# Supplementary material for: Siglec-7 inhibits TLR3-induced pro-inflammatory cytokine production from human monocytes and macrophages
Source: Front Immunol. 2026 Mar 17;17:1764343. doi: 10.3389/fimmu.2026.1764343 (PMC13035513; doi:10.3389/fimmu.2026.1764343)
Supplement: Supplementary file 4 [file Table1.xlsx]

## Sheet: Sheet1
Flow Cytometry
Catalog Number	Company	Reagent	Conjugate
612806	BD Horizon™	Anti-huCD25	BUV737
L23105	Invitrogen	Live/Dead Dye	Blue
301036	Biolegend	Anti-huCD8	BV421
304246	Biolegend	Anti-huCD45RO	BV510
301834	Biolegend	Anti-huCD14	BV605
555346	BD Pharmingen	Anti-huCD4	FITC
318318	Biolegend	Anti-huCD56	PE-Cy7
351322	Biolegend	Anti-huCD127	PerCp-Cy5.5
563784	BD Horizon™	Anti-huCD16	BUV395
366-9956-41	Invitrogen	Anti-huHLA-DR	BUV615
400112	Biolegend	IgG1 Isotype	PE
339203	Biolegend	Anti-huSiglec-7	PE
560176	BD Biosciences	Anti-huCD3	APC-H7
560900	BD Pharmingen	Anti-huCD20	APC
H005T02B05	Invitrogen	Anti-huCD45	NovaFluor Blue 610
L34959	Invitrogen	Live/Dead Dye	Yellow
98016-1-RR	Proteintech	Anti-huTLR3	-
AB269823100UG	Abcam	Conjugation Kit	Alexa Fluor 647
98136-1-RR	Proteintech	Rabbit IgG	-
L34957A	Invitrogen	Live/Dead Dye	Aqua
Internalization
Catalog Number	Company	Reagent	Conjugate
L34963	Invitrogen	Live/Dead Dye	Violet
L34959	Invitrogen	Live/Dead Dye	Yellow
A31571	Invitrogen	Anti-Mouse Secondary	Alexa-Fluor-647
ImageStream
Catalog Number	Company	Reagent	Conjugate
L34957	Thermo Fisher	Live/Dead Dye	Aqua
339203	Biolegend	Anti-huSiglec-7	PE
ab309756	Abcam	Anti-huRab7a	Alexa Fluor 488
328617	Biolegend	Anti-huLAMP1	PE-Cy7
98016-1-RR	Proteintech	Anti-huTLR3	-
AB269823100UG	Abcam	Conjugation Kit	Alexa Fluor 647
Immunoblot
Catalog Number	Company	Reagent
3033T	Cell Signaling	pNF-kB (p65, ser536)
8242T	Cell Signaling	NF-kB (p65)
ZRB1030-25UL	Millipore	Siglec-7
66009-1-Ig	Proteintech	Beta-Actin
