# Supplementary material for: Siglec-7 inhibits TLR3-induced pro-inflammatory cytokine production from human monocytes and macrophages
Source: Front Immunol. 2026 Mar 17;17:1764343. doi: 10.3389/fimmu.2026.1764343 (PMC13035513; doi:10.3389/fimmu.2026.1764343)
Supplement: Supplementary file 5 [file Table2.xlsx]

## Sheet: QA79 vs IgG
UniProt names	minusLOG(P-value QA79 vs IgG)	Difference (QA79 vs IgG)	Gene name	ProteinID	ENSG	ENSP	ENST	PG.ProteinGroups	PG.Genes	PG.ProteinDescriptions	PG.ProteinNames	PG.NrOfStrippedSequencesIdentified (Experiment-wide)	PG.NrOfModifiedSequencesIdentified (Experiment-wide)	PG.Completeness	PG.CV	PG.AvgLog2Quantity	PG.Pvalue	PG.Qvalue	PG.PEP
CHM1B_HUMAN	0.434321	-1.86741	CHMP1B	Q7LBR1	ENSG00000255112	ENSP00000432279	ENST00000526991	Q7LBR1	CHMP1B	Charged multivesicular body protein 1b	CHM1B_HUMAN	1	1	87.5	1.16103	12.1879	2.14e-13	0	3.64e-11
RHOU_HUMAN	0.398612	-1.8296	RHOU	Q7L0Q8;Q7L0Q8-2	ENSG00000116574	ENSP00000355652	ENST00000366691	Q7L0Q8;Q7L0Q8-2	RHOU	Rho-related GTP-binding protein RhoU;Isoform 2 of Rho-related GTP-binding protein RhoU	RHOU_HUMAN	1	1	91.7	0.504587	6.79502	2.78e-12	0	3.11e-10
TCPW_HUMAN	0	-1.78163	CCT6B	Q92526	ENSG00000132141	ENSP00000327191;ENSP00000398044;ENSP00000400917	ENST00000314144;ENST00000421975;ENST00000436961	Q92526	CCT6B	T-complex protein 1 subunit zeta-2	TCPW_HUMAN	2	2	58.3	0.394072	8.38584	6.75e-13	0	9.53e-11
BANK1_HUMAN	0	-1.45743	BANK1	Q8NDB2;Q8NDB2-2;Q8NDB2-3	ENSG00000153064	ENSP00000320509;ENSP00000388817;ENSP00000412748;ENSP00000421443;ENSP00000422314	ENST00000322953;ENST00000428908;ENST00000444316;ENST00000504592;ENST00000508653	Q8NDB2;Q8NDB2-2;Q8NDB2-3	BANK1	B-cell scaffold protein with ankyrin repeats;Isoform 2 of B-cell scaffold protein with ankyrin repeats;Isoform 3 of B-cell scaffold protein with ankyrin repeats	BANK1_HUMAN	1	1	66.7	0.500861	9.38558	5.24e-12	0	5.3e-10
CELR1_HUMAN	0.635456	-1.35827	CELSR1	Q9NYQ6	ENSG00000075275	ENSP00000262738	ENST00000262738	Q9NYQ6	CELSR1	Cadherin EGF LAG seven-pass G-type receptor 1	CELR1_HUMAN	1	1	66.7	0.429983	11.1955	0.00555177	0.00657895	0.0220162
ZN616_HUMAN	0.205108	-1.29844	ZNF616	Q08AN1	ENSG00000204611	ENSP00000471000	ENST00000600228	Q08AN1	ZNF616	Zinc finger protein 616	ZN616_HUMAN	1	1	83.3	1.08432	4.16766	0.00148756	0.00224321	0.00741939
ZDH24_HUMAN	1.04904	-1.2906	ZDHHC24	Q6UX98	ENSG00000174165	ENSP00000309429	ENST00000310442	Q6UX98	ZDHHC24	Probable palmitoyltransferase ZDHHC24	ZDH24_HUMAN	1	1	100	0.465526	8.66576	2.66e-21	0	5.61e-18
SIGL7_HUMAN	1.99567	-1.26682	SIGLEC7	Q9Y286;Q9Y286-2	ENSG00000168995	ENSP00000306757;ENSP00000323328;ENSP00000437609;ENSP00000472529	ENST00000305628;ENST00000317643;ENST00000536156;ENST00000600577	Q9Y286;Q9Y286-2	SIGLEC7	Sialic acid-binding Ig-like lectin 7;Isoform 2 of Sialic acid-binding Ig-like lectin 7	SIGL7_HUMAN	10	12	100	0.361798	14.2012	6.8e-25	0	4.26e-21
ACTS_HUMAN	0.345303	-1.14939	ACTA1	P68133	ENSG00000143632	ENSP00000355645	ENST00000366684	P68133	ACTA1	Actin, alpha skeletal muscle	ACTS_HUMAN	1	1	100	0.979504	15.115	5.13e-11	0	3.67e-09
AP1AR_HUMAN	0	-1.12927	AP1AR	Q63HQ0	ENSG00000138660	ENSP00000274000;ENSP00000309023	ENST00000274000;ENST00000309703	Q63HQ0	AP1AR	AP-1 complex-associated regulatory protein	AP1AR_HUMAN	1	1	70.8	0.419106	10.4692	3.03e-13	0	4.87e-11
MARCO_HUMAN	0.493933	-1.07165	MARCO	Q9UEW3;Q9UEW3-2	ENSG00000019169	ENSP00000318916	ENST00000327097	Q9UEW3;Q9UEW3-2	MARCO	Macrophage receptor MARCO;Isoform 2 of Macrophage receptor MARCO	MARCO_HUMAN	1	1	79.2	0.399821	12.5215	2.35e-12	0	2.71e-10
DLG3_HUMAN	0.793029	-1.06941	DLG3	Q92796;Q92796-2;Q92796-3	ENSG00000082458	ENSP00000363475;ENSP00000363480;ENSP00000441393	ENST00000374355;ENST00000374360;ENST00000542398	Q92796;Q92796-2;Q92796-3	DLG3	Disks large homolog 3;Isoform 2 of Disks large homolog 3;Isoform 3 of Disks large homolog 3	DLG3_HUMAN	1	1	91.7	0.399718	9.74023	8.45e-10	0	4.09e-08
KAT6B_HUMAN	1.95481	-1.05981	KAT6B	Q8WYB5;Q8WYB5-2;Q8WYB5-3	ENSG00000156650;ENSG00000281813	ENSP00000287239;ENSP00000361796;ENSP00000361799;ENSP00000361809;ENSP00000361810;ENSP00000485896;ENSP00000486595;ENSP00000486731;ENSP00000487219;ENSP00000487238	ENST00000287239;ENST00000372711;ENST00000372714;ENST00000372724;ENST00000372725;ENST00000628038;ENST00000628523;ENST00000629233;ENST00000629879;ENST00000630001	Q8WYB5;Q8WYB5-2;Q8WYB5-3	KAT6B	Histone acetyltransferase KAT6B;Isoform 2 of Histone acetyltransferase KAT6B;Isoform 3 of Histone acetyltransferase KAT6B	KAT6B_HUMAN	2	2	87.5	0.273163	8.76685	0.00449058	0.0056464	0.0187285
CBWD1_HUMAN	1.0032	-1.03688	CBWD1	Q9BRT8	ENSG00000172785	ENSP00000323433;ENSP00000348915;ENSP00000366617;ENSP00000371830;ENSP00000371885	ENST00000314367;ENST00000356521;ENST00000377400;ENST00000382393;ENST00000382447	Q9BRT8	CBWD1	COBW domain-containing protein 1	CBWD1_HUMAN	1	1	79.2	0.309882	9.56632	1.34e-13	0	2.46e-11
MARE3_HUMAN	0	-1.03304	MAPRE3	Q9UPY8-2	ENSG00000084764	ENSP00000233121;ENSP00000383915;ENSP00000385715	ENST00000233121;ENST00000402218;ENST00000405074	Q9UPY8-2	MAPRE3	Isoform 2 of Microtubule-associated protein RP/EB family member 3	MARE3_HUMAN	1	1	54.2	0.496979	7.85268	5.82e-07	0	1.06e-05
SULF2_HUMAN	0.540097	-0.996883	SULF2	Q8IWU5;Q8IWU5-2	ENSG00000196562	ENSP00000353007;ENSP00000418290;ENSP00000418442	ENST00000359930;ENST00000467815;ENST00000484875	Q8IWU5;Q8IWU5-2	SULF2	Extracellular sulfatase Sulf-2;Isoform 2 of Extracellular sulfatase Sulf-2	SULF2_HUMAN	3	3	95.8	0.78317	8.13486	1.36e-18	0	1.44e-15
TRM44_HUMAN	1.27406	-0.987719	TRMT44	Q8IYL2;Q8IYL2-2	ENSG00000155275	ENSP00000374387;ENSP00000424643	ENST00000389737;ENST00000513449	Q8IYL2;Q8IYL2-2	TRMT44	Probable tRNA (uracil-O(2)-)-methyltransferase;Isoform 2 of Probable tRNA (uracil-O(2)-)-methyltransferase	TRM44_HUMAN	2	2	100	0.412384	10.9478	2.92e-22	0	7.93e-19
TFF3_HUMAN	0.539658	-0.941305	TFF3	Q07654				Q07654	TFF3	Trefoil factor 3	TFF3_HUMAN	1	1	91.7	0.229194	9.58991	0.00304425	0.00412298	0.0136652
RAPH1_HUMAN	0.394092	-0.926341	RAPH1	Q70E73-3;Q70E73-6;Q70E73-7;Q70E73-9	ENSG00000173166	ENSP00000311293;ENSP00000316543;ENSP00000390578;ENSP00000396711;ENSP00000397751;ENSP00000406662;ENSP00000411138	ENST00000308091;ENST00000319170;ENST00000418114;ENST00000419464;ENST00000423104;ENST00000439222;ENST00000453034	Q70E73-3;Q70E73-6;Q70E73-7;Q70E73-9	RAPH1	Isoform RMO1a of Ras-associated and pleckstrin homology domains-containing protein 1;Isoform RMO1ab of Ras-associated and pleckstrin homology domains-containing protein 1;Isoform RMO1ac of Ras-associated and pleckstrin homology domains-containing protein 1;Isoform RMO1abc of Ras-associated and pleckstrin homology domains-containing protein 1	RAPH1_HUMAN	1	1	100	0.384579	13.1033	7.25e-18	0	6.14e-15
TNFA_HUMAN	1.20631	-0.884293	TNF	P01375	ENSG00000204490;ENSG00000206439;ENSG00000223952;ENSG00000228321;ENSG00000228849;ENSG00000230108;ENSG00000232810	ENSP00000365290;ENSP00000372988;ENSP00000389490;ENSP00000389492;ENSP00000392858;ENSP00000398698;ENSP00000410668	ENST00000376122;ENST00000383496;ENST00000412275;ENST00000420425;ENST00000443707;ENST00000448781;ENST00000449264	P01375	TNF	Tumor necrosis factor	TNFA_HUMAN	3	3	50	0.645615	10.9166	1.95e-23	0	7.48e-20
MEG10_HUMAN	0.293216	-0.880865	MEGF10	Q96KG7	ENSG00000145794	ENSP00000274473;ENSP00000416284;ENSP00000423195;ENSP00000423354	ENST00000274473;ENST00000418761;ENST00000503335;ENST00000508365	Q96KG7	MEGF10	Multiple epidermal growth factor-like domains protein 10	MEG10_HUMAN	2	2	79.2	0.595505	11.0651	0.00336184	0.00447375	0.0148349
SOSB1_HUMAN	0.958765	-0.877621	NABP2	Q9BQ15	ENSG00000139579	ENSP00000267023;ENSP00000368862;ENSP00000369545	ENST00000267023;ENST00000341463;ENST00000380198	Q9BQ15	NABP2	SOSS complex subunit B1	SOSB1_HUMAN	1	1	100	0.453284	10.802	2.67e-26	0	2.88e-22
SPTB2_HUMAN	0.767563	-0.863906	SPTBN1	Q01082-3	ENSG00000115306	ENSP00000334156;ENSP00000349259	ENST00000333896;ENST00000356805	Q01082-3	SPTBN1	Isoform 2 of Spectrin beta chain, non-erythrocytic 1	SPTB2_HUMAN	1	1	75	0.549255	8.57147	6.98e-13	0	9.8e-11
TULP4_HUMAN	1.22992	-0.86212	TULP4	Q9NRJ4;Q9NRJ4-2	ENSG00000130338	ENSP00000356061;ENSP00000356064	ENST00000367094;ENST00000367097	Q9NRJ4;Q9NRJ4-2	TULP4	Tubby-related protein 4;Isoform 2 of Tubby-related protein 4	TULP4_HUMAN	1	1	79.2	0.418762	9.62391	4.24e-08	0	1.17e-06
KCAB2_HUMAN	1.46473	-0.826676	KCNAB2	Q13303-2	ENSG00000069424	ENSP00000164247;ENSP00000318772;ENSP00000340824;ENSP00000367323;ENSP00000367332;ENSP00000367337;ENSP00000396167;ENSP00000473602	ENST00000164247;ENST00000341524;ENST00000352527;ENST00000378083;ENST00000378092;ENST00000378097;ENST00000458166;ENST00000602612	Q13303-2	KCNAB2	Isoform 2 of Voltage-gated potassium channel subunit beta-2	KCAB2_HUMAN	1	2	95.8	0.280211	13.2485	1.58e-10	0	9.66e-09
OR2A2_HUMAN	0	-0.75615	OR2A2	Q6IF42	ENSG00000221989	ENSP00000386209	ENST00000408979	Q6IF42	OR2A2	Olfactory receptor 2A2	OR2A2_HUMAN	1	2	58.3	0.567939	9.57013	1.06e-09	0	4.98e-08
ZBED8_HUMAN	0.601379	-0.748662	ZBED8	Q8IZ13	ENSG00000221886	ENSP00000386184;ENSP00000428831	ENST00000408953;ENST00000523213	Q8IZ13	ZBED8	Protein ZBED8	ZBED8_HUMAN	3	3	100	0.284987	9.92426	4.77e-17	0	3.07e-14
KLHL2_HUMAN	1.23339	-0.735184	KLHL2	O95198;O95198-2;O95198-3	ENSG00000109466	ENSP00000226725;ENSP00000424198;ENSP00000437526	ENST00000226725;ENST00000514860;ENST00000538127	O95198;O95198-2;O95198-3	KLHL2	Kelch-like protein 2;Isoform 2 of Kelch-like protein 2;Isoform 3 of Kelch-like protein 2	KLHL2_HUMAN	2	2	95.8	0.331856	8.78909	0.00699096	0.00797935	0.0258936
SPT2_HUMAN	0.75875	-0.719603	SPTY2D1	Q68D10;Q68D10-2	ENSG00000179119	ENSP00000337991	ENST00000336349	Q68D10;Q68D10-2	SPTY2D1	Protein SPT2 homolog;Isoform 2 of Protein SPT2 homolog	SPT2_HUMAN	1	1	62.5	0.360209	8.50332	7.99e-21	0	1.5e-17
NPHP3_HUMAN	0.193711	-0.718022	NPHP3	Q7Z494	ENSG00000113971	ENSP00000338766;ENSP00000372769	ENST00000337331;ENST00000383282	Q7Z494	NPHP3	Nephrocystin-3	NPHP3_HUMAN	3	3	83.3	0.848442	8.59823	0.000425182	0.000709807	0.00249545
CD72_HUMAN	0	-0.680825	CD72	P21854	ENSG00000137101	ENSP00000259633;ENSP00000379980	ENST00000259633;ENST00000396757	P21854	CD72	B-cell differentiation antigen CD72	CD72_HUMAN	2	2	66.7	0.459469	8.49629	3.97e-25	0	2.71e-21
K2C6A_HUMAN	0.603374	-0.660422	KRT6A	P02538;P02538	ENSG00000205420	ENSP00000369317	ENST00000330722	P02538;P02538	0	0	0	2	2	83.3	1.62848	10.7471	1.5e-18	0	1.56e-15
ACOT2_HUMAN	0.431912	-0.652411	ACOT2	P49753	ENSG00000119673	ENSP00000238651	ENST00000238651	P49753	ACOT2	Acyl-coenzyme A thioesterase 2, mitochondrial	ACOT2_HUMAN	1	3	100	0.568504	14.0257	8.14e-25	0	4.96e-21
RL38_HUMAN	0.542967	-0.642205	RPL38	P63173	ENSG00000172809	ENSP00000309830;ENSP00000390279;ENSP00000434243	ENST00000311111;ENST00000439590;ENST00000533498	P63173	RPL38	60S ribosomal protein L38	RL38_HUMAN	2	2	100	0.367433	15.931	1.23e-22	0	3.7e-19
CHCH5_HUMAN	0.402697	-0.634415	CHCHD5	Q9BSY4;Q9BSY4-2	ENSG00000125611	ENSP00000325655;ENSP00000386994	ENST00000324913;ENST00000409719	Q9BSY4;Q9BSY4-2	CHCHD5	Coiled-coil-helix-coiled-coil-helix domain-containing protein 5;Isoform 2 of Coiled-coil-helix-coiled-coil-helix domain-containing protein 5	CHCH5_HUMAN	2	2	100	0.272322	7.64415	3.15e-17	0	2.16e-14
BGLR_HUMAN	0.74961	-0.625993	GUSB	P08236-2	ENSG00000169919	ENSP00000302728;ENSP00000391390	ENST00000304895;ENST00000421103	P08236-2	GUSB	Isoform 2 of Beta-glucuronidase	BGLR_HUMAN	1	1	95.8	0.341814	10.3281	1.72e-22	0	4.97e-19
AIFM1_HUMAN	0.374466	-0.618319	AIFM1	O95831-3	ENSG00000156709	ENSP00000287295;ENSP00000315122;ENSP00000316320;ENSP00000402535;ENSP00000446113	ENST00000287295;ENST00000319908;ENST00000346424;ENST00000416073;ENST00000535724	O95831-3	AIFM1	Isoform 3 of Apoptosis-inducing factor 1, mitochondrial	AIFM1_HUMAN	1	1	95.8	0.419557	9.11514	1.05e-12	0	1.38e-10
SPB3_HUMAN	0	-0.61676	SERPINB3	P29508	ENSG00000057149	ENSP00000283752;ENSP00000329498	ENST00000283752;ENST00000332821	P29508	SERPINB3	Serpin B3	SPB3_HUMAN	3	3	70.8	0.388852	10.039	4.97e-14	0	1.07e-11
RAI3_HUMAN	1.23105	-0.612609	GPRC5A	Q8NFJ5	ENSG00000013588	ENSP00000014914	ENST00000014914	Q8NFJ5	GPRC5A	Retinoic acid-induced protein 3	RAI3_HUMAN	2	2	66.7	0.279371	10.5161	3.03e-19	0	3.84e-16
IL1A_HUMAN	0.918505	-0.604368	IL1A	P01583	ENSG00000115008	ENSP00000263339	ENST00000263339	P01583	IL1A	Interleukin-1 alpha	IL1A_HUMAN	7	7	66.7	0.519598	10.0148	4.28e-16	0	1.96e-13
STAT3_HUMAN	0.688973	-0.59387	STAT3	P40763-3	ENSG00000168610	ENSP00000264657;ENSP00000384943;ENSP00000467000;ENSP00000467985	ENST00000264657;ENST00000404395;ENST00000585517;ENST00000588969	P40763-3	STAT3	Isoform 3 of Signal transducer and activator of transcription 3	STAT3_HUMAN	1	1	100	0.272588	10.3827	1.21e-18	0	1.3e-15
DPYL4_HUMAN	1.61123	-0.587388	DPYSL4	O14531	ENSG00000151640	ENSP00000339850	ENST00000338492	O14531	DPYSL4	Dihydropyrimidinase-related protein 4	DPYL4_HUMAN	1	2	100	0.669855	12.5372	4.58e-20	0	7.15e-17
S22AA_HUMAN	0	-0.586998	SLC22A10	Q63ZE4;Q63ZE4-2	ENSG00000184999	ENSP00000327569	ENST00000332793	Q63ZE4;Q63ZE4-2	SLC22A10	Solute carrier family 22 member 10;Isoform 2 of Solute carrier family 22 member 10	S22AA_HUMAN	1	1	66.7	0.232908	10.154	0.00482864	0.0062287	0.0198152
BCD1_HUMAN	1.32673	-0.584928	ZNHIT6	Q9NWK9;Q9NWK9-2	ENSG00000117174	ENSP00000359606;ENSP00000414344	ENST00000370574;ENST00000431532	Q9NWK9;Q9NWK9-2	ZNHIT6	Box C/D snoRNA protein 1;Isoform 2 of Box C/D snoRNA protein 1	BCD1_HUMAN	1	1	87.5	0.256514	9.31944	3.64e-23	0	1.28e-19
ELOV1_HUMAN	0.453023	-0.568157	ELOVL1	Q9BW60	ENSG00000066322	ENSP00000361536;ENSP00000416024;ENSP00000477602	ENST00000372458;ENST00000413844;ENST00000621943	Q9BW60	ELOVL1	Elongation of very long chain fatty acids protein 1	ELOV1_HUMAN	4	7	100	0.359432	11.3654	1.27e-20	0	2.27e-17
C56D2_HUMAN	0.346826	-0.565669	CYB561D2	O14569	ENSG00000114395	ENSP00000232508;ENSP00000391209;ENSP00000400454;ENSP00000410663	ENST00000232508;ENST00000418577;ENST00000424512;ENST00000425346	O14569	CYB561D2	Transmembrane reductase CYB561D2	C56D2_HUMAN	2	3	100	0.357117	11.9371	1.26e-22	0	3.79e-19
DQA2_HUMAN	0.272442	-0.552807	HLA-DQA2	P01906	ENSG00000206301;ENSG00000223793;ENSG00000225103;ENSG00000231526;ENSG00000231823;ENSG00000233192;ENSG00000237541;ENSG00000257473	ENSP00000241802;ENSP00000364076;ENSP00000387768;ENSP00000390725;ENSP00000393431;ENSP00000400695;ENSP00000401098;ENSP00000405833;ENSP00000447668;ENSP00000448003	ENST00000241802;ENST00000374940;ENST00000415898;ENST00000443184;ENST00000446482;ENST00000447735;ENST00000449560;ENST00000453672;ENST00000546801;ENST00000551533	P01906	HLA-DQA2	HLA class II histocompatibility antigen, DQ alpha 2 chain	DQA2_HUMAN	1	1	91.7	0.388649	10.0585	1.3e-19	0	1.81e-16
MMP1_HUMAN	0.214933	-0.540127	MMP1	P03956	ENSG00000196611	ENSP00000322788	ENST00000315274	P03956	MMP1	Interstitial collagenase	MMP1_HUMAN	21	21	91.7	1.11009	12.4291	3.52e-25	0	2.45e-21
IFG15_HUMAN	0	-0.538417	TOR1AIP2	Q9H496	ENSG00000169905	ENSP00000485355	ENST00000482587	Q9H496	TOR1AIP2	Torsin-1A-interacting protein 2, isoform IFRG15	IFG15_HUMAN	2	2	70.8	0.404832	8.53172	9.99e-11	0	6.5e-09
S43A3_HUMAN	0.752404	-0.537333	SLC43A3	Q8NBI5;Q8NBI5-2	ENSG00000134802	ENSP00000337561;ENSP00000378555;ENSP00000378556;ENSP00000434515;ENSP00000436254	ENST00000352187;ENST00000395123;ENST00000395124;ENST00000529554;ENST00000533524	Q8NBI5;Q8NBI5-2	SLC43A3	Solute carrier family 43 member 3;Isoform 2 of Solute carrier family 43 member 3	S43A3_HUMAN	1	1	100	0.435203	13.6831	6.48e-05	0.000237586	0.000503392
P4HA1_HUMAN	0.840893	-0.532303	P4HA1	P13674-2	ENSG00000122884	ENSP00000263556;ENSP00000307318;ENSP00000362099;ENSP00000378353;ENSP00000414464	ENST00000263556;ENST00000307116;ENST00000373008;ENST00000394890;ENST00000440381	P13674-2	P4HA1	Isoform 2 of Prolyl 4-hydroxylase subunit alpha-1	P4HA1_HUMAN	1	1	91.7	0.327754	11.6878	0.000240886	0.000473765	0.00152844
LIRA1_HUMAN	0.733052	-0.518708	LILRA1	O75019	ENSG00000104974;ENSG00000274935;ENSG00000275525;ENSG00000277398	ENSP00000251372;ENSP00000413715;ENSP00000477637;ENSP00000478666;ENSP00000487011;ENSP00000487229	ENST00000251372;ENST00000453777;ENST00000617170;ENST00000620606;ENST00000628480;ENST00000631007	O75019	LILRA1	Leukocyte immunoglobulin-like receptor subfamily A member 1	LIRA1_HUMAN	2	2	100	0.35868	11.5745	3.91e-16	0	1.82e-13
K1468_HUMAN	0.44757	-0.518546	KIAA1468	Q9P260-2	ENSG00000134444	ENSP00000256858;ENSP00000381198	ENST00000256858;ENST00000398130	Q9P260-2	RELCH	Isoform 2 of RAB11-binding protein RELCH	RELCH_HUMAN	1	1	100	0.324497	9.47801	1.65e-20	0	2.87e-17
RB27B_HUMAN	0.138624	-0.517976	RAB27B	O00194	ENSG00000041353	ENSP00000262094	ENST00000262094	O00194	RAB27B	Ras-related protein Rab-27B	RB27B_HUMAN	2	2	75	0.569382	9.7285	0.00498158	0.0062287	0.0202948
TNFL8_HUMAN	1.44147	-0.514987	TNFSF8	P32971	ENSG00000106952	ENSP00000223795	ENST00000223795	P32971	TNFSF8	Tumor necrosis factor ligand superfamily member 8	TNFL8_HUMAN	3	4	100	0.167179	11.1019	2.78e-21	0	5.84e-18
AN13C_HUMAN	0.722526	-0.511863	ANKRD13C	Q8N6S4	ENSG00000118454	ENSP00000262346;ENSP00000359982	ENST00000262346;ENST00000370944	Q8N6S4	ANKRD13C	Ankyrin repeat domain-containing protein 13C	AN13C_HUMAN	1	1	79.2	0.243655	9.28157	2.17e-07	0	4.65e-06
RN216_HUMAN	0	-0.49825	RNF216	Q9NWF9;Q9NWF9-1	ENSG00000011275	ENSP00000374552;ENSP00000404602	ENST00000389902;ENST00000425013	Q9NWF9;Q9NWF9-1	RNF216	E3 ubiquitin-protein ligase RNF216;Isoform 2 of E3 ubiquitin-protein ligase RNF216	RN216_HUMAN	1	1	70.8	0.198125	9.50234	4.48e-11	0	3.27e-09
CNIH4_HUMAN	0.590464	-0.48928	CNIH4	Q9P003	ENSG00000143771	ENSP00000355822;ENSP00000420443	ENST00000366857;ENST00000465271	Q9P003	CNIH4	Protein cornichon homolog 4	CNIH4_HUMAN	1	2	100	0.28871	13.3427	7.75e-30	0	4.53e-25
LCN1_HUMAN	0.325889	-0.484961	LCN1	P31025	ENSG00000160349	ENSP00000263598;ENSP00000360846	ENST00000263598;ENST00000371781	P31025	LCN1	Lipocalin-1	LCN1_HUMAN	3	3	100	0.751014	11.4497	3.88e-22	0	1.02e-18
TBA4B_HUMAN	0.391038	-0.484702	TUBA4B	Q9H853				Q9H853	TUBA4B	Putative tubulin-like protein alpha-4B	TBA4B_HUMAN	1	1	100	0.356154	17.1896	1.75e-12	0	2.11e-10
RALYL_HUMAN	0.325785	-0.484605	RALYL	Q86SE5;Q86SE5-3	ENSG00000184672	ENSP00000428667;ENSP00000428807;ENSP00000430128;ENSP00000430367;ENSP00000430394	ENST00000517638;ENST00000521268;ENST00000521695;ENST00000522455;ENST00000523850	Q86SE5;Q86SE5-3	RALYL	RNA-binding Raly-like protein;Isoform 3 of RNA-binding Raly-like protein	RALYL_HUMAN	1	1	95.8	0.350395	16.9758	7.83e-05	0.000237586	0.00059
CCR5_HUMAN	0.800257	-0.484221	CCR5	P51681	ENSG00000160791	ENSP00000292303;ENSP00000404881	ENST00000292303;ENST00000445772	P51681	CCR5	C-C chemokine receptor type 5	CCR5_HUMAN	3	3	100	0.211136	11.4869	2.3e-23	0	8.61e-20
IFRD2_HUMAN	0.937958	-0.483085	IFRD2	Q12894;Q12894-2	ENSG00000214706	ENSP00000402849	ENST00000417626	Q12894;Q12894-2	IFRD2	Interferon-related developmental regulator 2;Isoform 2 of Interferon-related developmental regulator 2	IFRD2_HUMAN	2	2	100	0.310777	10.0116	1.03e-25	0	8.8e-22
SUSD6_HUMAN	0.324697	-0.483006	SUSD6	Q92537	ENSG00000100647	ENSP00000344424	ENST00000342745	Q92537	SUSD6	Sushi domain-containing protein 6	SUSD6_HUMAN	2	2	100	0.353722	10.7804	3.22e-18	0	3.05e-15
SLAF1_HUMAN	0.771714	-0.482428	SLAMF1	Q13291;Q13291-2;Q13291-3;Q13291-4	ENSG00000117090	ENSP00000306190	ENST00000302035	Q13291;Q13291-2;Q13291-3;Q13291-4	SLAMF1	Signaling lymphocytic activation molecule;Isoform 2 of Signaling lymphocytic activation molecule;Isoform 3 of Signaling lymphocytic activation molecule;Isoform 4 of Signaling lymphocytic activation molecule	SLAF1_HUMAN	6	6	79.2	0.694518	11.7527	1.53e-30	0	1.37e-25
G3ST4_HUMAN	0.665852	-0.479856	GAL3ST4	Q96RP7	ENSG00000197093	ENSP00000353142;ENSP00000400451	ENST00000360039;ENST00000413800	Q96RP7	GAL3ST4	Galactose-3-O-sulfotransferase 4	G3ST4_HUMAN	6	6	100	0.350452	9.71806	1.36e-24	0	7.66e-21
MAT2B_HUMAN	0	-0.478265	MAT2B	Q9NZL9-2	ENSG00000038274	ENSP00000280969;ENSP00000325425;ENSP00000428046	ENST00000280969;ENST00000321757;ENST00000518095	Q9NZL9-2	MAT2B	Isoform 2 of Methionine adenosyltransferase 2 subunit beta	MAT2B_HUMAN	1	1	41.7	0.333294	8.61474	4.77e-15	0	1.5e-12
TSP3_HUMAN	0.880385	-0.477101	THBS3	P49746;P49746-2	ENSG00000169231	ENSP00000357362;ENSP00000392207	ENST00000368378;ENST00000457183	P49746;P49746-2	THBS3	Thrombospondin-3;Isoform 2 of Thrombospondin-3	TSP3_HUMAN	2	2	95.8	0.294323	9.63537	5.72e-05	0.000237586	0.00045383
T106A_HUMAN	0.956285	-0.476457	TMEM106A	Q96A25-2	ENSG00000184988	ENSP00000439844;ENSP00000466820;ENSP00000483246	ENST00000541594;ENST00000588659;ENST00000612339	Q96A25-2	TMEM106A	Isoform 2 of Transmembrane protein 106A	T106A_HUMAN	1	1	95.8	0.248258	8.8619	1.28e-30	0	1.2e-25
LACRT_HUMAN	0.462089	-0.470677	LACRT	Q9GZZ8	ENSG00000135413	ENSP00000257867	ENST00000257867	Q9GZZ8	LACRT	Extracellular glycoprotein lacritin	LACRT_HUMAN	3	3	95.8	0.302516	13.201	1.46e-24	0	8.12e-21
TRFL_HUMAN	0.57701	-0.470242	LTF	P02788	ENSG00000012223	ENSP00000231751;ENSP00000405719	ENST00000231751;ENST00000426532	P02788	LTF	Lactotransferrin	TRFL_HUMAN	23	25	100	0.759057	10.7342	1.5e-25	0	1.2e-21
CTDS2_HUMAN	0.642414	-0.470218	CTDSP2	O14595	ENSG00000175215	ENSP00000381148	ENST00000398073	O14595	CTDSP2	Carboxy-terminal domain RNA polymerase II polypeptide A small phosphatase 2	CTDS2_HUMAN	2	2	100	0.270876	11.1518	8.11e-19	0	9.15e-16
PPM1D_HUMAN	0.905686	-0.46941	PPM1D	O15297;O15297-2	ENSG00000170836	ENSP00000306682;ENSP00000376720;ENSP00000486573	ENST00000305921;ENST00000392995;ENST00000629650	O15297;O15297-2	PPM1D	Protein phosphatase 1D;Isoform 2 of Protein phosphatase 1D	PPM1D_HUMAN	3	3	100	0.161298	8.78382	4.19e-20	0	6.6e-17
HABP4_HUMAN	0.490932	-0.467185	HABP4	Q5JVS0;Q5JVS0-2	ENSG00000130956	ENSP00000364398;ENSP00000364400	ENST00000375249;ENST00000375251	Q5JVS0;Q5JVS0-2	HABP4	Intracellular hyaluronan-binding protein 4;Isoform 2 of Intracellular hyaluronan-binding protein 4	HABP4_HUMAN	1	1	100	0.383736	9.53891	2.48e-16	0	1.24e-13
SYS1_HUMAN	1.52012	-0.461261	SYS1	Q8N2H4;Q8N2H4-2	ENSG00000204070	ENSP00000243918;ENSP00000361812;ENSP00000416506	ENST00000243918;ENST00000372727;ENST00000426004	Q8N2H4;Q8N2H4-2	SYS1	Protein SYS1 homolog;Isoform 2 of Protein SYS1 homolog	SYS1_HUMAN	1	1	87.5	0.244338	9.58246	5.05e-17	0	3.22e-14
LNX2_HUMAN	0.907561	-0.455592	LNX2	Q8N448	ENSG00000139517	ENSP00000325929	ENST00000316334	Q8N448	LNX2	Ligand of Numb protein X 2	LNX2_HUMAN	3	3	100	0.255232	9.64861	5.85e-12	0	5.81e-10
KIF11_HUMAN	0.213955	-0.448054	KIF11	P52732	ENSG00000138160	ENSP00000260731	ENST00000260731	P52732	KIF11	Kinesin-like protein KIF11	KIF11_HUMAN	2	2	95.8	0.417503	7.49451	1.4e-07	0	3.23e-06
TM177_HUMAN	0.857255	-0.445757	TMEM177	Q53S58	ENSG00000144120	ENSP00000272521;ENSP00000385966;ENSP00000402661	ENST00000272521;ENST00000401466;ENST00000424086	Q53S58	TMEM177	Transmembrane protein 177	TM177_HUMAN	2	2	100	0.210835	10.9622	1.38e-22	0	4.1e-19
N2DL2_HUMAN	0.814411	-0.442671	ULBP2	Q9BZM5	ENSG00000131015	ENSP00000356320	ENST00000367351	Q9BZM5	ULBP2	UL16-binding protein 2	ULBP2_HUMAN	1	1	83.3	1.78696	10.7327	9.99e-15	0	2.79e-12
REEP6_HUMAN	0.324174	-0.442082	REEP6	Q96HR9;Q96HR9-2	ENSG00000115255	ENSP00000233596	ENST00000233596	Q96HR9;Q96HR9-2	REEP6	Receptor expression-enhancing protein 6;Isoform 2 of Receptor expression-enhancing protein 6	REEP6_HUMAN	1	1	87.5	0.406483	8.89324	4.49e-29	0	1.72e-24
HDGR3_HUMAN	0.508378	-0.440396	HDGFRP3	Q9Y3E1				Q9Y3E1	HDGFL3	Hepatoma-derived growth factor-related protein 3	HDGR3_HUMAN	2	2	100	0.248921	9.79614	5.86e-21	0	1.14e-17
B3GN5_HUMAN	0.594577	-0.439273	B3GNT5	Q9BYG0	ENSG00000176597	ENSP00000316173;ENSP00000417868;ENSP00000420778	ENST00000326505;ENST00000460419;ENST00000465010	Q9BYG0	B3GNT5	Lactosylceramide 1,3-N-acetyl-beta-D-glucosaminyltransferase	B3GN5_HUMAN	2	2	54.2	0.249615	10.2439	4.24e-15	0	1.36e-12
IGJ_HUMAN	0.714725	-0.439264	IGJ	P01591	ENSG00000132465	ENSP00000254801;ENSP00000426687;ENSP00000440066	ENST00000254801;ENST00000510437;ENST00000543780	P01591	JCHAIN	Immunoglobulin J chain	IGJ_HUMAN	1	1	83.3	0.84985	9.86708	1.1e-15	0	4.35e-13
PICAL_HUMAN	0.786809	-0.439193	PICALM	Q13492-4	ENSG00000073921	ENSP00000348718;ENSP00000377015;ENSP00000433846;ENSP00000434884;ENSP00000436958	ENST00000356360;ENST00000393346;ENST00000526033;ENST00000528398;ENST00000532317	Q13492-4	PICALM	Isoform 4 of Phosphatidylinositol-binding clathrin assembly protein	PICAL_HUMAN	1	1	83.3	0.231032	9.68216	1.3e-05	0.000119062	0.000134326
OPT_HUMAN	0.129523	-0.431966	OPTC	Q9UBM4	ENSG00000188770	ENSP00000356191	ENST00000367222	Q9UBM4	OPTC	Opticin	OPT_HUMAN	1	1	75	0.739079	9.68066	0.00237356	0.00330111	0.0110836
A7L3B_HUMAN	0.420779	-0.428833	ATXN7L3B	Q96GX2	ENSG00000253719	ENSP00000430000	ENST00000519948	Q96GX2	ATXN7L3B	Ataxin-7-like protein 3B	A7L3B_HUMAN	2	2	100	0.311548	10.6548	1.01e-13	0	1.95e-11
KNTC1_HUMAN	0.635398	-0.42659	KNTC1	P50748	ENSG00000184445	ENSP00000328236	ENST00000333479	P50748	KNTC1	Kinetochore-associated protein 1	KNTC1_HUMAN	2	2	75	0.241182	9.74783	1.88e-10	0	1.12e-08
CD151_HUMAN	0.440709	-0.426455	CD151	P48509	ENSG00000177697	ENSP00000324101;ENSP00000380565;ENSP00000380566;ENSP00000432385	ENST00000322008;ENST00000397420;ENST00000397421;ENST00000530726	P48509	CD151	CD151 antigen	CD151_HUMAN	1	1	95.8	0.251362	10.7323	6.23e-16	0	2.69e-13
GPC4_HUMAN	0	-0.420138	GPC4	O75487;O75487-2	ENSG00000076716	ENSP00000359864	ENST00000370828	O75487;O75487-2	GPC4	Glypican-4;Isoform 2 of Glypican-4	GPC4_HUMAN	2	2	45.8	0.219943	9.14959	6.14e-22	0	1.53e-18
ZN358_HUMAN	0.116286	-0.413232	ZNF358	Q9NW07	ENSG00000198816	ENSP00000377873;ENSP00000472305	ENST00000394341;ENST00000597229	Q9NW07	ZNF358	Zinc finger protein 358	ZN358_HUMAN	1	1	75	0.378721	8.16711	2.02e-18	0	2.03e-15
ABCG2_HUMAN	0.342268	-0.413224	ABCG2	Q9UNQ0;Q9UNQ0-2	ENSG00000118777	ENSP00000237612;ENSP00000426917	ENST00000237612;ENST00000515655	Q9UNQ0;Q9UNQ0-2	ABCG2	Broad substrate specificity ATP-binding cassette transporter ABCG2;Isoform 2 of Broad substrate specificity ATP-binding cassette transporter ABCG2	ABCG2_HUMAN	1	1	100	0.297193	9.81364	4.69e-11	0	3.4e-09
IKBA_HUMAN	0	-0.412536	NFKBIA	P25963	ENSG00000100906	ENSP00000216797	ENST00000216797	P25963	NFKBIA	NF-kappa-B inhibitor alpha	IKBA_HUMAN	1	1	50	0.229379	9.38409	2.39e-16	0	1.2e-13
LRIG2_HUMAN	1.04821	-0.411112	LRIG2	O94898	ENSG00000198799	ENSP00000355396	ENST00000361127	O94898	LRIG2	Leucine-rich repeats and immunoglobulin-like domains protein 2	LRIG2_HUMAN	4	4	100	0.212762	9.3948	7.42e-09	0	2.65e-07
ACER3_HUMAN	0.942596	-0.410109	ACER3	Q9NUN7;Q9NUN7-2	ENSG00000078124	ENSP00000434480	ENST00000532485	Q9NUN7;Q9NUN7-2	ACER3	Alkaline ceramidase 3;Isoform 2 of Alkaline ceramidase 3	ACER3_HUMAN	2	2	100	0.216545	12.1001	1.73e-21	0	3.83e-18
MCTP2_HUMAN	0.186138	-0.409976	MCTP2	Q6DN12;Q6DN12-2;Q6DN12-3;Q6DN12-4	ENSG00000140563	ENSP00000350377;ENSP00000388887;ENSP00000395109;ENSP00000454847	ENST00000357742;ENST00000451018;ENST00000456504;ENST00000557742	Q6DN12;Q6DN12-2;Q6DN12-3;Q6DN12-4	MCTP2	Multiple C2 and transmembrane domain-containing protein 2;Isoform 2 of Multiple C2 and transmembrane domain-containing protein 2;Isoform 3 of Multiple C2 and transmembrane domain-containing protein 2;Isoform 4 of Multiple C2 and transmembrane domain-containing protein 2	MCTP2_HUMAN	2	2	75	0.446534	10.9646	9.94e-09	0	3.4e-07
CFA46_HUMAN	0.998473	-0.401582	CFAP46	Q8IYW2	ENSG00000171811	ENSP00000357574;ENSP00000357575	ENST00000368585;ENST00000368586	Q8IYW2	CFAP46	Cilia- and flagella-associated protein 46	CFA46_HUMAN	1	1	100	0.207418	10.6391	3.66e-08	0	1.03e-06
RRAGB_HUMAN	0.993801	-0.400344	RRAGB	Q5VZM2	ENSG00000083750	ENSP00000262850;ENSP00000364077	ENST00000262850;ENST00000374941	Q5VZM2	RRAGB	Ras-related GTP-binding protein B	RRAGB_HUMAN	1	1	100	0.2349	9.51731	1.9e-24	0	1.02e-20
GNAZ_HUMAN	0.527376	-0.399482	GNAZ	P19086	ENSG00000128266	ENSP00000478892	ENST00000615612	P19086	GNAZ	Guanine nucleotide-binding protein G(z) subunit alpha	GNAZ_HUMAN	2	2	100	0.732534	10.9151	0.000279201	0.000473765	0.00173515
NDKA_HUMAN	0.576307	-0.398493	NME1	P15531;P15531-2	ENSG00000239672	ENSP00000013034;ENSP00000337060;ENSP00000376892	ENST00000013034;ENST00000336097;ENST00000393196	P15531;P15531-2	NME1	Nucleoside diphosphate kinase A;Isoform 2 of Nucleoside diphosphate kinase A	NDKA_HUMAN	1	1	95.8	0.243091	15.4858	2.07e-14	0	5.15e-12
RILP_HUMAN	0	-0.397948	RILP	Q96NA2;Q96NA2-2	ENSG00000167705;ENSG00000274145	ENSP00000301336;ENSP00000481849	ENST00000301336;ENST00000622136	Q96NA2;Q96NA2-2	RILP	Rab-interacting lysosomal protein;Isoform 2 of Rab-interacting lysosomal protein	RILP_HUMAN	2	2	79.2	0.362984	9.65605	5.85e-14	0	1.23e-11
CD86_HUMAN	0.47048	-0.396815	CD86	P42081;P42081-3;P42081-4	ENSG00000114013	ENSP00000264468;ENSP00000332049;ENSP00000377248;ENSP00000418988;ENSP00000420230	ENST00000264468;ENST00000330540;ENST00000393627;ENST00000469710;ENST00000493101	P42081;P42081-3;P42081-4	CD86	T-lymphocyte activation antigen CD86;Isoform 2 of T-lymphocyte activation antigen CD86;Isoform 4 of T-lymphocyte activation antigen CD86	CD86_HUMAN	3	3	100	0.295197	14.6439	2.07e-22	0	5.85e-19
CD1C_HUMAN	0.932126	-0.394793	CD1C	P29017	ENSG00000158481	ENSP00000357152	ENST00000368170	P29017	CD1C	T-cell surface glycoprotein CD1c	CD1C_HUMAN	2	2	91.7	0.219493	8.98479	2.05e-06	0.000119062	2.99e-05
CD47_HUMAN	0.920002	-0.394305	CD47	Q08722;Q08722-2;Q08722-3;Q08722-4	ENSG00000196776	ENSP00000347512;ENSP00000355361	ENST00000355354;ENST00000361309	Q08722;Q08722-2;Q08722-3;Q08722-4	CD47	Leukocyte surface antigen CD47;Isoform OA3-293 of Leukocyte surface antigen CD47;Isoform OA3-305 of Leukocyte surface antigen CD47;Isoform OA3-312 of Leukocyte surface antigen CD47	CD47_HUMAN	3	3	100	0.184904	15.3729	2.02e-11	0	1.66e-09
USF2_HUMAN	0.693867	-0.394062	USF2	Q15853;Q15853-2;Q15853-3;Q15853-4	ENSG00000105698	ENSP00000222305;ENSP00000340633;ENSP00000368429;ENSP00000471099	ENST00000222305;ENST00000343550;ENST00000379134;ENST00000595068	Q15853;Q15853-2;Q15853-3;Q15853-4	USF2	Upstream stimulatory factor 2;Isoform USF2A-delta-H of Upstream stimulatory factor 2;Isoform USF2B of Upstream stimulatory factor 2;Isoform USF2c of Upstream stimulatory factor 2	USF2_HUMAN	1	1	83.3	0.242028	8.47512	0.00242906	0.00330111	0.0113031
MMP9_HUMAN	1.08554	-0.392853	MMP9	P14780	ENSG00000100985	ENSP00000361405	ENST00000372330	P14780	MMP9	Matrix metalloproteinase-9	MMP9_HUMAN	27	28	100	0.759564	14.4814	4.81e-25	0	3.19e-21
CO4A1_HUMAN	0.477301	-0.391859	COL4A1	P02462	ENSG00000187498	ENSP00000364979	ENST00000375820	P02462	COL4A1	Collagen alpha-1(IV) chain	CO4A1_HUMAN	2	2	100	0.270086	11.2555	9.1e-25	0	5.45e-21
ANXA3_HUMAN	0.336868	-0.389718	ANXA3	P12429	ENSG00000138772	ENSP00000264908	ENST00000264908	P12429	ANXA3	Annexin A3	ANXA3_HUMAN	1	1	100	0.25255	12.1828	5.81e-20	0	8.84e-17
LSM10_HUMAN	1.52011	-0.389441	LSM10	Q969L4	ENSG00000181817	ENSP00000319341	ENST00000315732	Q969L4	LSM10	U7 snRNA-associated Sm-like protein LSm10	LSM10_HUMAN	3	3	100	0.14764	9.90461	4.58e-28	0	1.07e-23
C2D1A_HUMAN	0.5526	-0.386488	CC2D1A	Q6P1N0-2	ENSG00000132024	ENSP00000313601;ENSP00000467526	ENST00000318003;ENST00000589606	Q6P1N0-2	CC2D1A	Isoform 2 of Coiled-coil and C2 domain-containing protein 1A	C2D1A_HUMAN	1	1	100	0.211549	10.0846	2.74e-19	0	3.52e-16
HMSD_HUMAN	0.469625	-0.384587	HMSD	A8MTL9	ENSG00000221887	ENSP00000386207	ENST00000408945	A8MTL9	HMSD	Serpin-like protein HMSD	HMSD_HUMAN	1	1	100	0.333659	10.8397	1.52e-22	0	4.47e-19
SPA2L_HUMAN	1.18518	-0.38368	SPATA2L	Q8IUW3;Q8IUW3-2	ENSG00000158792	ENSP00000289805;ENSP00000334006	ENST00000289805;ENST00000335360	Q8IUW3;Q8IUW3-2	SPATA2L	Spermatogenesis-associated protein 2-like protein;Isoform 2 of Spermatogenesis-associated protein 2-like protein	SPA2L_HUMAN	2	2	100	0.174988	10.5845	1.31e-13	0	2.42e-11
TM208_HUMAN	0.305525	-0.38361	TMEM208	Q9BTX3	ENSG00000168701	ENSP00000305892;ENSP00000457502	ENST00000304800;ENST00000562235	Q9BTX3	TMEM208	Transmembrane protein 208	TM208_HUMAN	2	2	95.8	0.423989	9.56764	3.18e-17	0	2.17e-14
CENPV_HUMAN	0	-0.380136	CENPV	Q7Z7K6;Q7Z7K6-3	ENSG00000166582	ENSP00000299736;ENSP00000462377	ENST00000299736;ENST00000476243	Q7Z7K6;Q7Z7K6-3	CENPV	Centromere protein V;Isoform 3 of Centromere protein V	CENPV_HUMAN	1	1	58.3	0.362303	9.27914	1.37e-17	0	1.06e-14
NUMBL_HUMAN	0.667099	-0.379152	NUMBL	Q9Y6R0	ENSG00000105245	ENSP00000252891	ENST00000252891	Q9Y6R0	NUMBL	Numb-like protein	NUMBL_HUMAN	2	2	100	0.185298	14.0711	2.43e-14	0	5.9e-12
AOFA_HUMAN	0.165907	-0.37717	MAOA	P21397	ENSG00000189221	ENSP00000340684;ENSP00000440846	ENST00000338702;ENST00000542639	P21397	MAOA	Amine oxidase [flavin-containing] A	AOFA_HUMAN	11	12	100	0.438168	11.1381	4.48e-36	0	6.25e-29
PCYOX_HUMAN	0.801368	-0.376647	PCYOX1	Q9UHG3-2	ENSG00000116005	ENSP00000387654	ENST00000433351	Q9UHG3-2	PCYOX1	Isoform 2 of Prenylcysteine oxidase 1	PCYOX_HUMAN	1	1	100	0.240676	9.58384	2.36e-30	0	1.87e-25
DRB3_HUMAN	0.253222	-0.375838	HLA-DRB3	P79483	ENSG00000196101;ENSG00000231679	ENSP00000302517;ENSP00000372607	ENST00000307137;ENST00000383126	P79483	HLA-DRB3	HLA class II histocompatibility antigen, DR beta 3 chain	DRB3_HUMAN	7	7	100	0.389599	16.0648	1.55e-21	0	3.47e-18
MREG_HUMAN	0.734839	-0.375741	MREG	Q8N565;Q8N565-2	ENSG00000118242	ENSP00000263268;ENSP00000484331	ENST00000263268;ENST00000620139	Q8N565;Q8N565-2	MREG	Melanoregulin;Isoform 2 of Melanoregulin	MREG_HUMAN	2	2	100	0.180972	9.94797	2.07e-25	0	1.57e-21
INSI1_HUMAN	0.606319	-0.373548	INSIG1	O15503	ENSG00000186480	ENSP00000344035;ENSP00000344741	ENST00000340368;ENST00000342407	O15503	INSIG1	Insulin-induced gene 1 protein	INSI1_HUMAN	2	2	95.8	0.496428	9.88747	3.23e-12	0	3.53e-10
TM14C_HUMAN	0.394312	-0.371702	TMEM14C	Q9P0S9	ENSG00000111843	ENSP00000229563;ENSP00000444561	ENST00000229563;ENST00000541412	Q9P0S9	TMEM14C	Transmembrane protein 14C	TM14C_HUMAN	4	7	100	0.300294	13.8633	2.1e-27	0	3.61e-23
CPNS2_HUMAN	0.32659	-0.371696	CAPNS2	Q96L46	ENSG00000256812	ENSP00000400882	ENST00000457326	Q96L46	CAPNS2	Calpain small subunit 2	CPNS2_HUMAN	1	1	87.5	0.34158	9.62525	1.53e-12	0	1.89e-10
K1C18_HUMAN	0	-0.369469	KRT18	P05783	ENSG00000111057	ENSP00000373487;ENSP00000373489	ENST00000388835;ENST00000388837	P05783	KRT18	Keratin, type I cytoskeletal 18	K1C18_HUMAN	2	2	62.5	0.364439	10.0026	4.08e-11	0	3.02e-09
T4S19_HUMAN	0.207717	-0.369275	TM4SF19	Q96DZ7;Q96DZ7-2	ENSG00000145107	ENSP00000273695;ENSP00000387728	ENST00000273695;ENST00000454715	Q96DZ7;Q96DZ7-2	TM4SF19	Transmembrane 4 L6 family member 19;Isoform 2 of Transmembrane 4 L6 family member 19	T4S19_HUMAN	1	1	87.5	0.819004	12.1224	1.85e-10	0	1.1e-08
MKNK2_HUMAN	0.189136	-0.369165	MKNK2	Q9HBH9;Q9HBH9-2				Q9HBH9;Q9HBH9-2	MKNK2	MAP kinase-interacting serine/threonine-protein kinase 2;Isoform 2 of MAP kinase-interacting serine/threonine-protein kinase 2	MKNK2_HUMAN	3	3	100	0.334852	7.87748	3.62e-25	0	2.51e-21
OGFD3_HUMAN	0.34584	-0.365952	OGFOD3	Q6PK18	ENSG00000181396	ENSP00000320116;ENSP00000330075	ENST00000313056;ENST00000329197	Q6PK18	OGFOD3	2-oxoglutarate and iron-dependent oxygenase domain-containing protein 3	OGFD3_HUMAN	5	5	100	0.259122	11.8755	1.67e-31	0	2.86e-26
NRX1A_HUMAN	0.434141	-0.365744	NRXN1	Q9ULB1;Q9ULB1-2;Q9ULB1-3	ENSG00000179915	ENSP00000384311;ENSP00000385142;ENSP00000486879	ENST00000404971;ENST00000406316;ENST00000630543	Q9ULB1;Q9ULB1-2;Q9ULB1-3	NRXN1	Neurexin-1;Isoform 2a of Neurexin-1;Isoform 3a of Neurexin-1	NRX1A_HUMAN	17	19	87.5	0.223159	10.4189	6.74e-23	0	2.19e-19
METRL_HUMAN	1.28974	-0.364999	METRNL	Q641Q3;Q641Q3-2	ENSG00000176845;ENSG00000275031	ENSP00000315731;ENSP00000458566;ENSP00000460798;ENSP00000481759	ENST00000320095;ENST00000570778;ENST00000571814;ENST00000616599	Q641Q3;Q641Q3-2	METRNL	Meteorin-like protein;Isoform 2 of Meteorin-like protein	METRL_HUMAN	5	5	100	0.202969	9.15222	1.36e-19	0	1.89e-16
PSA7_HUMAN	0.933022	-0.363617	PSMA7	O14818-2	ENSG00000101182	ENSP00000359895;ENSP00000359898;ENSP00000359910	ENST00000370858;ENST00000370861;ENST00000370873	O14818-2	PSMA7	Isoform 2 of Proteasome subunit alpha type-7	PSA7_HUMAN	2	2	100	0.175121	12.2705	7.33e-17	0	4.42e-14
VGFR1_HUMAN	0.396463	-0.362616	FLT1	P17948	ENSG00000102755	ENSP00000282397;ENSP00000437631;ENSP00000437841;ENSP00000442630;ENSP00000484039	ENST00000282397;ENST00000539099;ENST00000541932;ENST00000543394;ENST00000615840	P17948	FLT1	Vascular endothelial growth factor receptor 1	VGFR1_HUMAN	9	9	70.8	0.590652	12.7671	4.02e-22	0	1.05e-18
KHK_HUMAN	0.905978	-0.35938	KHK	P50053-2	ENSG00000138030	ENSP00000260598;ENSP00000260599	ENST00000260598;ENST00000260599	P50053-2	KHK	Isoform A of Ketohexokinase	KHK_HUMAN	5	5	100	0.165862	11.6355	9.69e-27	0	1.25e-22
B4GT4_HUMAN	0.563106	-0.357894	B4GALT4	O60513	ENSG00000121578	ENSP00000352144;ENSP00000377360;ENSP00000420161	ENST00000359213;ENST00000393765;ENST00000483209	O60513	B4GALT4	Beta-1,4-galactosyltransferase 4	B4GT4_HUMAN	5	5	100	0.190092	10.1801	2.62e-29	0	1.14e-24
ARRB1_HUMAN	0.359773	-0.357794	ARRB1	P49407-2	ENSG00000137486	ENSP00000353124;ENSP00000409581	ENST00000360025;ENST00000420843	P49407-2	ARRB1	Isoform 1B of Beta-arrestin-1	ARRB1_HUMAN	1	2	100	0.261577	14.118	4.75e-17	0	3.06e-14
GBG10_HUMAN	1.68938	-0.357382	GNG10	P50151	ENSG00000242616	ENSP00000363411	ENST00000374293	P50151	GNG10	Guanine nucleotide-binding protein G(I)/G(S)/G(O) subunit gamma-10	GBG10_HUMAN	2	2	100	0.223629	10.1874	2.25e-18	0	2.23e-15
RM34_HUMAN	0.832385	-0.354327	MRPL34	Q9BQ48	ENSG00000130312	ENSP00000252602;ENSP00000469581;ENSP00000471820	ENST00000252602;ENST00000594999;ENST00000600434	Q9BQ48	MRPL34	39S ribosomal protein L34, mitochondrial	RM34_HUMAN	2	2	100	0.257051	11.4773	4.81e-15	0	1.51e-12
K1C17_HUMAN	0	-0.353956	KRT17	Q04695;Q04695	ENSG00000128422	ENSP00000308452	ENST00000311208	Q04695;Q04695	0	0	0	10	10	83.3	0.266213	11.3896	3.66e-13	0	5.71e-11
CC038_HUMAN	0	-0.350145	C3orf38	Q5JPI3-2	ENSG00000179021	ENSP00000322469	ENST00000318887	Q5JPI3-2	C3orf38	Isoform 2 of Uncharacterized protein C3orf38	CC038_HUMAN	1	1	70.8	0.306257	8.5028	1.63e-16	0	8.71e-14
NIBL2_HUMAN	0.449781	-0.348574	FAM129C	Q86XR2;Q86XR2-2;Q86XR2-3;Q86XR2-4;Q86XR2-5	ENSG00000167483	ENSP00000333447;ENSP00000335040;ENSP00000394929;ENSP00000470106	ENST00000332386;ENST00000335393;ENST00000449408;ENST00000595684	Q86XR2;Q86XR2-2;Q86XR2-3;Q86XR2-4;Q86XR2-5	NIBAN3	Protein Niban 3;Isoform 2 of Protein Niban 3;Isoform 3 of Protein Niban 3;Isoform 4 of Protein Niban 3;Isoform 5 of Protein Niban 3	NIBA3_HUMAN	3	3	70.8	0.23469	11.5839	1.72e-22	0	4.99e-19
PPM1B_HUMAN	0.349689	-0.347066	PPM1B	O75688-2	ENSG00000138032	ENSP00000282412;ENSP00000326089;ENSP00000367813;ENSP00000387287	ENST00000282412;ENST00000345249;ENST00000378551;ENST00000409432	O75688-2	PPM1B	Isoform Beta-2 of Protein phosphatase 1B	PPM1B_HUMAN	1	1	75	0.305952	8.54087	3.54e-15	0	1.17e-12
KLDC2_HUMAN	0.540333	-0.345709	KLHDC2	Q9Y2U9;Q9Y2U9-2	ENSG00000165516	ENSP00000298307;ENSP00000450539;ENSP00000450944	ENST00000298307;ENST00000555443;ENST00000555739	Q9Y2U9;Q9Y2U9-2	KLHDC2	Kelch domain-containing protein 2;Isoform 2 of Kelch domain-containing protein 2	KLDC2_HUMAN	4	4	100	0.267021	9.91634	6.44e-22	0	1.59e-18
ITAD_HUMAN	0.203378	-0.343999	ITGAD	Q13349	ENSG00000156886	ENSP00000373854	ENST00000389202	Q13349	ITGAD	Integrin alpha-D	ITAD_HUMAN	6	6	79.2	0.246894	10.8085	1.59e-20	0	2.77e-17
LIRB1_HUMAN	0.134618	-0.343381	LILRB1	Q8NHL6-3;Q8NHL6-4	ENSG00000104972;ENSG00000274669;ENSG00000277807	ENSP00000409968;ENSP00000478282;ENSP00000479753;ENSP00000479887;ENSP00000480365;ENSP00000481700	ENST00000448689;ENST00000612636;ENST00000616408;ENST00000617686;ENST00000618055;ENST00000618681	Q8NHL6-3;Q8NHL6-4	LILRB1	Isoform 3 of Leukocyte immunoglobulin-like receptor subfamily B member 1;Isoform 4 of Leukocyte immunoglobulin-like receptor subfamily B member 1	LIRB1_HUMAN	1	1	95.8	0.517358	9.18834	1.46e-17	0	1.12e-14
RHBT1_HUMAN	0.714962	-0.342994	RHOBTB1	O94844	ENSG00000072422	ENSP00000338671;ENSP00000350595	ENST00000337910;ENST00000357917	O94844	RHOBTB1	Rho-related BTB domain-containing protein 1	RHBT1_HUMAN	2	2	95.8	0.204363	8.90522	3.38e-21	0	6.95e-18
PRS57_HUMAN	0.521336	-0.339542	PRSS57	Q6UWY2	ENSG00000185198	ENSP00000482358	ENST00000613411	Q6UWY2	PRSS57	Serine protease 57	PRS57_HUMAN	1	1	100	0.233631	10.665	1.45e-20	0	2.55e-17
KCRB_HUMAN	0.664654	-0.338823	CKB	P12277	ENSG00000166165	ENSP00000299198	ENST00000348956	P12277	CKB	Creatine kinase B-type	KCRB_HUMAN	5	5	95.8	0.208277	9.4596	3.62e-18	0	3.38e-15
CRLF3_HUMAN	0.091539	-0.338022	CRLF3	Q8IUI8-2	ENSG00000176390	ENSP00000318804	ENST00000324238	Q8IUI8-2	CRLF3	Isoform 2 of Cytokine receptor-like factor 3	CRLF3_HUMAN	1	2	95.8	0.791506	10.2478	9.94e-22	0	2.34e-18
LIAT1_HUMAN	1.04376	-0.33798	LIAT1	Q6ZQX7;Q6ZQX7-2;Q6ZQX7-3;Q6ZQX7-4	ENSG00000187624	ENSP00000353245	ENST00000360127	Q6ZQX7;Q6ZQX7-2;Q6ZQX7-3;Q6ZQX7-4	LIAT1	Protein LIAT1;Isoform 2 of Protein LIAT1;Isoform 3 of Protein LIAT1;Isoform 4 of Protein LIAT1	LIAT1_HUMAN	1	1	75	0.194915	9.89878	6.19e-12	0	6.1e-10
HIAL1_HUMAN	0.453564	-0.337052	HIATL1	Q5SR56	ENSG00000148110	ENSP00000364493	ENST00000375344	Q5SR56	MFSD14B	Hippocampus abundant transcript-like protein 1	MF14B_HUMAN	1	1	100	0.248225	8.90298	5.29e-26	0	5.05e-22
GCSH_HUMAN	0.156302	-0.336927	GCSH	P23434	ENSG00000140905	ENSP00000319531	ENST00000315467	P23434	GCSH	Glycine cleavage system H protein, mitochondrial	GCSH_HUMAN	1	1	100	0.602961	11.7401	1.65e-13	0	2.94e-11
RS24_HUMAN	0.301212	-0.336894	RPS24	P62847;P62847-2;P62847-3;P62847-4	ENSG00000138326	ENSP00000354074;ENSP00000361435;ENSP00000414321	ENST00000360830;ENST00000372360;ENST00000440692	P62847;P62847-2;P62847-3;P62847-4	RPS24	40S ribosomal protein S24;Isoform 2 of 40S ribosomal protein S24;Isoform 3 of 40S ribosomal protein S24;Isoform 4 of 40S ribosomal protein S24	RS24_HUMAN	3	5	100	0.267891	16.5803	4.27e-22	0	1.11e-18
ANGL4_HUMAN	0.71429	-0.33363	ANGPTL4	Q9BY76	ENSG00000167772	ENSP00000301455;ENSP00000377534;ENSP00000472551	ENST00000301455;ENST00000393962;ENST00000593998	Q9BY76	ANGPTL4	Angiopoietin-related protein 4	ANGL4_HUMAN	8	9	100	0.732364	11.1953	7e-23	0	2.27e-19
COX3_HUMAN	0.48288	-0.332859	MT-CO3	P00414	ENSG00000198938	ENSP00000354982	ENST00000362079	P00414	MT-CO3	Cytochrome c oxidase subunit 3	COX3_HUMAN	2	2	95.8	0.243243	11.3097	1.91e-25	0	1.47e-21
TSN4_HUMAN	1.02416	-0.332598	TSPAN4	O14817	ENSG00000214063	ENSP00000380552;ENSP00000380553;ENSP00000380554;ENSP00000380555;ENSP00000380558;ENSP00000386513	ENST00000397397;ENST00000397404;ENST00000397406;ENST00000397408;ENST00000397411;ENST00000409543	O14817	TSPAN4	Tetraspanin-4	TSN4_HUMAN	2	2	95.8	0.226833	13.5121	1.35e-07	0	3.13e-06
PIGP_HUMAN	1.22234	-0.330767	PIGP	P57054;P57054-2;P57054-3	ENSG00000185808	ENSP00000353719;ENSP00000382049;ENSP00000382053;ENSP00000382054	ENST00000360525;ENST00000399098;ENST00000399102;ENST00000399103	P57054;P57054-2;P57054-3	PIGP	Phosphatidylinositol N-acetylglucosaminyltransferase subunit P;Isoform A of Phosphatidylinositol N-acetylglucosaminyltransferase subunit P;Isoform C of Phosphatidylinositol N-acetylglucosaminyltransferase subunit P	PIGP_HUMAN	2	2	100	0.151959	9.56762	5.55e-09	0	2.07e-07
PGH2_HUMAN	0.502574	-0.330697	PTGS2	P35354	ENSG00000073756	ENSP00000356438	ENST00000367468	P35354	PTGS2	Prostaglandin G/H synthase 2	PGH2_HUMAN	28	31	100	0.948243	12.5451	2.25e-27	0	3.82e-23
FXL17_HUMAN	0.899717	-0.329993	FBXL17	Q9UF56	ENSG00000145743	ENSP00000352683;ENSP00000418111;ENSP00000437464	ENST00000359660;ENST00000496714;ENST00000542267	Q9UF56	FBXL17	F-box/LRR-repeat protein 17	FXL17_HUMAN	3	3	100	0.183557	10.4422	1.17e-24	0	6.76e-21
POTEI_HUMAN	0.73001	-0.327389	POTEI	P0CG38	ENSG00000196834	ENSP00000392718	ENST00000451531	P0CG38	POTEI	POTE ankyrin domain family member I	POTEI_HUMAN	1	3	100	0.153056	15.5743	1.33e-11	0	1.16e-09
FAIM1_HUMAN	0.975337	-0.327216	FAIM	Q9NVQ4;Q9NVQ4-2;Q9NVQ4-3	ENSG00000158234	ENSP00000342805;ENSP00000353775;ENSP00000376754;ENSP00000376755;ENSP00000417642	ENST00000338446;ENST00000360570;ENST00000393034;ENST00000393035;ENST00000464668	Q9NVQ4;Q9NVQ4-2;Q9NVQ4-3	FAIM	Fas apoptotic inhibitory molecule 1;Isoform 2 of Fas apoptotic inhibitory molecule 1;Isoform 3 of Fas apoptotic inhibitory molecule 1	FAIM1_HUMAN	4	4	100	0.179647	9.46493	6.75e-16	0	2.88e-13
NDRG2_HUMAN	0.535037	-0.327191	NDRG2	Q9UN36;Q9UN36-2;Q9UN36-3;Q9UN36-4;Q9UN36-6	ENSG00000165795	ENSP00000298684;ENSP00000298687;ENSP00000344620;ENSP00000353649;ENSP00000380943;ENSP00000380945;ENSP00000380949;ENSP00000380951;ENSP00000380956;ENSP00000385889;ENSP00000451712;ENSP00000452006;ENSP00000452038;ENSP00000452306	ENST00000298684;ENST00000298687;ENST00000350792;ENST00000360463;ENST00000397844;ENST00000397847;ENST00000397851;ENST00000397853;ENST00000397858;ENST00000403829;ENST00000553503;ENST00000554143;ENST00000555158;ENST00000556147	Q9UN36;Q9UN36-2;Q9UN36-3;Q9UN36-4;Q9UN36-6	NDRG2	Protein NDRG2;Isoform 2 of Protein NDRG2;Isoform 3 of Protein NDRG2;Isoform 4 of Protein NDRG2;Isoform 6 of Protein NDRG2	NDRG2_HUMAN	4	4	100	0.196115	10.2201	9.95e-20	0	1.43e-16
S35A3_HUMAN	1.16822	-0.32704	SLC35A3	Q9Y2D2;Q9Y2D2-2;Q9Y2D2-3	ENSG00000117620	ENSP00000359172;ENSP00000359174;ENSP00000414947;ENSP00000418527;ENSP00000433849	ENST00000370153;ENST00000370155;ENST00000427993;ENST00000465289;ENST00000533028	Q9Y2D2;Q9Y2D2-2;Q9Y2D2-3	SLC35A3	UDP-N-acetylglucosamine transporter;Isoform 2 of UDP-N-acetylglucosamine transporter;Isoform 3 of UDP-N-acetylglucosamine transporter	S35A3_HUMAN	2	2	100	0.303415	11.8346	1.35e-14	0	3.59e-12
AFF1_HUMAN	0.460402	-0.322798	AFF1	P51825;P51825-2;P51825-3	ENSG00000172493	ENSP00000305689;ENSP00000378578	ENST00000307808;ENST00000395146	P51825;P51825-2;P51825-3	AFF1	AF4/FMR2 family member 1;Isoform 2 of AF4/FMR2 family member 1;Isoform 3 of AF4/FMR2 family member 1	AFF1_HUMAN	2	2	100	0.216877	11.3482	1.32e-17	0	1.03e-14
Z780A_HUMAN	0.854074	-0.322552	ZNF780A	O75290;O75290-3	ENSG00000197782;ENSG00000280568	ENSP00000341507;ENSP00000400997;ENSP00000416294;ENSP00000469786;ENSP00000472189;ENSP00000486345;ENSP00000486672;ENSP00000487177;ENSP00000487366;ENSP00000487520	ENST00000340963;ENST00000414720;ENST00000455521;ENST00000594395;ENST00000595687;ENST00000626168;ENST00000626829;ENST00000628273;ENST00000630440;ENST00000630528	O75290;O75290-3	ZNF780A	Zinc finger protein 780A;Isoform 3 of Zinc finger protein 780A	Z780A_HUMAN	2	2	87.5	0.230545	8.07316	8.1e-20	0	1.19e-16
TM258_HUMAN	0.540045	-0.319973	TMEM258	P61165	ENSG00000134825	ENSP00000257262;ENSP00000443216	ENST00000257262;ENST00000537328	P61165	TMEM258	Transmembrane protein 258	TM258_HUMAN	1	4	100	0.810716	13.3158	1.26e-15	0	4.88e-13
M4K4_HUMAN	0.370018	-0.319496	MAP4K4	O95819-6				O95819-6	MAP4K4	Isoform 6 of Mitogen-activated protein kinase kinase kinase kinase 4	M4K4_HUMAN	1	1	79.2	0.389079	7.93406	1.74e-13	0	3.06e-11
SLAF7_HUMAN	0.163889	-0.318927	SLAMF7	Q9NQ25;Q9NQ25-3;Q9NQ25-5	ENSG00000026751	ENSP00000352281;ENSP00000357021;ENSP00000357022;ENSP00000405605;ENSP00000409965;ENSP00000416592	ENST00000359331;ENST00000368042;ENST00000368043;ENST00000441662;ENST00000444090;ENST00000458602	Q9NQ25;Q9NQ25-3;Q9NQ25-5	SLAMF7	SLAM family member 7;Isoform 3 of SLAM family member 7;Isoform 5 of SLAM family member 7	SLAF7_HUMAN	4	4	100	0.529203	10.7771	2.5e-23	0	9.28e-20
PIP_HUMAN	0.600536	-0.31888	PIP	P12273	ENSG00000159763	ENSP00000291009	ENST00000291009	P12273	PIP	Prolactin-inducible protein	PIP_HUMAN	6	6	100	0.523605	10.4376	2.21e-25	0	1.66e-21
SRSF8_HUMAN	0.837678	-0.318533	SRSF8	Q9BRL6;Q9BRL6-2	ENSG00000263465	ENSP00000480140	ENST00000587424	Q9BRL6;Q9BRL6-2	SRSF8	Serine/arginine-rich splicing factor 8;Isoform 2 of Serine/arginine-rich splicing factor 8	SRSF8_HUMAN	1	1	100	0.194956	9.90445	1.27e-19	0	1.78e-16
FA73B_HUMAN	0.380727	-0.316774	FAM73B	Q7L4E1	ENSG00000148343	ENSP00000351138;ENSP00000391603;ENSP00000396618	ENST00000358369;ENST00000439290;ENST00000445183	Q7L4E1	MIGA2	Mitoguardin 2	MIGA2_HUMAN	1	1	95.8	0.253854	11.4757	1.92e-11	0	1.59e-09
TIMP1_HUMAN	1.72177	-0.315583	TIMP1	P01033	ENSG00000102265	ENSP00000218388	ENST00000218388	P01033	TIMP1	Metalloproteinase inhibitor 1	TIMP1_HUMAN	5	5	100	0.289403	11.7899	3.12e-23	0	1.12e-19
PAQR4_HUMAN	0.492117	-0.315293	PAQR4	Q8N4S7;Q8N4S7-2;Q8N4S7-3	ENSG00000162073	ENSP00000293978;ENSP00000321804	ENST00000293978;ENST00000318782	Q8N4S7;Q8N4S7-2;Q8N4S7-3	PAQR4	Progestin and adipoQ receptor family member 4;Isoform 2 of Progestin and adipoQ receptor family member 4;Isoform 3 of Progestin and adipoQ receptor family member 4	PAQR4_HUMAN	2	2	100	0.210125	9.36838	8.25e-17	0	4.89e-14
AT2B2_HUMAN	1.70271	-0.315177	ATP2B2	Q01814;Q01814-5;Q01814-6;Q01814-8	ENSG00000157087	ENSP00000324172;ENSP00000353414;ENSP00000373311;ENSP00000380267;ENSP00000424494	ENST00000352432;ENST00000360273;ENST00000383800;ENST00000397077;ENST00000460129	Q01814;Q01814-5;Q01814-6;Q01814-8	ATP2B2	Plasma membrane calcium-transporting ATPase 2;Isoform YB of Plasma membrane calcium-transporting ATPase 2;Isoform ZB of Plasma membrane calcium-transporting ATPase 2;Isoform XB of Plasma membrane calcium-transporting ATPase 2	AT2B2_HUMAN	3	3	95.8	0.232332	9.19004	8.59e-05	0.000237586	0.000637047
JARD2_HUMAN	0.438199	-0.315157	JARID2	Q92833;Q92833-2;Q92833-3	ENSG00000008083	ENSP00000341280;ENSP00000380478	ENST00000341776;ENST00000397311	Q92833;Q92833-2;Q92833-3	JARID2	Protein Jumonji;Isoform 2 of Protein Jumonji;Isoform 3 of Protein Jumonji	JARD2_HUMAN	1	1	100	0.228753	10.5612	3.38e-20	0	5.45e-17
MED18_HUMAN	1.33493	-0.314538	MED18	Q9BUE0	ENSG00000130772	ENSP00000362948;ENSP00000381963	ENST00000373842;ENST00000398997	Q9BUE0	MED18	Mediator of RNA polymerase II transcription subunit 18	MED18_HUMAN	4	4	100	0.207989	11.5623	2.93e-15	0	9.93e-13
NUAK2_HUMAN	0.591025	-0.314535	NUAK2	Q9H093	ENSG00000163545	ENSP00000356125	ENST00000367157	Q9H093	NUAK2	NUAK family SNF1-like kinase 2	NUAK2_HUMAN	1	1	100	0.184783	12.0811	5.32e-07	0	9.85e-06
SPOP_HUMAN	0.413256	-0.314495	SPOP	O43791	ENSG00000121067	ENSP00000240327;ENSP00000377001;ENSP00000420908;ENSP00000425905	ENST00000347630;ENST00000393328;ENST00000503676;ENST00000504102	O43791	SPOP	Speckle-type POZ protein	SPOP_HUMAN	7	7	100	0.200313	9.31296	1.05e-19	0	1.49e-16
GRAK_HUMAN	0.590078	-0.313148	GZMK	P49863	ENSG00000113088	ENSP00000231009	ENST00000231009	P49863	GZMK	Granzyme K	GRAK_HUMAN	2	2	100	0.259698	10.0486	1.12e-19	0	1.58e-16
TM41A_HUMAN	0.303205	-0.311906	TMEM41A	Q96HV5	ENSG00000163900	ENSP00000406885	ENST00000421852	Q96HV5	TMEM41A	Transmembrane protein 41A	TM41A_HUMAN	1	1	100	0.312488	12.8499	1.08e-23	0	4.5e-20
E41LA_HUMAN	1.45917	-0.311123	EPB41L4A	Q9HCS5	ENSG00000129595	ENSP00000261486;ENSP00000482810	ENST00000261486;ENST00000621003	Q9HCS5	EPB41L4A	Band 4.1-like protein 4A	E41LA_HUMAN	1	1	95.8	0.151604	16.0608	4.61e-18	0	4.15e-15
CEL2A_HUMAN	0.446708	-0.308422	CELA2A	P08217	ENSG00000142615	ENSP00000352639	ENST00000359621	P08217	CELA2A	Chymotrypsin-like elastase family member 2A	CEL2A_HUMAN	1	1	87.5	0.225379	11.8383	0.00031994	0.000473765	0.00195125
CLC7A_HUMAN	0.406133	-0.308314	CLEC7A	Q9BXN2;Q9BXN2-2;Q9BXN2-5	ENSG00000172243	ENSP00000266456;ENSP00000298523;ENSP00000302569;ENSP00000312089;ENSP00000344723;ENSP00000379743;ENSP00000431461;ENSP00000432876;ENSP00000434392;ENSP00000436923	ENST00000298523;ENST00000304084;ENST00000310002;ENST00000349926;ENST00000353231;ENST00000396484;ENST00000465100;ENST00000529761;ENST00000531192;ENST00000533022	Q9BXN2;Q9BXN2-2;Q9BXN2-5	CLEC7A	C-type lectin domain family 7 member A;Isoform 2 of C-type lectin domain family 7 member A;Isoform 5 of C-type lectin domain family 7 member A	CLC7A_HUMAN	1	1	100	0.259513	11.0911	5.1e-11	0	3.65e-09
ST65G_HUMAN	0.26541	-0.306456	SUPT7L	O94864;O94864-2	ENSG00000119760	ENSP00000336750;ENSP00000384469;ENSP00000385218;ENSP00000385436;ENSP00000441110	ENST00000337768;ENST00000404798;ENST00000405491;ENST00000406540;ENST00000464789	O94864;O94864-2	SUPT7L	STAGA complex 65 subunit gamma;Isoform 2 of STAGA complex 65 subunit gamma	ST65G_HUMAN	3	3	79.2	0.279171	9.30065	9.22e-08	0	2.27e-06
DPOD3_HUMAN	1.30553	-0.306279	POLD3	Q15054	ENSG00000077514	ENSP00000263681;ENSP00000432951;ENSP00000436018	ENST00000263681;ENST00000527458;ENST00000532497	Q15054	POLD3	DNA polymerase delta subunit 3	DPOD3_HUMAN	4	4	100	0.133234	11.1959	4.84e-19	0	5.81e-16
PCH2_HUMAN	0.347408	-0.305623	TRIP13	Q15645	ENSG00000071539	ENSP00000166345	ENST00000166345	Q15645	TRIP13	Pachytene checkpoint protein 2 homolog	PCH2_HUMAN	3	3	100	0.252291	9.76397	1.17e-25	0	9.78e-22
TONSL_HUMAN	1.25046	-0.30541	TONSL	Q96HA7;Q96HA7-2	ENSG00000160949	ENSP00000386239	ENST00000409379	Q96HA7;Q96HA7-2	TONSL	Tonsoku-like protein;Isoform 2 of Tonsoku-like protein	TONSL_HUMAN	3	3	100	0.169275	9.13775	2.17e-12	0	2.53e-10
ITIH1_HUMAN	0.306811	-0.304867	ITIH1	P19827	ENSG00000055957	ENSP00000273283;ENSP00000443847;ENSP00000486334	ENST00000273283;ENST00000537050;ENST00000628722	P19827	ITIH1	Inter-alpha-trypsin inhibitor heavy chain H1	ITIH1_HUMAN	2	2	91.7	0.326927	9.18319	2.86e-06	0.000119062	3.93e-05
SEM7A_HUMAN	0.743867	-0.304808	SEMA7A	O75326;O75326-2	ENSG00000138623	ENSP00000261918;ENSP00000438966	ENST00000261918;ENST00000543145	O75326;O75326-2	SEMA7A	Semaphorin-7A;Isoform 2 of Semaphorin-7A	SEM7A_HUMAN	4	5	100	0.20116	9.61457	2.36e-19	0	3.08e-16
TMTC4_HUMAN	0.228621	-0.30451	TMTC4	Q5T4D3;Q5T4D3-3	ENSG00000125247	ENSP00000343871;ENSP00000365408;ENSP00000365409	ENST00000328767;ENST00000342624;ENST00000376234	Q5T4D3;Q5T4D3-3	TMTC4	Protein O-mannosyl-transferase TMTC4;Isoform 3 of Protein O-mannosyl-transferase TMTC4	TMTC4_HUMAN	3	3	100	0.262962	9.55604	5.6e-26	0	5.3e-22
GLPK2_HUMAN	0.574167	-0.303579	GK2	Q14410	ENSG00000196475	ENSP00000351706	ENST00000358842	Q14410	GK2	Glycerol kinase 2	GLPK2_HUMAN	1	1	100	0.237375	12.627	1.58e-10	0	9.66e-09
COX1_HUMAN	0.660667	-0.303546	MT-CO1	P00395	ENSG00000198804	ENSP00000354499	ENST00000361624	P00395	MT-CO1	Cytochrome c oxidase subunit 1	COX1_HUMAN	2	3	100	0.139032	15.1847	1.6e-20	0	2.79e-17
PI15_HUMAN	1.46245	-0.303486	PI15	O43692	ENSG00000137558	ENSP00000260113;ENSP00000428567	ENST00000260113;ENST00000523773	O43692	PI15	Peptidase inhibitor 15	PI15_HUMAN	3	3	100	0.146886	10.6336	3.26e-27	0	5.15e-23
MAF1_HUMAN	0.721088	-0.303187	MAF1	Q9H063	ENSG00000179632	ENSP00000318604;ENSP00000436720	ENST00000322428;ENST00000532522	Q9H063	MAF1	Repressor of RNA polymerase III transcription MAF1 homolog	MAF1_HUMAN	3	3	100	0.226877	10.3725	5.52e-19	0	6.52e-16
CISD3_HUMAN	0.230787	-0.303073	CISD3	P0C7P0	ENSG00000274768;ENSG00000277972	ENSP00000483781;ENSP00000484950	ENST00000613478;ENST00000620783	P0C7P0	CISD3	CDGSH iron-sulfur domain-containing protein 3, mitochondrial	CISD3_HUMAN	3	3	95.8	0.218582	11.1316	2.46e-22	0	6.81e-19
SESQ2_HUMAN	0.237475	-0.300491	FAM109B	Q6ICB4	ENSG00000177096	ENSP00000312753	ENST00000321753	Q6ICB4	PHETA2	Sesquipedalian-2	SESQ2_HUMAN	3	3	100	0.218088	10.1432	4.6e-11	0	3.34e-09
ARRD3_HUMAN	0.240079	-0.299263	ARRDC3	Q96B67	ENSG00000113369	ENSP00000265138	ENST00000265138	Q96B67	ARRDC3	Arrestin domain-containing protein 3	ARRD3_HUMAN	3	3	87.5	0.349502	9.84333	1.47e-06	0.000119062	2.27e-05
S10A7_HUMAN	0.555979	-0.299223	S100A7	P31151	ENSG00000143556	ENSP00000357711;ENSP00000357712	ENST00000368722;ENST00000368723	P31151	S100A7	Protein S100-A7	S10A7_HUMAN	5	5	100	0.603384	10.4112	8.89e-27	0	1.17e-22
SRSF4_HUMAN	0.832422	-0.298742	SRSF4	Q08170	ENSG00000116350	ENSP00000362900	ENST00000373795	Q08170	SRSF4	Serine/arginine-rich splicing factor 4	SRSF4_HUMAN	4	5	100	0.13662	14.4943	4.43e-22	0	1.14e-18
BMI1_HUMAN	1.93083	-0.297148	BMI1	P35226	ENSG00000168283	ENSP00000365851	ENST00000376663	P35226	BMI1	Polycomb complex protein BMI-1	BMI1_HUMAN	4	4	100	0.147047	10.4608	9.01e-28	0	1.83e-23
ITB8_HUMAN	0.319644	-0.296657	ITGB8	P26012;P26012-2	ENSG00000105855	ENSP00000222573;ENSP00000441561	ENST00000222573;ENST00000537992	P26012;P26012-2	ITGB8	Integrin beta-8;Isoform 2 of Integrin beta-8	ITB8_HUMAN	1	1	100	0.293099	11.024	1.28e-23	0	5.21e-20
IGHA1_HUMAN	0.336469	-0.295882	IGHA1	P01876	ENSG00000211895	ENSP00000374989	ENST00000390547	P01876	IGHA1	Immunoglobulin heavy constant alpha 1	IGHA1_HUMAN	5	5	100	0.705979	10.1617	8.34e-27	0	1.11e-22
ZMY11_HUMAN	1.05372	-0.292204	ZMYND11	Q15326;Q15326-3	ENSG00000015171	ENSP00000371003;ENSP00000371020;ENSP00000381050;ENSP00000381053;ENSP00000424205;ENSP00000452959;ENSP00000473321	ENST00000381591;ENST00000381607;ENST00000397959;ENST00000397962;ENST00000509513;ENST00000558098;ENST00000602682	Q15326;Q15326-3	ZMYND11	Zinc finger MYND domain-containing protein 11;Isoform 3 of Zinc finger MYND domain-containing protein 11	ZMY11_HUMAN	10	10	100	0.103433	10.6138	2.11e-27	0	3.63e-23
BT3L4_HUMAN	0.190893	-0.289299	BTF3L4	Q96K17-3	ENSG00000134717	ENSP00000360664;ENSP00000434824;ENSP00000436712	ENST00000313334;ENST00000472944;ENST00000489308	Q96K17-3	BTF3L4	Isoform 3 of Transcription factor BTF3 homolog 4	BT3L4_HUMAN	1	1	100	0.510581	12.4933	2.17e-18	0	2.16e-15
ZDHC7_HUMAN	0.497784	-0.288808	ZDHHC7	Q9NXF8	ENSG00000153786	ENSP00000315604;ENSP00000341681;ENSP00000456782	ENST00000313732;ENST00000344861;ENST00000564466	Q9NXF8	ZDHHC7	Palmitoyltransferase ZDHHC7	ZDHC7_HUMAN	4	4	75	0.381806	9.64295	4.65e-07	0	8.8e-06
ARF4_HUMAN	0.6262	-0.288772	ARF4	P18085	ENSG00000168374	ENSP00000306010	ENST00000303436	P18085	ARF4	ADP-ribosylation factor 4	ARF4_HUMAN	7	12	100	0.142695	17.2159	1.06e-22	0	3.26e-19
F178A_HUMAN	0.468747	-0.288704	FAM178A	Q8IX21;Q8IX21-2	ENSG00000119906	ENSP00000238961;ENSP00000359292;ENSP00000476379	ENST00000238961;ENST00000370269;ENST00000609386	Q8IX21;Q8IX21-2	SLF2	SMC5-SMC6 complex localization factor protein 2;Isoform 2 of SMC5-SMC6 complex localization factor protein 2	SLF2_HUMAN	2	2	100	0.234693	10.099	0.000166345	0.000473765	0.00111385
ZN791_HUMAN	0.320098	-0.28854	ZNF791	Q3KP31;Q3KP31-2	ENSG00000173875	ENSP00000342974	ENST00000343325	Q3KP31;Q3KP31-2	ZNF791	Zinc finger protein 791;Isoform 2 of Zinc finger protein 791	ZN791_HUMAN	1	1	100	0.249677	8.90586	9.68e-11	0	6.32e-09
DGKH_HUMAN	0.679891	-0.287961	DGKH	Q86XP1;Q86XP1-2;Q86XP1-3;Q86XP1-5	ENSG00000102780	ENSP00000261491;ENSP00000337572;ENSP00000368576;ENSP00000445114;ENSP00000485809	ENST00000261491;ENST00000337343;ENST00000379274;ENST00000536612;ENST00000628433	Q86XP1;Q86XP1-2;Q86XP1-3;Q86XP1-5	DGKH	Diacylglycerol kinase eta;Isoform 2 of Diacylglycerol kinase eta;Isoform 3 of Diacylglycerol kinase eta;Isoform 4 of Diacylglycerol kinase eta	DGKH_HUMAN	3	3	100	0.190515	9.68816	1.08e-18	0	1.17e-15
SP30L_HUMAN	0.265041	-0.287505	SAP30L	Q9HAJ7;Q9HAJ7-2;Q9HAJ7-3	ENSG00000164576	ENSP00000297109;ENSP00000390927;ENSP00000416393	ENST00000297109;ENST00000426761;ENST00000440364	Q9HAJ7;Q9HAJ7-2;Q9HAJ7-3	SAP30L	Histone deacetylase complex subunit SAP30L;Isoform 2 of Histone deacetylase complex subunit SAP30L;Isoform 3 of Histone deacetylase complex subunit SAP30L	SP30L_HUMAN	2	2	100	0.293155	11.4113	2.52e-24	0	1.29e-20
ISCA2_HUMAN	0.609258	-0.286799	ISCA2	Q86U28	ENSG00000165898	ENSP00000450523;ENSP00000452007	ENST00000554924;ENST00000556816	Q86U28	ISCA2	Iron-sulfur cluster assembly 2 homolog, mitochondrial	ISCA2_HUMAN	3	3	100	0.187274	10.8521	1.96e-13	0	3.39e-11
VATL_HUMAN	0.436371	-0.286755	ATP6V0C	P27449	ENSG00000185883	ENSP00000329757;ENSP00000481778	ENST00000330398;ENST00000618152	P27449	ATP6V0C	V-type proton ATPase 16 kDa proteolipid subunit	VATL_HUMAN	2	8	100	0.191787	16.6216	5.24e-27	0	7.57e-23
KPYR_HUMAN	0.188969	-0.286286	PKLR	P30613;P30613-2	ENSG00000143627;ENSG00000262785	ENSP00000339933;ENSP00000376214;ENSP00000459921;ENSP00000461487	ENST00000342741;ENST00000392414;ENST00000571194;ENST00000572740	P30613;P30613-2	PKLR	Pyruvate kinase PKLR;Isoform L-type of Pyruvate kinase PKLR	KPYR_HUMAN	1	2	100	0.454501	12.2726	3.97e-13	0	6.12e-11
TBG1_HUMAN	0.860249	-0.286031	TUBG1	P23258	ENSG00000131462	ENSP00000251413	ENST00000251413	P23258	TUBG1	Tubulin gamma-1 chain	TBG1_HUMAN	4	7	100	0.122834	12.4558	6.57e-24	0	2.93e-20
GPR84_HUMAN	0.225588	-0.284357	GPR84	Q9NQS5	ENSG00000139572	ENSP00000267015;ENSP00000450310	ENST00000267015;ENST00000551809	Q9NQS5	GPR84	G-protein coupled receptor 84	GPR84_HUMAN	2	2	95.8	0.333765	10.5931	3.69e-10	0	2e-08
PGPS1_HUMAN	0.539335	-0.28364	PGS1	Q32NB8-2	ENSG00000087157	ENSP00000262764;ENSP00000465278;ENSP00000468431	ENST00000262764;ENST00000589425;ENST00000589426	Q32NB8-2	PGS1	Isoform 2 of CDP-diacylglycerol--glycerol-3-phosphate 3-phosphatidyltransferase, mitochondrial	PGPS1_HUMAN	1	2	100	0.275389	9.2553	7.03e-09	0	2.53e-07
TINF2_HUMAN	0.24279	-0.281766	TINF2	Q9BSI4;Q9BSI4-2	ENSG00000092330	ENSP00000267415;ENSP00000382350	ENST00000267415;ENST00000399423	Q9BSI4;Q9BSI4-2	TINF2	TERF1-interacting nuclear factor 2;Isoform 2 of TERF1-interacting nuclear factor 2	TINF2_HUMAN	3	3	100	0.357306	10.3341	5.52e-18	0	4.86e-15
ZIK1_HUMAN	0.161137	-0.281336	ZIK1	Q3SY52;Q3SY52-2	ENSG00000171649	ENSP00000468937;ENSP00000472867	ENST00000597850;ENST00000599456	Q3SY52;Q3SY52-2	ZIK1	Zinc finger protein interacting with ribonucleoprotein K;Isoform 2 of Zinc finger protein interacting with ribonucleoprotein K	ZIK1_HUMAN	1	1	87.5	0.475775	11.781	5.4e-07	0	9.97e-06
TM128_HUMAN	0.419946	-0.281308	TMEM128	Q5BJH2	ENSG00000132406	ENSP00000254742	ENST00000254742	Q5BJH2	TMEM128	Transmembrane protein 128	TM128_HUMAN	2	2	100	0.369564	10.0149	3.3e-21	0	6.81e-18
RAD_HUMAN	0.357538	-0.280678	RRAD	P55042	ENSG00000166592	ENSP00000299759;ENSP00000388744	ENST00000299759;ENST00000420652	P55042	RRAD	GTP-binding protein RAD	RAD_HUMAN	7	7	100	0.679627	11.0188	6.29e-22	0	1.56e-18
TV23B_HUMAN;TV23C_HUMAN	0.536059	-0.279935	TVP23B;TVP23C	Q96ET8-3;Q9NYZ1	ENSG00000171928;ENSG00000175106	ENSP00000225576;ENSP00000305654;ENSP00000464052	ENST00000225576;ENST00000307767;ENST00000518321	Q96ET8-3;Q9NYZ1	TVP23C;TVP23B	Isoform 3 of Golgi apparatus membrane protein TVP23 homolog C;Golgi apparatus membrane protein TVP23 homolog B	TV23C_HUMAN;TV23B_HUMAN	3	3	100	0.213636	12.38	2.08e-23	0	7.91e-20
PGK2_HUMAN	0.285721	-0.279846	PGK2	P07205	ENSG00000170950	ENSP00000305995	ENST00000304801	P07205	PGK2	Phosphoglycerate kinase 2	PGK2_HUMAN	6	7	100	0.269394	14.3857	1.1e-16	0	6.21e-14
H2B2C_HUMAN;H2B2D_HUMAN	0.464824	-0.279493	HIST2H2BC;HIST2H2BD	Q6DN03;Q6DRA6				Q6DN03;Q6DRA6	H2BC20P;H2BC19P	Putative histone H2B type 2-C;Putative histone H2B type 2-D	H2B2C_HUMAN;H2B2D_HUMAN	3	6	100	0.249291	16.3098	1.19e-08	0	3.96e-07
CB042_HUMAN	0.760623	-0.279284	C2orf42	Q9NWW7	ENSG00000115998	ENSP00000264434;ENSP00000404515	ENST00000264434;ENST00000420306	Q9NWW7	C2orf42	Uncharacterized protein C2orf42	CB042_HUMAN	4	4	100	0.142254	8.86886	7.8e-24	0	3.4e-20
NEIL2_HUMAN	0.431744	-0.279014	NEIL2	Q969S2;Q969S2-2	ENSG00000154328	ENSP00000284503;ENSP00000384070;ENSP00000394023;ENSP00000397538;ENSP00000435657	ENST00000284503;ENST00000403422;ENST00000436750;ENST00000455213;ENST00000528323	Q969S2;Q969S2-2	NEIL2	Endonuclease 8-like 2;Isoform 2 of Endonuclease 8-like 2	NEIL2_HUMAN	4	4	95.8	0.207811	13.0038	4.18e-12	0	4.39e-10
IGHM_HUMAN	0.171225	-0.278683	IGHM	P01871;P01871-2				P01871;P01871-2	IGHM	Immunoglobulin heavy constant mu;Isoform 2 of Immunoglobulin heavy constant mu	IGHM_HUMAN	8	9	100	0.416786	10.125	2.3e-24	0	1.2e-20
PXMP2_HUMAN	0.946435	-0.278141	PXMP2	Q9NR77	ENSG00000176894	ENSP00000321271	ENST00000317479	Q9NR77	PXMP2	Peroxisomal membrane protein 2	PXMP2_HUMAN	4	4	100	0.105279	10.1783	1.24e-20	0	2.21e-17
UCP5_HUMAN	0.883772	-0.27749	SLC25A14	O95258;O95258-2;O95258-3	ENSG00000102078	ENSP00000218197;ENSP00000342797;ENSP00000354455;ENSP00000444642;ENSP00000477981	ENST00000218197;ENST00000339231;ENST00000361980;ENST00000545805;ENST00000612248	O95258;O95258-2;O95258-3	SLC25A14	Brain mitochondrial carrier protein 1;Isoform 2 of Brain mitochondrial carrier protein 1;Isoform 3 of Brain mitochondrial carrier protein 1	UCP5_HUMAN	5	5	100	0.134934	10.0289	6.17e-23	0	2.03e-19
DESI2_HUMAN	0.414859	-0.276873	DESI2	Q9BSY9	ENSG00000121644	ENSP00000263831;ENSP00000306528	ENST00000263831;ENST00000302550	Q9BSY9	DESI2	Deubiquitinase DESI2	DESI2_HUMAN	2	2	100	0.151435	10.77	7.52e-09	0	2.68e-07
DCTN1_HUMAN	1.32458	-0.276561	DCTN1	Q14203;Q14203-6	ENSG00000204843	ENSP00000354791;ENSP00000377571;ENSP00000386406;ENSP00000386843;ENSP00000387270	ENST00000361874;ENST00000394003;ENST00000409240;ENST00000409438;ENST00000409567	Q14203;Q14203-6	DCTN1	Dynactin subunit 1;Isoform 6 of Dynactin subunit 1	DCTN1_HUMAN	1	1	100	0.200299	10.0279	2.15e-25	0	1.62e-21
ADR1_HUMAN	0.418303	-0.275996	ADIPOR1	Q96A54	ENSG00000159346	ENSP00000341785	ENST00000340990	Q96A54	ADIPOR1	Adiponectin receptor protein 1	PAQR1_HUMAN	1	1	87.5	0.162567	9.87765	6.97e-08	0	1.79e-06
TM129_HUMAN	1.44264	-0.275127	TMEM129	A0AVI4	ENSG00000168936	ENSP00000305243;ENSP00000372394;ENSP00000441812	ENST00000303277;ENST00000382936;ENST00000536901	A0AVI4	TMEM129	E3 ubiquitin-protein ligase TM129	TM129_HUMAN	5	5	100	0.145038	10.9297	2.98e-32	0	9.01e-27
S20A2_HUMAN	0.484708	-0.274792	SLC20A2	Q08357	ENSG00000168575	ENSP00000340465;ENSP00000429712;ENSP00000429754	ENST00000342228;ENST00000520179;ENST00000520262	Q08357	SLC20A2	Sodium-dependent phosphate transporter 2	S20A2_HUMAN	1	1	100	0.228233	10.7558	1.22e-19	0	1.71e-16
ASAP2_HUMAN	0.529261	-0.274153	ASAP2	O43150;O43150-2	ENSG00000151693	ENSP00000281419;ENSP00000316404	ENST00000281419;ENST00000315273	O43150;O43150-2	ASAP2	Arf-GAP with SH3 domain, ANK repeat and PH domain-containing protein 2;Isoform 2 of Arf-GAP with SH3 domain, ANK repeat and PH domain-containing protein 2	ASAP2_HUMAN	3	3	91.7	0.180954	11.8495	5.97e-08	0	1.57e-06
CD032_HUMAN	0.668959	-0.27408	C4orf32	Q8N8J7	ENSG00000174749	ENSP00000310182	ENST00000309733	Q8N8J7	FAM241A	Uncharacterized protein FAM241A	F241A_HUMAN	5	5	100	0.119986	11.3013	2.13e-18	0	2.13e-15
DUS5_HUMAN	0.498896	-0.272587	DUSP5	Q16690	ENSG00000138166	ENSP00000358596	ENST00000369583	Q16690	DUSP5	Dual specificity protein phosphatase 5	DUS5_HUMAN	6	6	75	0.275509	12.1341	9.75e-26	0	8.39e-22
LGMN_HUMAN	0.102328	-0.27176	LGMN	Q99538-2	ENSG00000100600	ENSP00000334052;ENSP00000376911;ENSP00000451861;ENSP00000452572	ENST00000334869;ENST00000393218;ENST00000555699;ENST00000557434	Q99538-2	LGMN	Isoform 2 of Legumain	LGMN_HUMAN	1	1	95.8	0.574716	11.649	6.65e-23	0	2.17e-19
PE2R2_HUMAN	0.261737	-0.270557	PTGER2	P43116	ENSG00000125384	ENSP00000245457	ENST00000245457	P43116	PTGER2	Prostaglandin E2 receptor EP2 subtype	PE2R2_HUMAN	2	2	100	0.319917	9.09967	4.67e-18	0	4.2e-15
IGHA2_HUMAN	0.231172	-0.270033	IGHA2	P01877;P0DOX2				P01877;P0DOX2	IGHA2;	Immunoglobulin heavy constant alpha 2;Immunoglobulin alpha-2 heavy chain	IGHA2_HUMAN;IGA2_HUMAN	3	3	100	0.667538	11.6326	1.31e-19	0	1.82e-16
ANXA4_HUMAN	0.192672	-0.269591	ANXA4	P09525-2	ENSG00000196975	ENSP00000377833;ENSP00000441931	ENST00000394295;ENST00000536030	P09525-2	ANXA4	Isoform 2 of Annexin A4	ANXA4_HUMAN	3	4	100	0.38905	12.0529	8.49e-19	0	9.53e-16
LFG3_HUMAN	0.376064	-0.269527	TMBIM1	Q969X1	ENSG00000135926	ENSP00000258412;ENSP00000380025;ENSP00000409738	ENST00000258412;ENST00000396809;ENST00000444881	Q969X1	TMBIM1	Protein lifeguard 3	LFG3_HUMAN	2	2	100	0.204766	12.4609	5.68e-23	0	1.89e-19
PPR3B_HUMAN	1.36001	-0.269144	PPP1R3B	Q86XI6	ENSG00000173281	ENSP00000308318;ENSP00000428642	ENST00000310455;ENST00000519699	Q86XI6	PPP1R3B	Protein phosphatase 1 regulatory subunit 3B	PPR3B_HUMAN	2	2	95.8	0.329993	9.30259	9.19e-30	0	5.15e-25
WDR26_HUMAN	0.155245	-0.268415	WDR26	Q9H7D7-2	ENSG00000162923	ENSP00000408108	ENST00000414423	Q9H7D7-2	WDR26	Isoform 2 of WD repeat-containing protein 26	WDR26_HUMAN	1	1	95.8	0.377163	10.2221	6.81e-14	0	1.4e-11
TXNIP_HUMAN	1.15394	-0.267947	TXNIP	Q9H3M7	ENSG00000265972	ENSP00000396322;ENSP00000462521	ENST00000425134;ENST00000582401	Q9H3M7	TXNIP	Thioredoxin-interacting protein	TXNIP_HUMAN	3	3	100	0.189825	9.65843	1.38e-13	0	2.53e-11
ZZEF1_HUMAN	0.533667	-0.267659	ZZEF1	O43149-3	ENSG00000074755	ENSP00000371051	ENST00000381638	O43149-3	ZZEF1	Isoform 3 of Zinc finger ZZ-type and EF-hand domain-containing protein 1	ZZEF1_HUMAN	2	2	100	0.186371	10.9945	5.46e-22	0	1.38e-18
PDGFC_HUMAN	0.455856	-0.267325	PDGFC	Q9NRA1	ENSG00000145431	ENSP00000410048;ENSP00000422464	ENST00000422544;ENST00000502773	Q9NRA1	PDGFC	Platelet-derived growth factor C	PDGFC_HUMAN	4	4	100	0.190082	9.91013	1.61e-22	0	4.7e-19
COX7B_HUMAN	0.656518	-0.266776	COX7B	P24311	ENSG00000131174	ENSP00000417656	ENST00000481445	P24311	COX7B	Cytochrome c oxidase subunit 7B, mitochondrial	COX7B_HUMAN	1	1	95.8	0.273028	13.6328	3.8e-11	0	2.84e-09
IGLL5_HUMAN;LAC1_HUMAN	0.200126	-0.266354	IGLC1;IGLL5	B9A064;P0CG04;P0DOX8;P0DOY2;P0DOY3	ENSG00000254709	ENSP00000431254;ENSP00000434368	ENST00000526893;ENST00000531372	B9A064;P0CG04;P0DOX8;P0DOY2;P0DOY3	IGLL5;IGLC1;;IGLC2;IGLC3	Immunoglobulin lambda-like polypeptide 5;Immunoglobulin lambda constant 1;Immunoglobulin lambda-1 light chain;Immunoglobulin lambda constant 2;Immunoglobulin lambda constant 3	IGLL5_HUMAN;IGLC1_HUMAN;IGL1_HUMAN;IGLC2_HUMAN;IGLC3_HUMAN	3	3	100	0.462728	10.6089	1.57e-21	0	3.52e-18
K0195_HUMAN	1.1529	-0.26591	KIAA0195	Q12767;Q12767-2;Q12767-3	ENSG00000177728	ENSP00000313885	ENST00000314256	Q12767;Q12767-2;Q12767-3	TMEM94	Transmembrane protein 94;Isoform 2 of Transmembrane protein 94;Isoform 3 of Transmembrane protein 94	TMM94_HUMAN	12	13	100	0.097783	12.2652	8.55e-26	0	7.52e-22
IL1RA_HUMAN	0.582047	-0.265559	IL1RN	P18510;P18510-2;P18510-3;P18510-4	ENSG00000136689	ENSP00000259206;ENSP00000329072;ENSP00000354816;ENSP00000387173;ENSP00000387210	ENST00000259206;ENST00000354115;ENST00000361779;ENST00000409052;ENST00000409930	P18510;P18510-2;P18510-3;P18510-4	IL1RN	Interleukin-1 receptor antagonist protein;Isoform 2 of Interleukin-1 receptor antagonist protein;Isoform 3 of Interleukin-1 receptor antagonist protein;Isoform 4 of Interleukin-1 receptor antagonist protein	IL1RA_HUMAN	3	3	100	0.452194	11.1557	2.15e-27	0	3.67e-23
EZH2_HUMAN	2.89339	-0.265192	EZH2	Q15910;Q15910-2;Q15910-3;Q15910-4	ENSG00000106462	ENSP00000223193;ENSP00000320147;ENSP00000417062;ENSP00000419050;ENSP00000419711;ENSP00000419856	ENST00000320356;ENST00000350995;ENST00000460911;ENST00000476773;ENST00000478654;ENST00000483967	Q15910;Q15910-2;Q15910-3;Q15910-4	EZH2	Histone-lysine N-methyltransferase EZH2;Isoform 2 of Histone-lysine N-methyltransferase EZH2;Isoform 3 of Histone-lysine N-methyltransferase EZH2;Isoform 4 of Histone-lysine N-methyltransferase EZH2	EZH2_HUMAN	7	7	100	0.0997758	11.2422	2.66e-22	0	7.31e-19
SSDH_HUMAN	1.07311	-0.264769	ALDH5A1	P51649;P51649-2	ENSG00000112294	ENSP00000314649;ENSP00000350191	ENST00000348925;ENST00000357578	P51649;P51649-2	ALDH5A1	Succinate-semialdehyde dehydrogenase, mitochondrial;Isoform 2 of Succinate-semialdehyde dehydrogenase, mitochondrial	SSDH_HUMAN	8	8	100	0.107665	11.1966	6.56e-24	0	2.93e-20
RT12_HUMAN	1.60244	-0.264351	MRPS12	O15235	ENSG00000128626	ENSP00000308845;ENSP00000384579;ENSP00000384952	ENST00000308018;ENST00000402029;ENST00000407800	O15235	MRPS12	28S ribosomal protein S12, mitochondrial	RT12_HUMAN	4	4	100	0.185635	12.5478	2.88e-20	0	4.72e-17
CATL2_HUMAN	0.479563	-0.264125	CTSV	O60911	ENSG00000136943	ENSP00000259470;ENSP00000445052	ENST00000259470;ENST00000538255	O60911	CTSV	Cathepsin L2	CATL2_HUMAN	3	3	100	0.164832	14.3403	6.98e-15	0	2.06e-12
DCD_HUMAN	0.340898	-0.263346	DCD	P81605;P81605-2	ENSG00000161634	ENSP00000293371;ENSP00000406773;ENSP00000450415	ENST00000293371;ENST00000456047;ENST00000546807	P81605;P81605-2	DCD	Dermcidin;Isoform 2 of Dermcidin	DCD_HUMAN	2	2	100	0.4006	12.3975	2.57e-21	0	5.45e-18
MAFB_HUMAN	0.485412	-0.262606	MAFB	Q9Y5Q3	ENSG00000204103	ENSP00000362410	ENST00000373313	Q9Y5Q3	MAFB	Transcription factor MafB	MAFB_HUMAN	2	3	100	0.633278	11.9485	2.35e-26	0	2.59e-22
C1QT3_HUMAN	0.66476	-0.262577	C1QTNF3	Q9BXJ4;Q9BXJ4-3	ENSG00000082196	ENSP00000231338;ENSP00000371497	ENST00000231338;ENST00000382065	Q9BXJ4;Q9BXJ4-3	C1QTNF3	Complement C1q tumor necrosis factor-related protein 3;Isoform 3 of Complement C1q tumor necrosis factor-related protein 3	C1QT3_HUMAN	5	5	100	0.189267	12.3025	3.02e-23	0	1.09e-19
ITB3_HUMAN	1.23931	-0.262461	ITGB3	P05106;P05106-2;P05106-3	ENSG00000259207	ENSP00000452786	ENST00000559488	P05106;P05106-2;P05106-3	ITGB3	Integrin beta-3;Isoform Beta-3B of Integrin beta-3;Isoform Beta-3C of Integrin beta-3	ITB3_HUMAN	6	6	100	0.150128	9.2463	2.27e-25	0	1.7e-21
RNZ1_HUMAN	0.841971	-0.262215	ELAC1	Q9H777	ENSG00000141642	ENSP00000269466	ENST00000269466	Q9H777	ELAC1	Zinc phosphodiesterase ELAC protein 1	RNZ1_HUMAN	3	3	100	0.111544	11.7533	6.11e-22	0	1.52e-18
MSPD1_HUMAN	0.595134	-0.261439	MOSPD1	Q9UJG1;Q9UJG1-2;Q9UJG1-3	ENSG00000101928	ENSP00000359813;ENSP00000359815;ENSP00000359819	ENST00000370777;ENST00000370779;ENST00000370783	Q9UJG1;Q9UJG1-2;Q9UJG1-3	MOSPD1	Motile sperm domain-containing protein 1;Isoform 2 of Motile sperm domain-containing protein 1;Isoform 3 of Motile sperm domain-containing protein 1	MSPD1_HUMAN	3	3	100	0.196991	10.5864	7.46e-23	0	2.4e-19
FURIN_HUMAN	2.70231	-0.26116	FURIN	P09958	ENSG00000140564	ENSP00000268171;ENSP00000483552;ENSP00000484952	ENST00000268171;ENST00000610579;ENST00000618099	P09958	FURIN	Furin	FURIN_HUMAN	7	7	100	0.104735	11.1934	3.69e-30	0	2.61e-25
T106B_HUMAN	1.61291	-0.260406	TMEM106B	Q9NUM4	ENSG00000106460	ENSP00000379901;ENSP00000379902	ENST00000396667;ENST00000396668	Q9NUM4	TMEM106B	Transmembrane protein 106B	T106B_HUMAN	8	9	100	0.0901684	13.3408	3.26e-32	0	9.57e-27
PIM1_HUMAN	1.90923	-0.258657	PIM1	P11309;P11309-2	ENSG00000137193	ENSP00000362608	ENST00000373509	P11309;P11309-2	PIM1	Serine/threonine-protein kinase pim-1;Isoform 2 of Serine/threonine-protein kinase pim-1	PIM1_HUMAN	5	5	95.8	0.268066	10.4177	6.12e-21	0	1.18e-17
TM50A_HUMAN	1.38809	-0.258237	TMEM50A	O95807	ENSG00000183726	ENSP00000363478	ENST00000374358	O95807	TMEM50A	Transmembrane protein 50A	TM50A_HUMAN	3	3	100	0.178399	10.4966	1.23e-27	0	2.34e-23
NHLC1_HUMAN	0.629274	-0.258075	NHLRC1	Q6VVB1	ENSG00000187566	ENSP00000345464	ENST00000340650	Q6VVB1	NHLRC1	E3 ubiquitin-protein ligase NHLRC1	NHLC1_HUMAN	2	2	91.7	0.15352	9.4196	1.62e-08	0	5.16e-07
SHB_HUMAN	0.313318	-0.257902	SHB	Q15464	ENSG00000107338	ENSP00000366936	ENST00000377707	Q15464	SHB	SH2 domain-containing adapter protein B	SHB_HUMAN	3	3	100	0.222979	10.0089	1.78e-23	0	6.92e-20
MYOME_HUMAN	0.565437	-0.257663	PDE4DIP	Q5VU43-13;Q5VU43-2	ENSG00000178104	ENSP00000358353;ENSP00000482121	ENST00000369347;ENST00000530472	Q5VU43-13;Q5VU43-2	PDE4DIP	Isoform 13 of Myomegalin;Isoform 2 of Myomegalin	MYOME_HUMAN	1	1	91.7	0.192472	10.9838	3.11e-08	0	9e-07
ATRAP_HUMAN	0.518264	-0.25727	AGTRAP	Q6RW13	ENSG00000177674	ENSP00000319713;ENSP00000365816;ENSP00000365824;ENSP00000383688;ENSP00000408505	ENST00000314340;ENST00000376629;ENST00000376637;ENST00000400895;ENST00000452018	Q6RW13	AGTRAP	Type-1 angiotensin II receptor-associated protein	ATRAP_HUMAN	5	7	100	0.133906	12.2447	2.15e-32	0	7.29e-27
KCD17_HUMAN	0.312344	-0.254403	KCTD17	Q8N5Z5;Q8N5Z5-2	ENSG00000100379	ENSP00000384391;ENSP00000385096	ENST00000402077;ENST00000403888	Q8N5Z5;Q8N5Z5-2	KCTD17	BTB/POZ domain-containing protein KCTD17;Isoform 2 of BTB/POZ domain-containing protein KCTD17	KCD17_HUMAN	1	1	100	0.195685	9.70351	1.35e-23	0	5.43e-20
IKZF3_HUMAN	0.208817	-0.253901	IKZF3	Q9UKT9;Q9UKT9-10;Q9UKT9-2;Q9UKT9-7;Q9UKT9-9	ENSG00000161405	ENSP00000341977;ENSP00000344471;ENSP00000344544;ENSP00000345622;ENSP00000367179;ENSP00000367180;ENSP00000367188;ENSP00000367194;ENSP00000377741;ENSP00000403027;ENSP00000403776;ENSP00000420463;ENSP00000438972;ENSP00000462452;ENSP00000462791;ENSP00000485515	ENST00000293068;ENST00000346243;ENST00000346872;ENST00000350532;ENST00000351680;ENST00000377944;ENST00000377945;ENST00000377952;ENST00000377958;ENST00000394189;ENST00000439016;ENST00000439167;ENST00000467757;ENST00000535189;ENST00000583368;ENST00000623724	Q9UKT9;Q9UKT9-10;Q9UKT9-2;Q9UKT9-7;Q9UKT9-9	IKZF3	Zinc finger protein Aiolos;Isoform 10 of Zinc finger protein Aiolos;Isoform 2 of Zinc finger protein Aiolos;Isoform 7 of Zinc finger protein Aiolos;Isoform 9 of Zinc finger protein Aiolos	IKZF3_HUMAN	1	1	58.3	0.317137	10.4681	0.000949891	0.00130008	0.00502335
PISD_HUMAN	2.38449	-0.253334	PISD	Q9UG56	ENSG00000241878	ENSP00000266095;ENSP00000371586;ENSP00000391739	ENST00000266095;ENST00000382151;ENST00000439502	Q9UG56	PISD	Phosphatidylserine decarboxylase proenzyme, mitochondrial	PISD_HUMAN	10	10	100	0.0991746	11.283	1.93e-39	0	2.72e-30
ARV1_HUMAN	1.39737	-0.251498	ARV1	Q9H2C2	ENSG00000173409	ENSP00000312458	ENST00000310256	Q9H2C2	ARV1	Protein ARV1	ARV1_HUMAN	4	4	100	0.208105	9.97114	4.08e-23	0	1.42e-19
S35B1_HUMAN	0.435836	-0.25121	SLC35B1	P78383;P78383-2	ENSG00000121073	ENSP00000240333	ENST00000240333	P78383;P78383-2	SLC35B1	Solute carrier family 35 member B1;Isoform 2 of Solute carrier family 35 member B1	S35B1_HUMAN	4	6	100	0.204033	12.3367	5.3e-30	0	3.41e-25
MK15_HUMAN	0.594957	-0.250783	MAPK15	Q8TD08;Q8TD08-2;Q8TD08-3	ENSG00000181085;ENSG00000274205	ENSP00000337691;ENSP00000378539;ENSP00000378540;ENSP00000478678;ENSP00000483093	ENST00000338033;ENST00000395107;ENST00000395108;ENST00000615253;ENST00000620781	Q8TD08;Q8TD08-2;Q8TD08-3	MAPK15	Mitogen-activated protein kinase 15;Isoform 2 of Mitogen-activated protein kinase 15;Isoform 3 of Mitogen-activated protein kinase 15	MK15_HUMAN	1	1	100	0.119299	17.7339	6.84e-05	0.000237586	0.000527028
BPL1_HUMAN	0.81511	-0.249831	HLCS	P50747	ENSG00000159267	ENSP00000338387;ENSP00000382071;ENSP00000479939	ENST00000336648;ENST00000399120;ENST00000612277	P50747	HLCS	Biotin--protein ligase	BPL1_HUMAN	12	12	100	0.0854971	11.6637	1.78e-20	0	3.07e-17
Q5TEC6_HUMAN	0.258859	-0.249784	HIST2H3PS2	Q5TEC6	ENSG00000203818	ENSP00000476960	ENST00000392948	Q5TEC6	H3-2	Histone HIST2H3PS2	H3PS2_HUMAN	2	2	100	0.243742	16.7523	4.2e-16	0	1.93e-13
KBL_HUMAN	0.511823	-0.247711	GCAT	O75600;O75600-2	ENSG00000100116	ENSP00000248924;ENSP00000371110	ENST00000248924;ENST00000323205	O75600;O75600-2	GCAT	2-amino-3-ketobutyrate coenzyme A ligase, mitochondrial;Isoform 2 of 2-amino-3-ketobutyrate coenzyme A ligase, mitochondrial	KBL_HUMAN	5	5	100	0.185638	9.62817	3.28e-25	0	2.31e-21
SMTN_HUMAN	0.526616	-0.24691	SMTN	P53814	ENSG00000183963	ENSP00000328635;ENSP00000329532;ENSP00000351593	ENST00000333137;ENST00000347557;ENST00000358743	P53814	SMTN	Smoothelin	SMTN_HUMAN	4	7	100	0.198645	11.784	0.000435377	0.000709807	0.00254725
CY24A_HUMAN	0.743224	-0.246656	CYBA	P13498	ENSG00000051523	ENSP00000261623	ENST00000261623	P13498	CYBA	Cytochrome b-245 light chain	CY24A_HUMAN	3	3	100	0.142751	16.6436	5.3e-11	0	3.77e-09
SCIMP_HUMAN	0.346403	-0.246417	SCIMP	Q6UWF3;Q6UWF3-2;Q6UWF3-3	ENSG00000161929	ENSP00000382509;ENSP00000459605;ENSP00000461269	ENST00000399600;ENST00000571800;ENST00000574081	Q6UWF3;Q6UWF3-2;Q6UWF3-3	SCIMP	SLP adapter and CSK-interacting membrane protein;Isoform 2 of SLP adapter and CSK-interacting membrane protein;Isoform 3 of SLP adapter and CSK-interacting membrane protein	SCIMP_HUMAN	2	2	100	0.203596	10.2493	3.14e-21	0	6.51e-18
APOL1_HUMAN	0.911134	-0.24588	APOL1	O14791;O14791-2	ENSG00000100342	ENSP00000317674;ENSP00000380448;ENSP00000380449;ENSP00000388477;ENSP00000411507	ENST00000319136;ENST00000397278;ENST00000397279;ENST00000422706;ENST00000426053	O14791;O14791-2	APOL1	Apolipoprotein L1;Isoform 2 of Apolipoprotein L1	APOL1_HUMAN	3	3	95.8	0.155934	10.7241	1.59e-28	0	4.63e-24
ADH1G_HUMAN	0.897102	-0.245771	ADH1C	P00326	ENSG00000248144	ENSP00000426083	ENST00000515683	P00326	ADH1C	Alcohol dehydrogenase 1C	ADH1G_HUMAN	2	2	100	0.21313	11.1967	5.44e-15	0	1.67e-12
GNPTG_HUMAN	0.725819	-0.245067	GNPTG	Q9UJJ9	ENSG00000090581	ENSP00000204679	ENST00000204679	Q9UJJ9	GNPTG	N-acetylglucosamine-1-phosphotransferase subunit gamma	GNPTG_HUMAN	6	6	100	0.118235	14.4564	9.94e-25	0	5.88e-21
USB1_HUMAN	0.327581	-0.244015	USB1	Q9BQ65;Q9BQ65-2	ENSG00000103005	ENSP00000219281;ENSP00000409792;ENSP00000446143	ENST00000219281;ENST00000423271;ENST00000539737	Q9BQ65;Q9BQ65-2	USB1	U6 snRNA phosphodiesterase;Isoform 2 of U6 snRNA phosphodiesterase	USB1_HUMAN	2	2	95.8	0.199344	9.14873	5.49e-25	0	3.56e-21
ABHDA_HUMAN	0.272048	-0.243926	ABHD10	Q9NUJ1-2	ENSG00000144827	ENSP00000273359;ENSP00000418973	ENST00000273359;ENST00000494817	Q9NUJ1-2	ABHD10	Isoform 2 of Palmitoyl-protein thioesterase ABHD10, mitochondrial	ABHDA_HUMAN	1	1	91.7	0.494841	9.34231	3.52e-18	0	3.3e-15
TM243_HUMAN	0.611031	-0.243627	TMEM243	Q9BU79	ENSG00000135185	ENSP00000257637;ENSP00000398083	ENST00000257637;ENST00000433078	Q9BU79	TMEM243	Transmembrane protein 243	TM243_HUMAN	1	1	100	0.184133	12.896	3e-14	0	7.03e-12
TMM69_HUMAN	1.18624	-0.243405	TMEM69	Q5SWH9	ENSG00000159596	ENSP00000361095	ENST00000372025	Q5SWH9	TMEM69	Transmembrane protein 69	TMM69_HUMAN	2	2	100	0.142995	11.6455	2.12e-30	0	1.73e-25
RM10_HUMAN	1.41829	-0.243321	MRPL10	Q7Z7H8;Q7Z7H8-2	ENSG00000159111	ENSP00000290208;ENSP00000324100;ENSP00000395870	ENST00000290208;ENST00000351111;ENST00000414011	Q7Z7H8;Q7Z7H8-2	MRPL10	39S ribosomal protein L10, mitochondrial;Isoform 2 of 39S ribosomal protein L10, mitochondrial	RM10_HUMAN	5	6	100	0.118623	12.2175	2.41e-27	0	4.04e-23
KLF13_HUMAN	0.455679	-0.243313	KLF13	Q9Y2Y9	ENSG00000169926;ENSG00000275746	ENSP00000302456;ENSP00000484904	ENST00000307145;ENST00000621843	Q9Y2Y9	KLF13	Krueppel-like factor 13	KLF13_HUMAN	3	3	100	0.334235	10.8821	9.63e-19	0	1.06e-15
MPU1_HUMAN	0.267609	-0.243039	MPDU1	O75352;O75352-2	ENSG00000129255	ENSP00000250124;ENSP00000414071	ENST00000250124;ENST00000423172	O75352;O75352-2	MPDU1	Mannose-P-dolichol utilization defect 1 protein;Isoform 2 of Mannose-P-dolichol utilization defect 1 protein	MPU1_HUMAN	5	5	100	0.268296	15.9252	1.01e-22	0	3.13e-19
TRM13_HUMAN	0.553118	-0.242942	TRMT13	Q9NUP7	ENSG00000122435	ENSP00000359160;ENSP00000432616	ENST00000370141;ENST00000482437	Q9NUP7	TRMT13	tRNA:m(4)X modification enzyme TRM13 homolog	TRM13_HUMAN	7	7	100	0.128348	9.6185	5.78e-26	0	5.43e-22
RAE2_HUMAN	0.513968	-0.241683	CHML	P26374	ENSG00000203668	ENSP00000355511	ENST00000366553	P26374	CHML	Rab proteins geranylgeranyltransferase component A 2	RAE2_HUMAN	7	7	100	0.12847	11.9859	8.86e-32	0	1.86e-26
IKBE_HUMAN	0.317235	-0.240964	NFKBIE	O00221	ENSG00000146232	ENSP00000275015	ENST00000275015	O00221	NFKBIE	NF-kappa-B inhibitor epsilon	IKBE_HUMAN	3	3	100	0.231126	11.4465	8.08e-14	0	1.61e-11
GPT_HUMAN	0.951068	-0.240848	DPAGT1	Q9H3H5;Q9H3H5-2;Q9H3H5-3	ENSG00000172269	ENSP00000346142;ENSP00000386597	ENST00000354202;ENST00000409993	Q9H3H5;Q9H3H5-2;Q9H3H5-3	DPAGT1	UDP-N-acetylglucosamine--dolichyl-phosphate N-acetylglucosaminephosphotransferase;Isoform 2 of UDP-N-acetylglucosamine--dolichyl-phosphate N-acetylglucosaminephosphotransferase;Isoform 3 of UDP-N-acetylglucosamine--dolichyl-phosphate N-acetylglucosaminephosphotransferase	GPT_HUMAN	1	1	100	0.15598	13.84	1.95e-17	0	1.44e-14
CL029_HUMAN	0.213615	-0.240841	C12orf29	Q8N999	ENSG00000133641	ENSP00000349358;ENSP00000402018;ENSP00000447327;ENSP00000448194	ENST00000356891;ENST00000453037;ENST00000550333;ENST00000552121	Q8N999	C12orf29	Uncharacterized protein C12orf29	CL029_HUMAN	6	6	100	0.261424	10.1446	3.93e-25	0	2.69e-21
GSKIP_HUMAN	0.392394	-0.240291	GSKIP	Q9P0R6	ENSG00000100744	ENSP00000412315;ENSP00000450420;ENSP00000451188;ENSP00000451384	ENST00000438650;ENST00000554182;ENST00000555181;ENST00000556095	Q9P0R6	GSKIP	GSK3B-interacting protein	GSKIP_HUMAN	2	2	95.8	0.178898	10.744	2.99e-21	0	6.24e-18
MMP19_HUMAN	1.33266	-0.240115	MMP19	Q99542	ENSG00000123342	ENSP00000313437;ENSP00000386625;ENSP00000446776	ENST00000322569;ENST00000409200;ENST00000552872	Q99542	MMP19	Matrix metalloproteinase-19	MMP19_HUMAN	17	17	100	0.827057	11.6224	6.21e-30	0	3.84e-25
MB12B_HUMAN	0.867522	-0.239502	MVB12B	Q9H7P6	ENSG00000196814	ENSP00000354772;ENSP00000485994	ENST00000361171;ENST00000489637	Q9H7P6	MVB12B	Multivesicular body subunit 12B	MB12B_HUMAN	6	6	100	0.149652	10.6768	4.12e-24	0	1.96e-20
DPM3_HUMAN	0.968759	-0.239049	DPM3	Q9P2X0;Q9P2X0-2	ENSG00000179085	ENSP00000344338;ENSP00000357384;ENSP00000357385	ENST00000341298;ENST00000368399;ENST00000368400	Q9P2X0;Q9P2X0-2	DPM3	Dolichol-phosphate mannosyltransferase subunit 3;Isoform 2 of Dolichol-phosphate mannosyltransferase subunit 3	DPM3_HUMAN	2	2	95.8	0.22206	11.4195	2.54e-28	0	6.68e-24
NEUS_HUMAN	0.527519	-0.239028	SERPINI1	Q99574	ENSG00000163536	ENSP00000295777;ENSP00000397373	ENST00000295777;ENST00000446050	Q99574	SERPINI1	Neuroserpin	NEUS_HUMAN	3	3	91.7	0.213031	8.76602	1.27e-12	0	1.61e-10
GP155_HUMAN	0.678348	-0.239021	GPR155	Q7Z3F1	ENSG00000163328	ENSP00000295500;ENSP00000376334;ENSP00000376335	ENST00000295500;ENST00000392551;ENST00000392552	Q7Z3F1	GPR155	Integral membrane protein GPR155	GP155_HUMAN	3	3	95.8	0.193386	9.52012	5.07e-32	0	1.28e-26
TGFB2_HUMAN	0.76566	-0.238994	TGFB2	P61812;P61812-2	ENSG00000092969	ENSP00000355896;ENSP00000355897	ENST00000366929;ENST00000366930	P61812;P61812-2	TGFB2	Transforming growth factor beta-2 proprotein;Isoform B of Transforming growth factor beta-2 proprotein	TGFB2_HUMAN	2	2	95.8	0.18501	11.7857	3.96e-23	0	1.38e-19
RGP1_HUMAN	0.497619	-0.238362	RGP1	Q92546	ENSG00000107185	ENSP00000367318	ENST00000378078	Q92546	RGP1	RAB6A-GEF complex partner protein 2	RGP1_HUMAN	6	6	100	0.138358	12.062	1.95e-20	0	3.34e-17
DRB4_HUMAN	0.0942225	-0.238211	HLA-DRB4	P13762	ENSG00000227357;ENSG00000231021	ENSP00000410857;ENSP00000412031	ENST00000411565;ENST00000457451	P13762	HLA-DRB4	HLA class II histocompatibility antigen, DR beta 4 chain	DRB4_HUMAN	3	3	100	0.643253	10.6837	6.01e-22	0	1.5e-18
CD5R1_HUMAN	0.978464	-0.237627	CDK5R1	Q15078	ENSG00000176749	ENSP00000318486	ENST00000313401	Q15078	CDK5R1	Cyclin-dependent kinase 5 activator 1	CD5R1_HUMAN	1	1	95.8	0.128234	12.3981	3.13e-06	0.000119062	4.22e-05
RFT1_HUMAN	0.473247	-0.237247	RFT1	Q96AA3	ENSG00000163933	ENSP00000296292	ENST00000296292	Q96AA3	RFT1	Protein RFT1 homolog	RFT1_HUMAN	8	8	100	0.177109	13.3648	2.19e-31	0	3.45e-26
TM115_HUMAN	0.936063	-0.237192	TMEM115	Q12893	ENSG00000126062	ENSP00000266025	ENST00000266025	Q12893	TMEM115	Transmembrane protein 115	TM115_HUMAN	1	1	95.8	0.219009	13.1403	7.78e-17	0	4.65e-14
R39L5_HUMAN;RL39_HUMAN	0.241629	-0.236745	RPL39;RPL39P5	P62891;Q59GN2	ENSG00000198918	ENSP00000355315	ENST00000361575	P62891;Q59GN2	RPL39;RPL39P5	60S ribosomal protein L39;Putative 60S ribosomal protein L39-like 5	RL39_HUMAN;R39L5_HUMAN	1	1	100	0.221968	11.1861	1.16e-15	0	4.54e-13
NPS3B_HUMAN	0.610427	-0.236276	NIPSNAP3B	Q9BS92	ENSG00000165028	ENSP00000363894	ENST00000374762	Q9BS92	NIPSNAP3B	Protein NipSnap homolog 3B	NPS3B_HUMAN	4	4	100	0.190192	11.2719	2.47e-34	0	4.96e-28
CTNA2_HUMAN	0.414501	-0.23555	CTNNA2	P26232;P26232-2;P26232-5	ENSG00000066032	ENSP00000341500;ENSP00000384638;ENSP00000418191;ENSP00000419295;ENSP00000444675;ENSP00000486160	ENST00000343114;ENST00000402739;ENST00000466387;ENST00000496558;ENST00000541047;ENST00000629316	P26232;P26232-2;P26232-5	CTNNA2	Catenin alpha-2;Isoform 2 of Catenin alpha-2;Isoform 5 of Catenin alpha-2	CTNA2_HUMAN	3	3	91.7	0.225564	9.82516	6.75e-11	0	4.64e-09
ZN652_HUMAN	0.474964	-0.235147	ZNF652	Q9Y2D9	ENSG00000198740	ENSP00000354686;ENSP00000416305	ENST00000362063;ENST00000430262	Q9Y2D9	ZNF652	Zinc finger protein 652	ZN652_HUMAN	2	2	79.2	0.235753	9.03704	0.000697807	0.000946186	0.00383923
HABP2_HUMAN	0.740673	-0.234455	HABP2	Q14520;Q14520-2	ENSG00000148702	ENSP00000277903;ENSP00000443283	ENST00000351270;ENST00000542051	Q14520;Q14520-2	HABP2	Hyaluronan-binding protein 2;Isoform 2 of Hyaluronan-binding protein 2	HABP2_HUMAN	5	5	95.8	0.132097	15.4128	4.41e-19	0	5.35e-16
PTN_HUMAN	0.33366	-0.234417	PTN	P21246	ENSG00000105894	ENSP00000341170	ENST00000348225	P21246	PTN	Pleiotrophin	PTN_HUMAN	1	1	95.8	0.177434	10.8419	2.83e-13	0	4.6e-11
SSBP_HUMAN	1.16849	-0.234016	SSBP1	Q04837	ENSG00000106028;ENSG00000262771	ENSP00000265304;ENSP00000419388;ENSP00000419541;ENSP00000419665;ENSP00000420485;ENSP00000458815;ENSP00000459208;ENSP00000459367;ENSP00000460028;ENSP00000461884;ENSP00000480488	ENST00000265304;ENST00000465582;ENST00000481508;ENST00000484178;ENST00000498107;ENST00000570667;ENST00000571430;ENST00000574199;ENST00000575059;ENST00000576834;ENST00000612337	Q04837	SSBP1	Single-stranded DNA-binding protein, mitochondrial	SSBP_HUMAN	9	11	100	0.109839	16.6775	2.1e-26	0	2.35e-22
GLYM_HUMAN	1.10289	-0.233834	SHMT2	P34897;P34897-3	ENSG00000182199	ENSP00000333667;ENSP00000406881;ENSP00000413770;ENSP00000452315;ENSP00000452419	ENST00000328923;ENST00000414700;ENST00000449049;ENST00000553474;ENST00000557487	P34897;P34897-3	SHMT2	Serine hydroxymethyltransferase, mitochondrial;Isoform 3 of Serine hydroxymethyltransferase, mitochondrial	GLYM_HUMAN	25	32	100	0.0770063	15.8871	4.42e-24	0	2.09e-20
RNF34_HUMAN	0.548808	-0.233488	RNF34	Q969K3;Q969K3-2	ENSG00000170633	ENSP00000355137;ENSP00000376258	ENST00000361234;ENST00000392465	Q969K3;Q969K3-2	RNF34	E3 ubiquitin-protein ligase RNF34;Isoform 2 of E3 ubiquitin-protein ligase RNF34	RNF34_HUMAN	4	4	100	0.128402	10.1823	9.62e-17	0	5.56e-14
ARMC1_HUMAN	0.485763	-0.233247	ARMC1	Q9NVT9	ENSG00000104442	ENSP00000276569;ENSP00000388572	ENST00000276569;ENST00000458464	Q9NVT9	ARMC1	Armadillo repeat-containing protein 1	ARMC1_HUMAN	11	13	100	0.111171	13.3087	1.3e-18	0	1.39e-15
ERG24_HUMAN	1.33063	-0.232971	TM7SF2	O76062	ENSG00000149809	ENSP00000279263;ENSP00000329520	ENST00000279263;ENST00000345348	O76062	TM7SF2	Delta(14)-sterol reductase TM7SF2	ERG24_HUMAN	4	4	100	0.109885	11.9977	2.43e-32	0	7.9e-27
PX11A_HUMAN	0.32141	-0.231487	PEX11A	O75192	ENSG00000166821	ENSP00000300056;ENSP00000453492	ENST00000300056;ENST00000561257	O75192	PEX11A	Peroxisomal membrane protein 11A	PX11A_HUMAN	2	2	100	0.227129	9.68847	3.39e-33	0	2.28e-27
KAPCA_HUMAN	1.14722	-0.230245	PRKACA	P17612;P17612-2	ENSG00000072062	ENSP00000309591;ENSP00000466651	ENST00000308677;ENST00000589994	P17612;P17612-2	PRKACA	cAMP-dependent protein kinase catalytic subunit alpha;Isoform 2 of cAMP-dependent protein kinase catalytic subunit alpha	KAPCA_HUMAN	6	6	100	0.0971834	16.0281	5.48e-19	0	6.48e-16
DEN5B_HUMAN	0.169307	-0.230138	DENND5B	Q6ZUT9;Q6ZUT9-4	ENSG00000170456	ENSP00000346238;ENSP00000373734	ENST00000354285;ENST00000389082	Q6ZUT9;Q6ZUT9-4	DENND5B	DENN domain-containing protein 5B;Isoform 4 of DENN domain-containing protein 5B	DEN5B_HUMAN	1	1	91.7	0.367164	8.08293	1.65e-09	0	7.3e-08
U1SBP_HUMAN	0.311392	-0.229454	SNRNP35	Q16560;Q16560-2	ENSG00000184209	ENSP00000340774;ENSP00000403310;ENSP00000432595	ENST00000350887;ENST00000412157;ENST00000526639	Q16560;Q16560-2	SNRNP35	U11/U12 small nuclear ribonucleoprotein 35 kDa protein;Isoform 2 of U11/U12 small nuclear ribonucleoprotein 35 kDa protein	U1SBP_HUMAN	4	4	100	0.195979	10.846	1.38e-19	0	1.91e-16
S39AA_HUMAN	0.602473	-0.229142	SLC39A10	Q9ULF5	ENSG00000196950	ENSP00000352655;ENSP00000386766	ENST00000359634;ENST00000409086	Q9ULF5	SLC39A10	Zinc transporter ZIP10	S39AA_HUMAN	4	4	100	0.200417	10.8776	8.41e-19	0	9.45e-16
LTOR5_HUMAN	0.418742	-0.228268	LAMTOR5	O43504	ENSG00000134248	ENSP00000473439	ENST00000602318	O43504	LAMTOR5	Ragulator complex protein LAMTOR5	LTOR5_HUMAN	2	2	100	0.22541	10.6601	7.77e-24	0	3.38e-20
M4K3_HUMAN	0.839827	-0.228015	MAP4K3	Q8IVH8;Q8IVH8-2;Q8IVH8-3				Q8IVH8;Q8IVH8-2;Q8IVH8-3	MAP4K3	Mitogen-activated protein kinase kinase kinase kinase 3;Isoform 2 of Mitogen-activated protein kinase kinase kinase kinase 3;Isoform 3 of Mitogen-activated protein kinase kinase kinase kinase 3	M4K3_HUMAN	4	4	100	0.11803	10.7946	1.03e-36	0	3.16e-29
S22AF_HUMAN	0.83901	-0.227691	SLC22A15	Q8IZD6	ENSG00000163393	ENSP00000358514;ENSP00000358515	ENST00000369502;ENST00000369503	Q8IZD6	SLC22A15	Solute carrier family 22 member 15	S22AF_HUMAN	3	3	100	0.137759	10.1777	6e-17	0	3.73e-14
NKTR_HUMAN	1.09842	-0.227548	NKTR	P30414	ENSG00000114857	ENSP00000232978	ENST00000232978	P30414	NKTR	NK-tumor recognition protein	NKTR_HUMAN	11	11	100	0.100961	12.0576	3.18e-27	0	5.05e-23
NSRP1_HUMAN	0.22188	-0.227402	NSRP1	Q9H0G5	ENSG00000126653	ENSP00000247026	ENST00000247026	Q9H0G5	NSRP1	Nuclear speckle splicing regulatory protein 1	NSRP1_HUMAN	3	3	83.3	0.219637	10.4103	7.84e-05	0.000237586	0.000590249
RL24_HUMAN	0.53792	-0.226991	RPL24	P83731	ENSG00000114391	ENSP00000377640	ENST00000394077	P83731	RPL24	60S ribosomal protein L24	RL24_HUMAN	5	6	100	0.110563	17.4016	9.21e-28	0	1.86e-23
CD63_HUMAN	1.48498	-0.22674	CD63	P08962;P08962-2;P08962-3	ENSG00000135404	ENSP00000257857;ENSP00000393502;ENSP00000446807;ENSP00000447356;ENSP00000447730;ENSP00000448091;ENSP00000449337	ENST00000257857;ENST00000420846;ENST00000546939;ENST00000549117;ENST00000550776;ENST00000552692;ENST00000552754	P08962;P08962-2;P08962-3	CD63	CD63 antigen;Isoform 2 of CD63 antigen;Isoform 3 of CD63 antigen	CD63_HUMAN	4	6	100	0.0883146	17.7926	2.76e-27	0	4.51e-23
POP5_HUMAN	0.300874	-0.226415	POP5	Q969H6	ENSG00000167272	ENSP00000341791;ENSP00000350098	ENST00000341039;ENST00000357500	Q969H6	POP5	Ribonuclease P/MRP protein subunit POP5	POP5_HUMAN	6	6	95.8	0.199861	10.2001	2.4e-26	0	2.63e-22
ZN363_HUMAN	0.924837	-0.225425	RCHY1	Q96PM5;Q96PM5-6;Q96PM5-7	ENSG00000163743	ENSP00000321239;ENSP00000370220;ENSP00000421084;ENSP00000423976;ENSP00000424472;ENSP00000424631	ENST00000324439;ENST00000380840;ENST00000505105;ENST00000507014;ENST00000512706;ENST00000513257	Q96PM5;Q96PM5-6;Q96PM5-7	RCHY1	RING finger and CHY zinc finger domain-containing protein 1;Isoform 6 of RING finger and CHY zinc finger domain-containing protein 1;Isoform 7 of RING finger and CHY zinc finger domain-containing protein 1	ZN363_HUMAN	4	4	100	0.166262	10.5916	7.95e-19	0	8.99e-16
COX11_HUMAN	0.2694	-0.225277	COX11	Q9Y6N1	ENSG00000166260	ENSP00000299335;ENSP00000459302;ENSP00000459901	ENST00000299335;ENST00000572558;ENST00000576370	Q9Y6N1	COX11	Cytochrome c oxidase assembly protein COX11, mitochondrial	COX11_HUMAN	5	5	100	0.272363	11.7323	3.19e-27	0	5.06e-23
PRIO_HUMAN	0.88231	-0.225001	PRNP	P04156	ENSG00000171867	ENSP00000368752;ENSP00000399376	ENST00000379440;ENST00000430350	P04156	PRNP	Major prion protein	PRIO_HUMAN	4	5	100	0.249762	13.0663	2.07e-26	0	2.33e-22
SNG2_HUMAN	0.71868	-0.224861	SYNGR2	O43760;O43760-2	ENSG00000108639	ENSP00000225777;ENSP00000465678;ENSP00000467600	ENST00000225777;ENST00000585591;ENST00000588282	O43760;O43760-2	SYNGR2	Synaptogyrin-2;Isoform 2 of Synaptogyrin-2	SNG2_HUMAN	7	8	100	0.137637	12.7995	1.18e-18	0	1.27e-15
BST2_HUMAN	0.458069	-0.22447	BST2	Q10589	ENSG00000130303	ENSP00000252593	ENST00000252593	Q10589	BST2	Bone marrow stromal antigen 2	BST2_HUMAN	3	3	100	0.16302	12.708	2.79e-23	0	1.02e-19
RINL_HUMAN	0.317406	-0.224324	RINL	Q6ZS11;Q6ZS11-2	ENSG00000187994	ENSP00000467107;ENSP00000469568	ENST00000591812;ENST00000598904	Q6ZS11;Q6ZS11-2	RINL	Ras and Rab interactor-like protein;Isoform 2 of Ras and Rab interactor-like protein	RINL_HUMAN	4	4	100	0.205683	9.20786	1.24e-19	0	1.74e-16
UBP19_HUMAN	0.582082	-0.223852	USP19	O94966-4	ENSG00000172046	ENSP00000381863;ENSP00000395260;ENSP00000400090;ENSP00000401197	ENST00000398888;ENST00000417901;ENST00000434032;ENST00000453664	O94966-4	USP19	Isoform 4 of Ubiquitin carboxyl-terminal hydrolase 19	UBP19_HUMAN	1	1	100	0.149682	11.083	5.9e-12	0	5.86e-10
AR6P6_HUMAN	0.60324	-0.22338	ARL6IP6	Q8N6S5	ENSG00000177917	ENSP00000315357	ENST00000326446	Q8N6S5	ARL6IP6	ADP-ribosylation factor-like protein 6-interacting protein 6	AR6P6_HUMAN	2	2	100	0.148738	12.7555	5.36e-11	0	3.81e-09
WDTC1_HUMAN	1.63509	-0.22277	WDTC1	Q8N5D0;Q8N5D0-4	ENSG00000142784	ENSP00000317971;ENSP00000355317;ENSP00000434578	ENST00000319394;ENST00000361771;ENST00000447062	Q8N5D0;Q8N5D0-4	WDTC1	WD and tetratricopeptide repeats protein 1;Isoform 4 of WD and tetratricopeptide repeats protein 1	WDTC1_HUMAN	13	13	100	0.0761154	11.2652	1.31e-35	0	1.05e-28
IR3IP_HUMAN	0.210798	-0.222704	IER3IP1	Q9Y5U9	ENSG00000134049;ENSG00000267228	ENSP00000256433;ENSP00000465194	ENST00000256433;ENST00000588705	Q9Y5U9	IER3IP1	Immediate early response 3-interacting protein 1	IR3IP_HUMAN	2	3	100	0.301307	12.2649	2.35e-25	0	1.75e-21
CD82_HUMAN	0.336496	-0.222338	CD82	P27701;P27701-2	ENSG00000085117	ENSP00000227155;ENSP00000339686	ENST00000227155;ENST00000342935	P27701;P27701-2	CD82	CD82 antigen;Isoform 2 of CD82 antigen	CD82_HUMAN	5	6	100	0.326694	13.1052	2.07e-26	0	2.33e-22
AKT3_HUMAN	1.55914	-0.222073	AKT3	Q9Y243	ENSG00000117020;ENSG00000275199	ENSP00000263826;ENSP00000336943;ENSP00000355497;ENSP00000355498;ENSP00000479081;ENSP00000479922;ENSP00000483054	ENST00000263826;ENST00000336199;ENST00000366539;ENST00000366540;ENST00000613395;ENST00000619536;ENST00000621586	Q9Y243	AKT3	RAC-gamma serine/threonine-protein kinase	AKT3_HUMAN	9	10	100	0.127616	9.60109	9.27e-20	0	1.34e-16
HRG1_HUMAN	0.301124	-0.22137	SLC48A1	Q6P1K1;Q6P1K1-2	ENSG00000211584	ENSP00000410134;ENSP00000415998;ENSP00000446739	ENST00000442218;ENST00000442892;ENST00000547002	Q6P1K1;Q6P1K1-2	SLC48A1	Heme transporter HRG1;Isoform 2 of Heme transporter HRG1	HRG1_HUMAN	2	2	100	0.243394	11.0029	2.68e-18	0	2.6e-15
P2RY8_HUMAN	0.462363	-0.22127	P2RY8	Q86VZ1	ENSG00000182162	ENSP00000370697	ENST00000381297	Q86VZ1	P2RY8	P2Y purinoceptor 8	P2RY8_HUMAN	4	4	100	0.1896	11.6092	4.12e-22	0	1.07e-18
YPEL4_HUMAN	0.600599	-0.221023	YPEL4	Q96NS1	ENSG00000166793	ENSP00000300022;ENSP00000432165;ENSP00000432648	ENST00000300022;ENST00000524669;ENST00000534711	Q96NS1	YPEL4	Protein yippee-like 4	YPEL4_HUMAN	1	1	95.8	0.206167	12.0192	0.000116306	0.000355914	0.000822422
UPAR_HUMAN	0.385991	-0.221012	PLAUR	Q03405	ENSG00000011422	ENSP00000221264;ENSP00000339328;ENSP00000342049	ENST00000221264;ENST00000339082;ENST00000340093	Q03405	PLAUR	Urokinase plasminogen activator surface receptor	UPAR_HUMAN	10	14	100	0.656228	13.5822	5.88e-27	0	8.32e-23
	0.710144	-0.220858		Q9N2I2				Q9N2I2	0	0	0	16	18	100	0.164699	16.3978	8.68e-27	0	1.14e-22
MMP10_HUMAN	0.13027	-0.220312	MMP10	P09238	ENSG00000166670	ENSP00000279441	ENST00000279441	P09238	MMP10	Stromelysin-2	MMP10_HUMAN	11	11	87.5	0.466486	10.7283	5.73e-19	0	6.74e-16
SUCR1_HUMAN	0.411205	-0.220032	SUCNR1	Q9BXA5	ENSG00000198829	ENSP00000355156	ENST00000362032	Q9BXA5	SUCNR1	Succinate receptor 1	SUCR1_HUMAN	1	1	100	0.352209	10.3868	1.52e-13	0	2.75e-11
LIPT_HUMAN	0.67198	-0.219328	LIPT1	Q9Y234	ENSG00000144182	ENSP00000377114;ENSP00000377115	ENST00000393471;ENST00000393473	Q9Y234	LIPT1	Lipoyltransferase 1, mitochondrial	LIPT_HUMAN	6	6	100	0.099842	10.8494	6.74e-31	0	7.6e-26
ALG3_HUMAN	0.227623	-0.217263	ALG3	Q92685	ENSG00000214160	ENSP00000380793;ENSP00000402744	ENST00000397676;ENST00000445626	Q92685	ALG3	Dol-P-Man:Man(5)GlcNAc(2)-PP-Dol alpha-1,3-mannosyltransferase	ALG3_HUMAN	4	4	100	0.203241	13.0124	2.19e-29	0	9.92e-25
CGL_HUMAN	0.33726	-0.216324	CTH	P32929	ENSG00000116761	ENSP00000311554;ENSP00000359976;ENSP00000413407	ENST00000346806;ENST00000370938;ENST00000411986	P32929	CTH	Cystathionine gamma-lyase	CGL_HUMAN	8	8	100	0.234761	10.9547	8.96e-23	0	2.81e-19
SIG14_HUMAN	0.439217	-0.216309	SIGLEC14	Q08ET2	ENSG00000254415	ENSP00000354090	ENST00000360844	Q08ET2	SIGLEC14	Sialic acid-binding Ig-like lectin 14	SIG14_HUMAN	11	12	100	0.169352	12.8666	6.26e-29	0	2.23e-24
ABHDD_HUMAN	0.506511	-0.215698	ABHD13	Q7L211	ENSG00000139826	ENSP00000365063	ENST00000375898	Q7L211	ABHD13	Protein ABHD13	ABHDD_HUMAN	8	9	100	0.132756	11.2397	1.79e-27	0	3.17e-23
KDM8_HUMAN	0.686408	-0.214005	KDM8	Q8N371;Q8N371-3	ENSG00000155666	ENSP00000286096;ENSP00000398410;ENSP00000456901	ENST00000286096;ENST00000441782;ENST00000568965	Q8N371;Q8N371-3	KDM8	Bifunctional peptidase and arginyl-hydroxylase JMJD5;Isoform 3 of Bifunctional peptidase and arginyl-hydroxylase JMJD5	KDM8_HUMAN	6	6	100	0.0948059	10.8383	9.5e-27	0	1.23e-22
SEPT1_HUMAN	0.170355	-0.213978	2025-09-01	Q8WYJ6	ENSG00000180096	ENSP00000460441	ENST00000571393	Q8WYJ6	SEPTIN1	Septin-1	SEPT1_HUMAN	5	5	91.7	0.248592	10.0573	7.05e-15	0	2.08e-12
TIAR_HUMAN	0.19775	-0.213333	TIAL1	Q01085-2	ENSG00000151923	ENSP00000358089;ENSP00000394902	ENST00000369093;ENST00000436547	Q01085-2	TIAL1	Isoform 2 of Nucleolysin TIAR	TIAR_HUMAN	1	1	100	0.236102	10.0463	1.98e-26	0	2.25e-22
T106A_HUMAN	0.512795	-0.213238	TMEM106A	Q96A25	ENSG00000184988	ENSP00000439844;ENSP00000466820;ENSP00000483246	ENST00000541594;ENST00000588659;ENST00000612339	Q96A25	TMEM106A	Transmembrane protein 106A	T106A_HUMAN	5	5	100	0.152859	13.452	1.76e-21	0	3.88e-18
NU3M_HUMAN	0.408912	-0.211864	MT-ND3	P03897	ENSG00000198840	ENSP00000355206	ENST00000361227	P03897	MT-ND3	NADH-ubiquinone oxidoreductase chain 3	NU3M_HUMAN	1	2	100	0.163726	12.3538	3.87e-19	0	4.77e-16
PAI1_HUMAN	0.368664	-0.211369	SERPINE1	P05121	ENSG00000106366	ENSP00000223095	ENST00000223095	P05121	SERPINE1	Plasminogen activator inhibitor 1	PAI1_HUMAN	14	19	100	0.79112	11.1283	5.81e-22	0	1.45e-18
COX10_HUMAN	0.466551	-0.211355	COX10	Q12887	ENSG00000006695	ENSP00000261643	ENST00000261643	Q12887	COX10	Protoheme IX farnesyltransferase, mitochondrial	COX10_HUMAN	2	2	100	0.142722	9.06898	7.77e-21	0	1.46e-17
T161B_HUMAN	0.321629	-0.21085	TMEM161B	Q8NDZ6;Q8NDZ6-2	ENSG00000164180	ENSP00000296595;ENSP00000423380	ENST00000296595;ENST00000510089	Q8NDZ6;Q8NDZ6-2	TMEM161B	Transmembrane protein 161B;Isoform 2 of Transmembrane protein 161B	T161B_HUMAN	1	1	83.3	0.195831	10.7224	8.53e-15	0	2.44e-12
S38A6_HUMAN	0.333945	-0.210361	SLC38A6	Q8IZM9;Q8IZM9-2	ENSG00000139974	ENSP00000267488;ENSP00000346959	ENST00000267488;ENST00000354886	Q8IZM9;Q8IZM9-2	SLC38A6	Probable sodium-coupled neutral amino acid transporter 6;Isoform 2 of Probable sodium-coupled neutral amino acid transporter 6	S38A6_HUMAN	1	1	100	0.319202	11.211	3.93e-20	0	6.24e-17
TMED3_HUMAN	1.38122	-0.210333	TMED3	Q9Y3Q3	ENSG00000166557	ENSP00000299705;ENSP00000414983	ENST00000299705;ENST00000424155	Q9Y3Q3	TMED3	Transmembrane emp24 domain-containing protein 3	TMED3_HUMAN	5	5	100	0.0893236	12.6403	1.12e-29	0	5.96e-25
AKTIP_HUMAN	1.60354	-0.210228	AKTIP	Q9H8T0;Q9H8T0-2	ENSG00000166971	ENSP00000300245;ENSP00000378152;ENSP00000455874	ENST00000300245;ENST00000394657;ENST00000570004	Q9H8T0;Q9H8T0-2	AKTIP	AKT-interacting protein;Isoform 2 of AKT-interacting protein	AKTIP_HUMAN	6	6	100	0.0983102	11.4495	4.47e-23	0	1.54e-19
RFNG_HUMAN	0.925555	-0.210207	RFNG	Q9Y644	ENSG00000169733	ENSP00000307971	ENST00000310496	Q9Y644	RFNG	Beta-1,3-N-acetylglucosaminyltransferase radical fringe	RFNG_HUMAN	5	5	100	0.149338	11.8188	2.53e-09	0	1.05e-07
EXTL2_HUMAN	0.458528	-0.210145	EXTL2	Q9UBQ6	ENSG00000162694	ENSP00000359131;ENSP00000359132	ENST00000370113;ENST00000370114	Q9UBQ6	EXTL2	Exostosin-like 2	EXTL2_HUMAN	3	3	100	0.251401	10.0501	7.53e-20	0	1.11e-16
GNPI2_HUMAN	0.609727	-0.20986	GNPDA2	Q8TDQ7-4	ENSG00000163281	ENSP00000295448;ENSP00000424061;ENSP00000425868;ENSP00000427423	ENST00000295448;ENST00000507534;ENST00000507917;ENST00000509756	Q8TDQ7-4	GNPDA2	Isoform 4 of Glucosamine-6-phosphate isomerase 2	GNPI2_HUMAN	1	1	100	0.188955	10.8013	1.88e-07	0	4.14e-06
CILP1_HUMAN	0.432619	-0.209448	CILP	O75339	ENSG00000138615	ENSP00000261883	ENST00000261883	O75339	CILP	Cartilage intermediate layer protein 1	CILP1_HUMAN	6	6	100	0.167011	10.9229	1.92e-16	0	9.98e-14
GMEB2_HUMAN	0.256174	-0.209341	GMEB2	Q9UKD1	ENSG00000101216	ENSP00000266068;ENSP00000359094	ENST00000266068;ENST00000370077	Q9UKD1	GMEB2	Glucocorticoid modulatory element-binding protein 2	GMEB2_HUMAN	4	4	100	0.22239	9.73797	4.79e-21	0	9.5e-18
CMS1_HUMAN	0.986182	-0.209219	CMSS1	Q9BQ75;Q9BQ75-2	ENSG00000184220	ENSP00000410396;ENSP00000419161	ENST00000421999;ENST00000489081	Q9BQ75;Q9BQ75-2	CMSS1	Protein CMSS1;Isoform 2 of Protein CMSS1	CMS1_HUMAN	6	6	100	0.132724	11.2077	2.34e-24	0	1.22e-20
ECHD3_HUMAN	0.335088	-0.208704	ECHDC3	Q96DC8	ENSG00000134463	ENSP00000368517	ENST00000379215	Q96DC8	ECHDC3	Enoyl-CoA hydratase domain-containing protein 3, mitochondrial	ECHD3_HUMAN	7	7	100	0.161273	12.4732	3.44e-27	0	5.38e-23
ADCK2_HUMAN	0.181783	-0.208501	ADCK2	Q7Z695	ENSG00000133597	ENSP00000072869	ENST00000072869	Q7Z695	ADCK2	Uncharacterized aarF domain-containing protein kinase 2	ADCK2_HUMAN	11	12	100	0.35691	10.3534	7.85e-27	0	1.05e-22
ADT3_HUMAN	0.536015	-0.208347	SLC25A6	P12236	ENSG00000169100	ENSP00000370808	ENST00000381401	P12236	SLC25A6	ADP/ATP translocase 3	ADT3_HUMAN	7	8	100	0.111863	13.1389	2.88e-31	0	4.17e-26
ARL5B_HUMAN	0.495355	-0.207893	ARL5B	Q96KC2	ENSG00000165997	ENSP00000366487	ENST00000377275	Q96KC2	ARL5B	ADP-ribosylation factor-like protein 5B	ARL5B_HUMAN	3	3	100	0.232765	11.2363	1.66e-16	0	8.83e-14
CEAM1_HUMAN	0.144109	-0.207084	CEACAM1	P13688;P13688-10;P13688-2;P13688-8	ENSG00000079385	ENSP00000161559;ENSP00000244291;ENSP00000351165;ENSP00000384083;ENSP00000384709;ENSP00000471918	ENST00000161559;ENST00000352591;ENST00000358394;ENST00000403444;ENST00000403461;ENST00000599389	P13688;P13688-10;P13688-2;P13688-8	CEACAM1	Carcinoembryonic antigen-related cell adhesion molecule 1;Isoform 10 of Carcinoembryonic antigen-related cell adhesion molecule 1;Isoform 2 of Carcinoembryonic antigen-related cell adhesion molecule 1;Isoform 8 of Carcinoembryonic antigen-related cell adhesion molecule 1	CEAM1_HUMAN	1	1	95.8	0.364238	9.90918	5.89e-17	0	3.67e-14
MTEF1_HUMAN	0.51386	-0.206912	MTERF1	Q99551	ENSG00000127989	ENSP00000248643	ENST00000351870	Q99551	MTERF1	Transcription termination factor 1, mitochondrial	MTEF1_HUMAN	2	2	100	0.162381	9.64651	2.53e-16	0	1.26e-13
MIB2_HUMAN	0.82966	-0.206734	MIB2	Q96AX9;Q96AX9-11;Q96AX9-14;Q96AX9-2;Q96AX9-8	ENSG00000197530	ENSP00000348081;ENSP00000367984;ENSP00000426103;ENSP00000428264;ENSP00000428660	ENST00000355826;ENST00000378712;ENST00000505820;ENST00000518681;ENST00000520777	Q96AX9;Q96AX9-11;Q96AX9-14;Q96AX9-2;Q96AX9-8	MIB2	E3 ubiquitin-protein ligase MIB2;Isoform 11 of E3 ubiquitin-protein ligase MIB2;Isoform 14 of E3 ubiquitin-protein ligase MIB2;Isoform 2 of E3 ubiquitin-protein ligase MIB2;Isoform 8 of E3 ubiquitin-protein ligase MIB2	MIB2_HUMAN	13	13	100	0.0985114	11.2501	1.07e-23	0	4.46e-20
ARC_HUMAN	0.143397	-0.20644	ARC	Q7LC44	ENSG00000198576	ENSP00000349022	ENST00000356613	Q7LC44	ARC	Activity-regulated cytoskeleton-associated protein	ARC_HUMAN	10	10	62.5	0.587064	12.3199	7.48e-23	0	2.4e-19
DUS1L_HUMAN	0.834014	-0.206312	DUS1L	Q6P1R4	ENSG00000169718	ENSP00000303515;ENSP00000346280	ENST00000306796;ENST00000354321	Q6P1R4	DUS1L	tRNA-dihydrouridine(16/17) synthase [NAD(P)(+)]-like	DUS1L_HUMAN	10	10	100	0.0805682	10.494	1.05e-19	0	1.5e-16
ARL1_HUMAN	0.679051	-0.205004	ARL1	P40616	ENSG00000120805	ENSP00000261636;ENSP00000441808;ENSP00000448850	ENST00000261636;ENST00000536227;ENST00000551828	P40616	ARL1	ADP-ribosylation factor-like protein 1	ARL1_HUMAN	11	16	100	0.104832	15.7143	3.09e-26	0	3.24e-22
KC1G2_HUMAN	0.822899	-0.204672	CSNK1G2	P78368	ENSG00000133275	ENSP00000255641	ENST00000255641	P78368	CSNK1G2	Casein kinase I isoform gamma-2	KC1G2_HUMAN	4	5	100	0.100383	10.5261	2.01e-25	0	1.53e-21
AASS_HUMAN	0.595656	-0.204533	AASS	Q9UDR5	ENSG00000008311	ENSP00000377040;ENSP00000403768	ENST00000393376;ENST00000417368	Q9UDR5	AASS	Alpha-aminoadipic semialdehyde synthase, mitochondrial	AASS_HUMAN	7	8	100	0.154742	9.39882	5.75e-33	0	3.16e-27
CD81_HUMAN	1.34936	-0.203915	CD81	P60033	ENSG00000110651	ENSP00000263645	ENST00000263645	P60033	CD81	CD81 antigen	CD81_HUMAN	3	3	100	0.103607	16.2284	1.5e-15	0	5.64e-13
VASH1_HUMAN	0.443901	-0.203567	VASH1	Q7L8A9;Q7L8A9-2	ENSG00000071246	ENSP00000167106;ENSP00000451613	ENST00000167106;ENST00000554237	Q7L8A9;Q7L8A9-2	VASH1	Tubulinyl-Tyr carboxypeptidase 1;Isoform 2 of Tubulinyl-Tyr carboxypeptidase 1	VASH1_HUMAN	2	2	100	0.137507	11.1063	5.61e-14	0	1.19e-11
CO4A2_HUMAN	0.294611	-0.203512	COL4A2	P08572	ENSG00000134871	ENSP00000353654	ENST00000360467	P08572	COL4A2	Collagen alpha-2(IV) chain	CO4A2_HUMAN	3	3	100	0.16442	10.7202	1.71e-20	0	2.96e-17
S26A2_HUMAN	0.835239	-0.203321	SLC26A2	P50443	ENSG00000155850	ENSP00000286298	ENST00000286298	P50443	SLC26A2	Sulfate transporter	S26A2_HUMAN	5	5	100	0.191067	10.3953	3.62e-26	0	3.69e-22
ARRD1_HUMAN	1.24868	-0.203237	ARRDC1	Q8N5I2	ENSG00000197070	ENSP00000360475	ENST00000371421	Q8N5I2	ARRDC1	Arrestin domain-containing protein 1	ARRD1_HUMAN	8	8	100	0.103772	13.7638	1.81e-22	0	5.22e-19
DSE_HUMAN	0.897792	-0.203028	DSE	Q9UL01	ENSG00000111817	ENSP00000332151;ENSP00000352567;ENSP00000404049	ENST00000331677;ENST00000359564;ENST00000452085	Q9UL01	DSE	Dermatan-sulfate epimerase	DSE_HUMAN	12	12	100	0.116181	10.3512	4.8e-27	0	7.06e-23
SGMR1_HUMAN	1.28478	-0.202945	SIGMAR1	Q99720	ENSG00000147955	ENSP00000277010;ENSP00000420022;ENSP00000434453	ENST00000277010;ENST00000353468;ENST00000477726	Q99720	SIGMAR1	Sigma non-opioid intracellular receptor 1	SGMR1_HUMAN	3	3	100	0.0770166	12.2493	9.85e-27	0	1.27e-22
F263_HUMAN	0.334797	-0.202923	PFKFB3	Q16875;Q16875-2	ENSG00000170525	ENSP00000353712;ENSP00000369100;ENSP00000369115;ENSP00000443319	ENST00000360521;ENST00000379775;ENST00000379789;ENST00000536985	Q16875;Q16875-2	PFKFB3	6-phosphofructo-2-kinase/fructose-2,6-bisphosphatase 3;Isoform 2 of 6-phosphofructo-2-kinase/fructose-2,6-bisphosphatase 3	F263_HUMAN	19	21	100	0.462382	13.0698	1.55e-27	0	2.83e-23
BTBD9_HUMAN	0.645355	-0.20286	BTBD9	Q96Q07;Q96Q07-2;Q96Q07-3	ENSG00000183826	ENSP00000323408;ENSP00000415365;ENSP00000418751	ENST00000314100;ENST00000419706;ENST00000481247	Q96Q07;Q96Q07-2;Q96Q07-3	BTBD9	BTB/POZ domain-containing protein 9;Isoform 2 of BTB/POZ domain-containing protein 9;Isoform 3 of BTB/POZ domain-containing protein 9	BTBD9_HUMAN	7	7	100	0.0980855	10.8116	2.77e-24	0	1.4e-20
H2B1C_HUMAN;H2B1K_HUMAN	0.829676	-0.202405	HIST1H2BC;HIST1H2BK	O60814;P62807	ENSG00000180596;ENSG00000197903;ENSG00000273802;ENSG00000274290;ENSG00000277224;ENSG00000278588	ENSP00000321744;ENSP00000348924;ENSP00000349430;ENSP00000366962;ENSP00000380180;ENSP00000445633;ENSP00000483237	ENST00000314332;ENST00000356530;ENST00000356950;ENST00000377733;ENST00000396984;ENST00000541790;ENST00000614097	O60814;P62807	H2BC12;H2BC4	Histone H2B type 1-K;Histone H2B type 1-C/E/F/G/I	H2B1K_HUMAN;H2B1C_HUMAN	1	2	95.8	0.128965	13.1568	5.31e-19	0	6.3e-16
RM33_HUMAN	0.482473	-0.202188	MRPL33	O75394	ENSG00000243147	ENSP00000296102;ENSP00000368988	ENST00000296102;ENST00000379666	O75394	MRPL33	39S ribosomal protein L33, mitochondrial	RM33_HUMAN	1	1	100	0.136216	10.9686	6.03e-23	0	1.99e-19
SETB2_HUMAN	0.349916	-0.202168	SETDB2	Q96T68;Q96T68-2;Q96T68-3	ENSG00000136169	ENSP00000326477;ENSP00000346175	ENST00000317257;ENST00000354234	Q96T68;Q96T68-2;Q96T68-3	SETDB2	Histone-lysine N-methyltransferase SETDB2;Isoform 2 of Histone-lysine N-methyltransferase SETDB2;Isoform 3 of Histone-lysine N-methyltransferase SETDB2	SETB2_HUMAN	1	1	100	0.19514	10.4838	1.62e-15	0	6.04e-13
HACD2_HUMAN	0.245384	-0.201873	HACD2	Q6Y1H2	ENSG00000206527	ENSP00000373153	ENST00000383657	Q6Y1H2	HACD2	Very-long-chain (3R)-3-hydroxyacyl-CoA dehydratase 2	HACD2_HUMAN	2	2	100	0.17382	13.8187	5.74e-18	0	5.02e-15
RN167_HUMAN	0.519957	-0.201172	RNF167	Q9H6Y7	ENSG00000108523	ENSP00000262482;ENSP00000458794;ENSP00000459324;ENSP00000460190	ENST00000262482;ENST00000571816;ENST00000572430;ENST00000575111	Q9H6Y7	RNF167	E3 ubiquitin-protein ligase RNF167	RN167_HUMAN	3	3	100	0.139172	11.215	4.73e-19	0	5.69e-16
CRY1_HUMAN	0.373562	-0.200961	CRY1	Q16526	ENSG00000008405	ENSP00000008527	ENST00000008527	Q16526	CRY1	Cryptochrome-1	CRY1_HUMAN	2	2	100	0.199955	10.5461	3.34e-17	0	2.27e-14
NINJ1_HUMAN	0.20138	-0.200799	NINJ1	Q92982	ENSG00000131669	ENSP00000364595	ENST00000375446	Q92982	NINJ1	Ninjurin-1	NINJ1_HUMAN	2	3	100	0.24457	14.0912	5.42e-18	0	4.78e-15
ANGE1_HUMAN	0.367087	-0.200692	ANGEL1	Q9UNK9	ENSG00000013523	ENSP00000251089	ENST00000251089	Q9UNK9	ANGEL1	Protein angel homolog 1	ANGE1_HUMAN	7	7	100	0.190443	9.81564	1.93e-26	0	2.2e-22
DD19A_HUMAN	0.132714	-0.200172	DDX19A	Q9NUU7	ENSG00000168872	ENSP00000306117	ENST00000302243	Q9NUU7	DDX19A	ATP-dependent RNA helicase DDX19A	DD19A_HUMAN	2	2	100	0.287769	13.3724	1.56e-19	0	2.13e-16
NAPEP_HUMAN	0.30824	-0.200029	NAPEPLD	Q6IQ20	ENSG00000161048;ENSG00000275723	ENSP00000340093;ENSP00000392775;ENSP00000407112;ENSP00000412376;ENSP00000419188;ENSP00000481285;ENSP00000482162	ENST00000341533;ENST00000417955;ENST00000422589;ENST00000427257;ENST00000465647;ENST00000611100;ENST00000622712	Q6IQ20	NAPEPLD	N-acyl-phosphatidylethanolamine-hydrolyzing phospholipase D	NAPEP_HUMAN	5	5	100	0.166835	10.9459	1.12e-23	0	4.64e-20
PSMG2_HUMAN	1.09688	-0.200001	PSMG2	Q969U7;Q969U7-2	ENSG00000128789	ENSP00000325919;ENSP00000476763	ENST00000317615;ENST00000585331	Q969U7;Q969U7-2	PSMG2	Proteasome assembly chaperone 2;Isoform 2 of Proteasome assembly chaperone 2	PSMG2_HUMAN	8	8	100	0.133657	12.6551	3.87e-24	0	1.86e-20
LMF2_HUMAN	0.573701	-0.199906	LMF2	Q9BU23;Q9BU23-2	ENSG00000100258	ENSP00000216080;ENSP00000424381	ENST00000216080;ENST00000474879	Q9BU23;Q9BU23-2	LMF2	Lipase maturation factor 2;Isoform 2 of Lipase maturation factor 2	LMF2_HUMAN	12	15	100	0.116345	14.0137	7.45e-34	0	9.28e-28
SCMC2_HUMAN	1.07401	-0.199347	SLC25A25	Q6KCM7-2;Q6KCM7-3	ENSG00000148339	ENSP00000362155;ENSP00000362157;ENSP00000362159;ENSP00000362160;ENSP00000410053	ENST00000373064;ENST00000373066;ENST00000373068;ENST00000373069;ENST00000432073	Q6KCM7-2;Q6KCM7-3	SLC25A25	Isoform 2 of Calcium-binding mitochondrial carrier protein SCaMC-2;Isoform 3 of Calcium-binding mitochondrial carrier protein SCaMC-2	SCMC2_HUMAN	11	11	100	0.102068	11.8879	9.68e-27	0	1.25e-22
KBRS2_HUMAN	0.780211	-0.199246	NKIRAS2	Q9NYR9;Q9NYR9-2	ENSG00000168256	ENSP00000303580;ENSP00000377458;ENSP00000377459;ENSP00000377463;ENSP00000401976;ENSP00000465633	ENST00000307641;ENST00000393880;ENST00000393881;ENST00000393885;ENST00000449471;ENST00000479407	Q9NYR9;Q9NYR9-2	NKIRAS2	NF-kappa-B inhibitor-interacting Ras-like protein 2;Isoform 2 of NF-kappa-B inhibitor-interacting Ras-like protein 2	KBRS2_HUMAN	7	7	100	0.0868247	12.1529	1.47e-25	0	1.18e-21
SEP12_HUMAN	0.273317	-0.199143	2025-09-12	Q8IYM1;Q8IYM1-2	ENSG00000140623	ENSP00000268231;ENSP00000379922	ENST00000268231;ENST00000396693	Q8IYM1;Q8IYM1-2	SEPTIN12	Septin-12;Isoform 2 of Septin-12	SEP12_HUMAN	1	1	100	0.458028	12.0296	6.66e-10	0	3.33e-08
AR13B_HUMAN	0.328897	-0.198172	ARL13B	Q3SXY8	ENSG00000169379	ENSP00000306225;ENSP00000377769;ENSP00000420780;ENSP00000445145	ENST00000303097;ENST00000394222;ENST00000471138;ENST00000535334	Q3SXY8	ARL13B	ADP-ribosylation factor-like protein 13B	AR13B_HUMAN	1	1	83.3	0.249953	9.71771	8.33e-09	0	2.93e-07
PODN_HUMAN	0.373764	-0.197647	PODN	Q7Z5L7;Q7Z5L7-2;Q7Z5L7-3;Q7Z5L7-4	ENSG00000174348	ENSP00000308315;ENSP00000360555;ENSP00000379212;ENSP00000479233	ENST00000312553;ENST00000371500;ENST00000395871;ENST00000618387	Q7Z5L7;Q7Z5L7-2;Q7Z5L7-3;Q7Z5L7-4	PODN	Podocan;Isoform 2 of Podocan;Isoform 3 of Podocan;Isoform 4 of Podocan	PODN_HUMAN	1	1	100	0.332894	10.7466	6.09e-18	0	5.28e-15
TRI27_HUMAN	2.02172	-0.197232	TRIM27	P14373	ENSG00000204713;ENSG00000215641;ENSG00000229006;ENSG00000234495;ENSG00000237071	ENSP00000366399;ENSP00000366404;ENSP00000383555;ENSP00000388622;ENSP00000392787;ENSP00000405229;ENSP00000411026;ENSP00000412445;ENSP00000414793;ENSP00000416281	ENST00000377194;ENST00000377199;ENST00000400720;ENST00000412687;ENST00000417660;ENST00000427689;ENST00000431123;ENST00000435528;ENST00000437160;ENST00000452265	P14373	TRIM27	Zinc finger protein RFP	TRI27_HUMAN	11	11	100	0.117942	11.148	2.95e-29	0	1.25e-24
IMPA2_HUMAN	0.369608	-0.197082	IMPA2	O14732;O14732-2	ENSG00000141401	ENSP00000269159	ENST00000269159	O14732;O14732-2	IMPA2	Inositol monophosphatase 2;Isoform 2 of Inositol monophosphatase 2	IMPA2_HUMAN	8	8	100	0.152772	12.6013	1.74e-21	0	3.85e-18
OS9_HUMAN	0.20976	-0.196841	OS9	Q13438-2;Q13438-5;Q13438-7	ENSG00000135506	ENSP00000257966;ENSP00000318165;ENSP00000373794;ENSP00000373798;ENSP00000389632;ENSP00000407360;ENSP00000447866;ENSP00000450010	ENST00000257966;ENST00000315970;ENST00000389142;ENST00000389146;ENST00000435406;ENST00000439210;ENST00000551035;ENST00000552285	Q13438-2;Q13438-5;Q13438-7	OS9	Isoform 2 of Protein OS-9;Isoform 5 of Protein OS-9;Isoform 7 of Protein OS-9	OS9_HUMAN	1	1	95.8	0.31369	10.6747	1.68e-17	0	1.26e-14
LIRB3_HUMAN	0.0843721	-0.196277	LILRB3	O75022-3	ENSG00000204577;ENSG00000274587;ENSG00000275019	ENSP00000245620;ENSP00000375630;ENSP00000479234;ENSP00000483625;ENSP00000484925	ENST00000245620;ENST00000391750;ENST00000611086;ENST00000613698;ENST00000621210	O75022-3	LILRB3	Isoform 3 of Leukocyte immunoglobulin-like receptor subfamily B member 3	LIRB3_HUMAN	1	1	100	0.665153	9.69094	4.83e-21	0	9.57e-18
TM2D3_HUMAN	1.48501	-0.196023	TM2D3	Q9BRN9;Q9BRN9-2	ENSG00000184277	ENSP00000327584;ENSP00000330433	ENST00000333202;ENST00000347970	Q9BRN9;Q9BRN9-2	TM2D3	TM2 domain-containing protein 3;Isoform 2 of TM2 domain-containing protein 3	TM2D3_HUMAN	5	5	100	0.0875973	12.5613	4.52e-20	0	7.06e-17
NTAQ1_HUMAN	0.403763	-0.195875	WDYHV1	Q96HA8;Q96HA8-2	ENSG00000156795	ENSP00000287387;ENSP00000430427	ENST00000287387;ENST00000523984	Q96HA8;Q96HA8-2	NTAQ1	Protein N-terminal glutamine amidohydrolase;Isoform 2 of Protein N-terminal glutamine amidohydrolase	NTAQ1_HUMAN	2	2	95.8	0.204201	9.86922	2.29e-14	0	5.62e-12
EPN2_HUMAN	0.156258	-0.195681	EPN2	O95208;O95208-2;O95208-3	ENSG00000072134	ENSP00000261495;ENSP00000320543;ENSP00000378980;ENSP00000378982	ENST00000314728;ENST00000347697;ENST00000395618;ENST00000395620	O95208;O95208-2;O95208-3	EPN2	Epsin-2;Isoform 2 of Epsin-2;Isoform 3 of Epsin-2	EPN2_HUMAN	2	2	100	0.399497	8.78083	9.17e-20	0	1.33e-16
LIRB2_HUMAN	0.725372	-0.195296	LILRB2	Q8N423;Q8N423-2	ENSG00000131042;ENSG00000274513;ENSG00000275463;ENSG00000276146	ENSP00000319960;ENSP00000375626;ENSP00000375628;ENSP00000375629;ENSP00000410117;ENSP00000480302;ENSP00000480841;ENSP00000481208;ENSP00000482933;ENSP00000483014;ENSP00000483478;ENSP00000483553;ENSP00000484373	ENST00000314446;ENST00000391746;ENST00000391748;ENST00000391749;ENST00000434421;ENST00000610886;ENST00000614225;ENST00000617341;ENST00000617886;ENST00000618392;ENST00000618705;ENST00000619122;ENST00000621020	Q8N423;Q8N423-2	LILRB2	Leukocyte immunoglobulin-like receptor subfamily B member 2;Isoform 2 of Leukocyte immunoglobulin-like receptor subfamily B member 2	LIRB2_HUMAN	13	15	100	0.111747	14.7037	1.23e-29	0	6.42e-25
CL12A_HUMAN	0.080152	-0.194365	CLEC12A	Q5QGZ9;Q5QGZ9-1;Q5QGZ9-4	ENSG00000172322	ENSP00000302804;ENSP00000345448;ENSP00000347916;ENSP00000405244	ENST00000304361;ENST00000350667;ENST00000355690;ENST00000434319	Q5QGZ9;Q5QGZ9-1;Q5QGZ9-4	CLEC12A	C-type lectin domain family 12 member A;Isoform 1 of C-type lectin domain family 12 member A;Isoform 4 of C-type lectin domain family 12 member A	CL12A_HUMAN	5	5	100	0.579931	10.8379	9.22e-25	0	5.51e-21
TNF15_HUMAN	0.567723	-0.194199	TNFSF15	O95150	ENSG00000181634	ENSP00000363157	ENST00000374045	O95150	TNFSF15	Tumor necrosis factor ligand superfamily member 15	TNF15_HUMAN	11	12	83.3	0.673732	10.4544	4.26e-28	0	1.01e-23
RBFA_HUMAN	2.02509	-0.194002	RBFA	Q8N0V3	ENSG00000101546	ENSP00000262197;ENSP00000305696	ENST00000262197;ENST00000306735	Q8N0V3	RBFA	Putative ribosome-binding factor A, mitochondrial	RBFA_HUMAN	4	4	100	0.165422	10.0491	3.34e-28	0	8.29e-24
PHF8_HUMAN	1.03332	-0.194001	PHF8	Q9UPP1;Q9UPP1-2;Q9UPP1-3;Q9UPP1-4;Q9UPP1-5	ENSG00000172943	ENSP00000319473;ENSP00000338868;ENSP00000340051;ENSP00000350676	ENST00000322659;ENST00000338154;ENST00000338946;ENST00000357988	Q9UPP1;Q9UPP1-2;Q9UPP1-3;Q9UPP1-4;Q9UPP1-5	PHF8	Histone lysine demethylase PHF8;Isoform 2 of Histone lysine demethylase PHF8;Isoform 3 of Histone lysine demethylase PHF8;Isoform 4 of Histone lysine demethylase PHF8;Isoform 5 of Histone lysine demethylase PHF8	PHF8_HUMAN	15	15	100	0.0777757	10.2871	9.47e-28	0	1.9e-23
GCNT1_HUMAN	0.579293	-0.193595	GCNT1	Q02742	ENSG00000187210	ENSP00000365920;ENSP00000390703;ENSP00000415454	ENST00000376730;ENST00000442371;ENST00000444201	Q02742	GCNT1	Beta-1,3-galactosyl-O-glycosyl-glycoprotein beta-1,6-N-acetylglucosaminyltransferase	GCNT1_HUMAN	1	1	100	0.16371	10.617	6.6e-26	0	6.07e-22
NKAP_HUMAN	1.3199	-0.193455	NKAP	Q8N5F7	ENSG00000101882	ENSP00000360464	ENST00000371410	Q8N5F7	NKAP	NF-kappa-B-activating protein	NKAP_HUMAN	5	5	100	0.10084	12.3185	8.22e-22	0	1.98e-18
AR6P1_HUMAN	0.189774	-0.19306	ARL6IP1	Q15041;Q15041-2	ENSG00000170540	ENSP00000306788;ENSP00000440048	ENST00000304414;ENST00000546206	Q15041;Q15041-2	ARL6IP1	ADP-ribosylation factor-like protein 6-interacting protein 1;Isoform 2 of ADP-ribosylation factor-like protein 6-interacting protein 1	AR6P1_HUMAN	2	2	95.8	0.342497	15.5065	1.28e-16	0	7.1e-14
PSB9_HUMAN	0.376593	-0.193042	PSMB9	P28065;P28065-2	ENSG00000239836;ENSG00000240065;ENSG00000240118;ENSG00000240508;ENSG00000242711;ENSG00000243067;ENSG00000243594;ENSG00000243958	ENSP00000363993;ENSP00000372595;ENSP00000372721;ENSP00000393744;ENSP00000396813;ENSP00000407233;ENSP00000407810;ENSP00000412027	ENST00000374859;ENST00000383114;ENST00000383234;ENST00000422729;ENST00000427870;ENST00000434471;ENST00000444284;ENST00000453059	P28065;P28065-2	PSMB9	Proteasome subunit beta type-9;Isoform LMP2.S of Proteasome subunit beta type-9	PSB9_HUMAN	13	15	100	0.168383	16.2284	5.52e-29	0	2.02e-24
NALP3_HUMAN	0.622576	-0.192835	NLRP3	Q96P20;Q96P20-2;Q96P20-4;Q96P20-5;Q96P20-6	ENSG00000162711	ENSP00000294752;ENSP00000337383;ENSP00000355452;ENSP00000355453;ENSP00000375703;ENSP00000375704	ENST00000336119;ENST00000348069;ENST00000366496;ENST00000366497;ENST00000391827;ENST00000391828	Q96P20;Q96P20-2;Q96P20-4;Q96P20-5;Q96P20-6	NLRP3	NACHT, LRR and PYD domains-containing protein 3;Isoform 1 of NACHT, LRR and PYD domains-containing protein 3;Isoform 4 of NACHT, LRR and PYD domains-containing protein 3;Isoform 5 of NACHT, LRR and PYD domains-containing protein 3;Isoform 6 of NACHT, LRR and PYD domains-containing protein 3	NLRP3_HUMAN	9	9	100	0.172586	9.97892	2.03e-18	0	2.04e-15
TRAF1_HUMAN	0.897389	-0.191952	TRAF1	Q13077	ENSG00000056558	ENSP00000362994;ENSP00000438583;ENSP00000443183	ENST00000373887;ENST00000540010;ENST00000546084	Q13077	TRAF1	TNF receptor-associated factor 1	TRAF1_HUMAN	8	8	100	0.443382	11.0874	8.61e-34	0	1.01e-27
BRI3_HUMAN	0.357988	-0.191928	BRI3	O95415;O95415-2	ENSG00000164713	ENSP00000297290	ENST00000297290	O95415;O95415-2	BRI3	Brain protein I3;Isoform 2 of Brain protein I3	BRI3_HUMAN	3	3	100	0.155944	12.7894	1.34e-23	0	5.41e-20
COAC_HUMAN	1.87355	-0.191306	PPCDC	Q96CD2	ENSG00000138621	ENSP00000343190	ENST00000342932	Q96CD2	PPCDC	Phosphopantothenoylcysteine decarboxylase	COAC_HUMAN	6	6	100	0.123805	10.5031	8.6e-19	0	9.63e-16
RFWD2_HUMAN	0.570943	-0.191178	RFWD2	Q8NHY2;Q8NHY2-3	ENSG00000143207	ENSP00000310943;ENSP00000356641;ENSP00000433517	ENST00000308769;ENST00000367669;ENST00000474194	Q8NHY2;Q8NHY2-3	COP1	E3 ubiquitin-protein ligase COP1;Isoform 3 of E3 ubiquitin-protein ligase COP1	COP1_HUMAN	7	7	100	0.121768	9.96677	6.46e-25	0	4.08e-21
COR1B_HUMAN	1.20112	-0.191058	CORO1B	Q9BR76	ENSG00000172725	ENSP00000340211;ENSP00000377471	ENST00000341356;ENST00000393893	Q9BR76	CORO1B	Coronin-1B	COR1B_HUMAN	17	23	100	0.101102	18.0264	1.53e-26	0	1.82e-22
BLM_HUMAN	0.378403	-0.190788	BLM	P54132	ENSG00000197299	ENSP00000347232	ENST00000355112	P54132	BLM	Bloom syndrome protein	BLM_HUMAN	5	5	100	0.140278	12.8837	1.26e-11	0	1.11e-09
UB2R1_HUMAN	0.574048	-0.190273	CDC34	P49427	ENSG00000099804	ENSP00000215574	ENST00000215574	P49427	CDC34	Ubiquitin-conjugating enzyme E2 R1	UB2R1_HUMAN	5	5	100	0.138038	11.7826	1.68e-11	0	1.42e-09
FAT3_HUMAN	0.455435	-0.190039	FAT3	Q8TDW7;Q8TDW7-1	ENSG00000165323	ENSP00000387040	ENST00000409404	Q8TDW7;Q8TDW7-1	FAT3	Protocadherin Fat 3;Isoform 3 of Protocadherin Fat 3	FAT3_HUMAN	1	1	83.3	0.194966	9.59818	0.00883418	0.00902379	0.0299086
NDKB_HUMAN	0.413446	-0.189774	NME2	P22392-2	ENSG00000011052	ENSP00000376889	ENST00000393193	P22392-2	NME2	Isoform 3 of Nucleoside diphosphate kinase B	NDKB_HUMAN	14	23	100	0.142279	17.9157	1.57e-26	0	1.86e-22
RWD2B_HUMAN	0.942977	-0.189743	RWDD2B	P57060	ENSG00000156253	ENSP00000418693	ENST00000493196	P57060	RWDD2B	RWD domain-containing protein 2B	RWD2B_HUMAN	5	5	100	0.109654	10.5005	4.62e-27	0	6.83e-23
KI3L1_HUMAN;KI3L2_HUMAN;KI3S1_HUMAN	0.272135	-0.189699	KIR3DL1;KIR3DL2;KIR3DS1	P43629;P43629-2;P43630;P43630-2;Q14943	ENSG00000167633;ENSG00000240403;ENSG00000274036;ENSG00000274283;ENSG00000274465;ENSG00000274722;ENSG00000275037;ENSG00000275083;ENSG00000275288;ENSG00000275416;ENSG00000275566;ENSG00000275608;ENSG00000275626;ENSG00000276004;ENSG00000276357;ENSG00000276423;ENSG00000276498;ENSG00000276534;ENSG00000276739;ENSG00000277181;ENSG00000278361;ENSG00000278442;ENSG00000278474;ENSG00000278809	ENSP00000270442;ENSP00000325525;ENSP00000350901;ENSP00000375608;ENSP00000477516;ENSP00000477519;ENSP00000477733;ENSP00000477859;ENSP00000478251;ENSP00000479009;ENSP00000479299;ENSP00000479425;ENSP00000479772;ENSP00000479903;ENSP00000480199;ENSP00000480578;ENSP00000481209;ENSP00000481306;ENSP00000481579;ENSP00000481662;ENSP00000481802;ENSP00000481871;ENSP00000481993;ENSP00000482110;ENSP00000482301…	ENST00000270442;ENST00000326321;ENST00000358178;ENST00000391728;ENST00000611608;ENST00000611628;ENST00000611859;ENST00000612138;ENST00000612668;ENST00000613279;ENST00000613610;ENST00000613612;ENST00000614753;ENST00000615275;ENST00000616075;ENST00000616188;ENST00000616388;ENST00000616583;ENST00000616945;ENST00000617354;ENST00000617481;ENST00000617666;ENST00000617957;ENST00000618273;ENST00000619683…	P43629;P43629-2;P43630;P43630-2;Q14943	KIR3DL1;KIR3DL1;KIR3DL2;KIR3DL2;KIR3DS1	Killer cell immunoglobulin-like receptor 3DL1;Isoform 2 of Killer cell immunoglobulin-like receptor 3DL1;Killer cell immunoglobulin-like receptor 3DL2;Isoform 2 of Killer cell immunoglobulin-like receptor 3DL2;Killer cell immunoglobulin-like receptor 3DS1	KI3L1_HUMAN;KI3L1_HUMAN;KI3L2_HUMAN;KI3L2_HUMAN;KI3S1_HUMAN	1	1	95.8	0.322887	12.0129	0.0097784	0.00983952	0.0315919
MASP1_HUMAN	0.60988	-0.18946	MASP1	P48740-2	ENSG00000127241	ENSP00000169293;ENSP00000296280;ENSP00000336792;ENSP00000376264	ENST00000169293;ENST00000296280;ENST00000337774;ENST00000392472	P48740-2	MASP1	Isoform 2 of Mannan-binding lectin serine protease 1	MASP1_HUMAN	3	3	100	0.171319	10.4034	3.86e-28	0	9.31e-24
LAT1_HUMAN	0.330191	-0.188889	SLC7A5	Q01650	ENSG00000103257	ENSP00000261622	ENST00000261622	Q01650	SLC7A5	Large neutral amino acids transporter small subunit 1	LAT1_HUMAN	3	3	100	0.275261	10.7265	1.99e-20	0	3.39e-17
SHPS1_HUMAN	0.366902	-0.188722	SIRPA	P78324-2	ENSG00000198053	ENSP00000348307;ENSP00000351621;ENSP00000382941;ENSP00000478763	ENST00000356025;ENST00000358771;ENST00000400068;ENST00000622179	P78324-2	SIRPA	Isoform 2 of Tyrosine-protein phosphatase non-receptor type substrate 1	SHPS1_HUMAN	1	1	100	0.19442	9.80122	5.17e-30	0	3.34e-25
OXDD_HUMAN	0.175885	-0.188691	DDO	Q99489;Q99489-3	ENSG00000203797	ENSP00000357919;ENSP00000357920	ENST00000368923;ENST00000368924	Q99489;Q99489-3	DDO	D-aspartate oxidase;Isoform 3 of D-aspartate oxidase	OXDD_HUMAN	4	4	100	0.299217	10.4735	9.31e-26	0	8.07e-22
CLC2B_HUMAN	0.509965	-0.188354	CLEC2B	Q92478	ENSG00000110852	ENSP00000228438	ENST00000228438	Q92478	CLEC2B	C-type lectin domain family 2 member B	CLC2B_HUMAN	3	3	100	0.124385	13.0399	5.98e-16	0	2.6e-13
CNT3B_HUMAN;CNTP3_HUMAN	0.438793	-0.187538	CNTNAP3;CNTNAP3B	Q96NU0;Q96NU0-2;Q9BZ76;Q9BZ76-2	ENSG00000106714;ENSG00000154529	ENSP00000276974;ENSP00000297668	ENST00000276974;ENST00000297668	Q96NU0;Q96NU0-2;Q9BZ76;Q9BZ76-2	CNTNAP3B;CNTNAP3B;CNTNAP3;CNTNAP3	Contactin-associated protein-like 3B;Isoform 2 of Contactin-associated protein-like 3B;Contactin-associated protein-like 3;Isoform 2 of Contactin-associated protein-like 3	CNT3B_HUMAN;CNT3B_HUMAN;CNTP3_HUMAN;CNTP3_HUMAN	1	1	100	0.189041	11.8725	3.41e-21	0	7.02e-18
ITPK1_HUMAN	1.08209	-0.187198	ITPK1	Q13572	ENSG00000100605;ENSG00000274958	ENSP00000267615;ENSP00000346272;ENSP00000451091;ENSP00000480918;ENSP00000483767;ENSP00000486991	ENST00000267615;ENST00000354313;ENST00000556603;ENST00000614271;ENST00000617836;ENST00000626153	Q13572	ITPK1	Inositol-tetrakisphosphate 1-kinase	ITPK1_HUMAN	16	16	100	0.0624936	12.9309	1.61e-31	0	2.8e-26
MTEF4_HUMAN	0.713551	-0.187196	MTERF4	Q7Z6M4	ENSG00000122085	ENSP00000241527;ENSP00000375840;ENSP00000480378	ENST00000241527;ENST00000391980;ENST00000614476	Q7Z6M4	MTERF4	Transcription termination factor 4, mitochondrial	MTEF4_HUMAN	12	12	100	0.0931765	10.3905	6.56e-26	0	6.04e-22
ZN362_HUMAN	0.390349	-0.18693	ZNF362	Q5T0B9	ENSG00000160094	ENSP00000362527;ENSP00000446335	ENST00000373428;ENST00000539719	Q5T0B9	ZNF362	Zinc finger protein 362	ZN362_HUMAN	8	8	100	0.146227	11.449	9.96e-21	0	1.83e-17
TRI68_HUMAN	0.851995	-0.186676	TRIM68	Q6AZZ1	ENSG00000167333	ENSP00000300747	ENST00000300747	Q6AZZ1	TRIM68	E3 ubiquitin-protein ligase TRIM68	TRI68_HUMAN	4	4	100	0.119598	9.79162	4.29e-34	0	6.76e-28
WDR46_HUMAN	0.897949	-0.186399	WDR46	O15213	ENSG00000204221;ENSG00000206284;ENSG00000226916;ENSG00000227057;ENSG00000236222	ENSP00000363746;ENSP00000372695;ENSP00000399454;ENSP00000402869;ENSP00000405614	ENST00000374617;ENST00000383208;ENST00000432609;ENST00000432933;ENST00000457382	O15213	WDR46	WD repeat-containing protein 46	WDR46_HUMAN	14	14	100	0.0931214	12.0014	1.48e-35	0	1.12e-28
IL1B_HUMAN	0.181341	-0.186233	IL1B	P01584	ENSG00000125538	ENSP00000263341	ENST00000263341	P01584	IL1B	Interleukin-1 beta	IL1B_HUMAN	6	7	83.3	0.749438	11.3569	1.59e-25	0	1.26e-21
BTBD1_HUMAN	0.502656	-0.186112	BTBD1	Q9H0C5;Q9H0C5-2	ENSG00000064726	ENSP00000261721;ENSP00000368713	ENST00000261721;ENST00000379403	Q9H0C5;Q9H0C5-2	BTBD1	BTB/POZ domain-containing protein 1;Isoform 2 of BTB/POZ domain-containing protein 1	BTBD1_HUMAN	7	7	100	0.113406	11.8912	1.49e-17	0	1.14e-14
TBAL3_HUMAN	0.283868	-0.185979	TUBAL3	A6NHL2;A6NHL2-2	ENSG00000178462	ENSP00000369784;ENSP00000418799	ENST00000380419;ENST00000479328	A6NHL2;A6NHL2-2	TUBAL3	Tubulin alpha chain-like 3;Isoform 2 of Tubulin alpha chain-like 3	TBAL3_HUMAN	2	3	100	0.334306	14.9529	2.34e-15	0	8.21e-13
TXN4B_HUMAN	0.250293	-0.185644	TXNL4B	Q9NX01	ENSG00000140830	ENSP00000268483;ENSP00000392310;ENSP00000408130	ENST00000268483;ENST00000423037;ENST00000426362	Q9NX01	TXNL4B	Thioredoxin-like protein 4B	TXN4B_HUMAN	2	2	100	0.243103	9.52388	9.95e-23	0	3.08e-19
THEM4_HUMAN	0.114639	-0.185513	THEM4	Q5T1C6	ENSG00000159445	ENSP00000357804	ENST00000368814	Q5T1C6	THEM4	Acyl-coenzyme A thioesterase THEM4	THEM4_HUMAN	7	8	100	0.334409	11.3892	1.7e-20	0	2.95e-17
TRIB1_HUMAN	0.676805	-0.185511	TRIB1	Q96RU8	ENSG00000173334	ENSP00000312150;ENSP00000429063	ENST00000311922;ENST00000520847	Q96RU8	TRIB1	Tribbles homolog 1	TRIB1_HUMAN	7	7	100	0.774827	10.8157	5e-28	0	1.14e-23
ABH15_HUMAN	0.382814	-0.185412	ABHD15	Q6UXT9	ENSG00000168792	ENSP00000302657	ENST00000307201	Q6UXT9	ABHD15	Protein ABHD15	ABH15_HUMAN	6	6	100	0.120139	11.0843	1.15e-10	0	7.31e-09
PP2AB_HUMAN	0.735777	-0.185411	PPP2CB	P62714	ENSG00000104695	ENSP00000221138	ENST00000221138	P62714	PPP2CB	Serine/threonine-protein phosphatase 2A catalytic subunit beta isoform	PP2AB_HUMAN	2	2	100	0.157927	13.8793	4.5e-12	0	4.67e-10
AIG1_HUMAN	0.403375	-0.185242	AIG1	Q9NVV5;Q9NVV5-1;Q9NVV5-3	ENSG00000146416	ENSP00000275235;ENSP00000350509;ENSP00000473952;ENSP00000485875	ENST00000275235;ENST00000357847;ENST00000494282;ENST00000629020	Q9NVV5;Q9NVV5-1;Q9NVV5-3	AIG1	Androgen-induced gene 1 protein;Isoform 2 of Androgen-induced gene 1 protein;Isoform 3 of Androgen-induced gene 1 protein	AIG1_HUMAN	3	4	100	0.276397	11.2041	2.33e-18	0	2.3e-15
H2A2B_HUMAN	0.138893	-0.184921	HIST2H2AB	Q8IUE6	ENSG00000184270	ENSP00000332790	ENST00000331128	Q8IUE6	H2AC21	Histone H2A type 2-B	H2A2B_HUMAN	2	2	100	0.330563	15.9919	1.35e-14	0	3.59e-12
POSTN_HUMAN	0.241688	-0.184545	POSTN	Q15063	ENSG00000133110	ENSP00000369066;ENSP00000369067;ENSP00000369071;ENSP00000437953;ENSP00000437959	ENST00000379742;ENST00000379743;ENST00000379747;ENST00000541179;ENST00000541481	Q15063	POSTN	Periostin	POSTN_HUMAN	1	1	100	0.424371	12.4659	1.13e-23	0	4.67e-20
MLP3B_HUMAN;MP3B2_HUMAN	0.194211	-0.183908	MAP1LC3B;MAP1LC3B2	A6NCE7;Q9GZQ8	ENSG00000140941;ENSG00000258102	ENSP00000268607;ENSP00000450524	ENST00000268607;ENST00000556529	A6NCE7;Q9GZQ8	MAP1LC3B2;MAP1LC3B	Microtubule-associated proteins 1A/1B light chain 3 beta 2;Microtubule-associated proteins 1A/1B light chain 3B	MP3B2_HUMAN;MLP3B_HUMAN	1	1	100	0.440193	11.8684	4.79e-15	0	1.5e-12
APTX_HUMAN	1.18471	-0.183801	APTX	Q7Z2E3;Q7Z2E3-11;Q7Z2E3-7;Q7Z2E3-9	ENSG00000137074	ENSP00000311547;ENSP00000369145;ENSP00000369147;ENSP00000369153;ENSP00000380357;ENSP00000400806;ENSP00000417634;ENSP00000417804;ENSP00000418144;ENSP00000418311;ENSP00000418733;ENSP00000419042;ENSP00000419289;ENSP00000419623;ENSP00000419846;ENSP00000420071;ENSP00000420263	ENST00000309615;ENST00000379817;ENST00000379819;ENST00000379825;ENST00000397172;ENST00000436040;ENST00000460940;ENST00000463596;ENST00000467331;ENST00000468275;ENST00000472896;ENST00000476858;ENST00000479656;ENST00000482687;ENST00000485479;ENST00000494649;ENST00000495360	Q7Z2E3;Q7Z2E3-11;Q7Z2E3-7;Q7Z2E3-9	APTX	Aprataxin;Isoform 11 of Aprataxin;Isoform 7 of Aprataxin;Isoform 9 of Aprataxin	APTX_HUMAN	6	6	100	0.0919536	11.2706	4.17e-27	0	6.29e-23
RRP7A_HUMAN	0.920281	-0.183625	RRP7A	Q9Y3A4	ENSG00000189306	ENSP00000321449	ENST00000323013	Q9Y3A4	RRP7A	Ribosomal RNA-processing protein 7 homolog A	RRP7A_HUMAN	13	14	100	0.0825701	12.1616	3.89e-25	0	2.66e-21
FNTB_HUMAN	1.14508	-0.183591	FNTB	P49356	ENSG00000257365	ENSP00000246166	ENST00000246166	P49356	FNTB	Protein farnesyltransferase subunit beta	FNTB_HUMAN	9	9	100	0.0657498	14.0766	6.11e-22	0	1.52e-18
CERS2_HUMAN	0.631476	-0.183548	CERS2	Q96G23	ENSG00000143418	ENSP00000271688;ENSP00000357950	ENST00000271688;ENST00000368954	Q96G23	CERS2	Ceramide synthase 2	CERS2_HUMAN	10	13	100	0.123084	13.7418	1e-21	0	2.36e-18
ZC3HA_HUMAN	0.234856	-0.18354	ZC3H10	Q96K80	ENSG00000135482	ENSP00000257940	ENST00000257940	Q96K80	ZC3H10	Zinc finger CCCH domain-containing protein 10	ZC3HA_HUMAN	1	1	91.7	0.279283	9.56904	2.51e-21	0	5.34e-18
LITAF_HUMAN	0.45544	-0.183362	LITAF	Q99732;Q99732-2;Q99732-3	ENSG00000189067	ENSP00000340118;ENSP00000371231;ENSP00000397958;ENSP00000459138;ENSP00000459533;ENSP00000461667;ENSP00000461813;ENSP00000481589;ENSP00000483114	ENST00000339430;ENST00000381810;ENST00000413364;ENST00000570904;ENST00000571688;ENST00000574763;ENST00000576036;ENST00000620789;ENST00000622633	Q99732;Q99732-2;Q99732-3	LITAF	Lipopolysaccharide-induced tumor necrosis factor-alpha factor;Isoform 2 of Lipopolysaccharide-induced tumor necrosis factor-alpha factor;Isoform 3 of Lipopolysaccharide-induced tumor necrosis factor-alpha factor	LITAF_HUMAN	1	1	95.8	0.244609	10.9779	2.04e-19	0	2.71e-16
RUXF_HUMAN	0.59025	-0.183278	SNRPF	P62306	ENSG00000139343	ENSP00000266735	ENST00000266735	P62306	SNRPF	Small nuclear ribonucleoprotein F	RUXF_HUMAN	5	7	100	0.149474	13.0645	3.92e-28	0	9.42e-24
MANEA_HUMAN	0.671203	-0.183064	MANEA	Q5SRI9	ENSG00000172469	ENSP00000351669	ENST00000358812	Q5SRI9	MANEA	Glycoprotein endo-alpha-1,2-mannosidase	MANEA_HUMAN	13	14	100	0.117253	12.14	5.67e-22	0	1.42e-18
ARFP2_HUMAN	0.170814	-0.182928	ARFIP2	P53365;P53365-2;P53365-3	ENSG00000132254	ENSP00000254584;ENSP00000379998;ENSP00000391427;ENSP00000398375	ENST00000254584;ENST00000396777;ENST00000423813;ENST00000445086	P53365;P53365-2;P53365-3	ARFIP2	Arfaptin-2;Isoform 2 of Arfaptin-2;Isoform 3 of Arfaptin-2	ARFP2_HUMAN	1	1	91.7	0.30955	11.0538	0.00205385	0.00306785	0.00979694
	0.232268	-0.182857		P0DOX7				P0DOX7	0	Immunoglobulin kappa light chain	IGK_HUMAN	3	3	100	0.429672	10.3204	3.89e-19	0	4.79e-16
HECD2_HUMAN	0.215662	-0.182696	HECTD2	Q5U5R9	ENSG00000165338	ENSP00000298068;ENSP00000360746	ENST00000298068;ENST00000371681	Q5U5R9	HECTD2	Probable E3 ubiquitin-protein ligase HECTD2	HECD2_HUMAN	1	1	75	0.271621	8.18038	2.51e-05	0.000119062	0.000229925
CG055_HUMAN	0.47926	-0.182644	C7orf55	Q96HJ9	ENSG00000164898	ENSP00000297534	ENST00000297534	Q96HJ9	FMC1	Protein FMC1 homolog	FMC1_HUMAN	1	1	100	0.215207	12.1283	4.49e-09	0	1.72e-07
BACD2_HUMAN	0.397241	-0.182624	TNFAIP1	Q13829	ENSG00000109079	ENSP00000226225;ENSP00000440749	ENST00000226225;ENST00000544907	Q13829	TNFAIP1	BTB/POZ domain-containing adapter for CUL3-mediated RhoA degradation protein 2	BACD2_HUMAN	2	2	100	0.1858	9.37118	4.28e-14	0	9.48e-12
CNOT4_HUMAN	1.07966	-0.182476	CNOT4	O95628;O95628-10;O95628-2;O95628-3;O95628-4;O95628-5;O95628-6;O95628-7;O95628-8;O95628-9	ENSG00000080802	ENSP00000326731;ENSP00000354673;ENSP00000388491;ENSP00000399108;ENSP00000406777;ENSP00000416532;ENSP00000445508	ENST00000315544;ENST00000361528;ENST00000414802;ENST00000423368;ENST00000428680;ENST00000451834;ENST00000541284	O95628;O95628-10;O95628-2;O95628-3;O95628-4;O95628-5;O95628-6;O95628-7;O95628-8;O95628-9	CNOT4	CCR4-NOT transcription complex subunit 4;Isoform 10 of CCR4-NOT transcription complex subunit 4;Isoform 2 of CCR4-NOT transcription complex subunit 4;Isoform 3 of CCR4-NOT transcription complex subunit 4;Isoform 4 of CCR4-NOT transcription complex subunit 4;Isoform 5 of CCR4-NOT transcription complex subunit 4;Isoform 6 of CCR4-NOT transcription complex subunit 4;Isoform 7 of CCR4-NOT transcripti…	CNOT4_HUMAN	7	7	100	0.087076	11.7244	6.11e-29	0	2.19e-24
KCNJ5_HUMAN	0.387404	-0.182458	KCNJ5	P48544	ENSG00000120457	ENSP00000339960;ENSP00000433295;ENSP00000434266	ENST00000338350;ENST00000529694;ENST00000533599	P48544	KCNJ5	G protein-activated inward rectifier potassium channel 4	KCNJ5_HUMAN	10	11	100	0.162383	12.3061	6.24e-33	0	3.33e-27
LDLR_HUMAN	0.521476	-0.182275	LDLR	P01130;P01130-4;P01130-5;P01130-6	ENSG00000130164	ENSP00000397829;ENSP00000437639;ENSP00000440520;ENSP00000453346;ENSP00000454071	ENST00000455727;ENST00000535915;ENST00000545707;ENST00000558013;ENST00000558518	P01130;P01130-4;P01130-5;P01130-6	LDLR	Low-density lipoprotein receptor;Isoform 4 of Low-density lipoprotein receptor;Isoform 5 of Low-density lipoprotein receptor;Isoform 6 of Low-density lipoprotein receptor	LDLR_HUMAN	19	19	100	0.216378	12.3375	1.44e-25	0	1.16e-21
LACE1_HUMAN	0.396643	-0.181794	LACE1	Q8WV93	ENSG00000135537	ENSP00000357973	ENST00000368977	Q8WV93	AFG1L	AFG1-like ATPase	AFG1L_HUMAN	15	15	100	0.125351	11.9082	1.12e-28	0	3.5e-24
RL14_HUMAN	0.281742	-0.181747	RPL14	P50914	ENSG00000188846	ENSP00000345156;ENSP00000379506	ENST00000338970;ENST00000396203	P50914	RPL14	60S ribosomal protein L14	RL14_HUMAN	5	7	100	0.212733	18.4717	2.49e-33	0	1.89e-27
PRPK_HUMAN	2.66931	-0.181741	TP53RK	Q96S44	ENSG00000172315	ENSP00000361186	ENST00000372114	Q96S44	TP53RK	EKC/KEOPS complex subunit TP53RK	PRPK_HUMAN	8	9	100	0.0845803	13.2632	2.81e-22	0	7.67e-19
LC7L2_HUMAN	0.732541	-0.181597	LUC7L2	Q9Y383				Q9Y383	LUC7L2	Putative RNA-binding protein Luc7-like 2	LC7L2_HUMAN	1	3	100	0.250981	14.7603	2.05e-26	0	2.31e-22
CUX1_HUMAN	0.176995	-0.181408	CUX1	P39880;P39880-2;P39880-3;P39880-4;P39880-5;P39880-6	ENSG00000257923	ENSP00000292535;ENSP00000353401;ENSP00000409745;ENSP00000446630;ENSP00000447373;ENSP00000450125;ENSP00000451558	ENST00000292535;ENST00000360264;ENST00000425244;ENST00000546411;ENST00000549414;ENST00000550008;ENST00000556210	P39880;P39880-2;P39880-3;P39880-4;P39880-5;P39880-6	CUX1	Homeobox protein cut-like 1;Isoform 2 of Homeobox protein cut-like 1;Isoform 3 of Homeobox protein cut-like 1;Isoform 5 of Homeobox protein cut-like 1;Isoform 6 of Homeobox protein cut-like 1;Isoform 7 of Homeobox protein cut-like 1	CUX1_HUMAN	4	5	100	0.303092	10.2429	2.97e-17	0	2.05e-14
B4GA1_HUMAN	0.576348	-0.181367	B4GAT1	O43505	ENSG00000174684	ENSP00000309096	ENST00000311181	O43505	B4GAT1	Beta-1,4-glucuronyltransferase 1	B4GA1_HUMAN	6	6	100	0.107324	9.64257	1.57e-17	0	1.19e-14
TF3A_HUMAN	0.765781	-0.180889	GTF3A	Q92664;Q92664-2	ENSG00000122034	ENSP00000370532	ENST00000381140	Q92664;Q92664-2	GTF3A	Transcription factor IIIA;Isoform 2 of Transcription factor IIIA	TF3A_HUMAN	4	4	100	0.151686	10.6719	2.09e-33	0	1.71e-27
FA45A_HUMAN	0.766858	-0.180728	FAM45A	Q8TCE6	ENSG00000119979	ENSP00000354688	ENST00000361432	Q8TCE6	DENND10	DENN domain-containing protein 10	DEN10_HUMAN	16	21	100	0.0895052	14.6308	7e-26	0	6.37e-22
CC130_HUMAN	0.374447	-0.180596	CCDC130	P13994	ENSG00000104957	ENSP00000221554;ENSP00000465776	ENST00000221554;ENST00000586600	P13994	YJU2B	Probable splicing factor YJU2B	YJU2B_HUMAN	4	4	100	0.261128	9.26081	9.4e-17	0	5.45e-14
RBP1_HUMAN	1.25884	-0.1804	RALBP1	Q15311	ENSG00000017797	ENSP00000019317;ENSP00000372924	ENST00000019317;ENST00000383432	Q15311	RALBP1	RalA-binding protein 1	RBP1_HUMAN	16	20	100	0.0571963	13.3011	2.29e-29	0	1.03e-24
SOSB2_HUMAN	0.454507	-0.180047	NABP1	Q96AH0	ENSG00000173559	ENSP00000307968;ENSP00000386605;ENSP00000387243;ENSP00000390901;ENSP00000403683	ENST00000307849;ENST00000409510;ENST00000410026;ENST00000425611;ENST00000451500	Q96AH0	NABP1	SOSS complex subunit B2	SOSB2_HUMAN	3	3	100	1.29511	11.3485	2.7e-16	0	1.33e-13
MBTP1_HUMAN	0.639907	-0.179771	MBTPS1	Q14703	ENSG00000140943	ENSP00000344223	ENST00000343411	Q14703	MBTPS1	Membrane-bound transcription factor site-1 protease	MBTP1_HUMAN	6	6	100	0.12875	9.86434	2.62e-19	0	3.38e-16
CU002_HUMAN	0.364545	-0.179762	C21orf2	O43822;O43822-2;O43822-3;O43822-4	ENSG00000160226	ENSP00000317302;ENSP00000344566;ENSP00000381047	ENST00000325223;ENST00000339818;ENST00000397956	O43822;O43822-2;O43822-3;O43822-4	CFAP410	Cilia- and flagella-associated protein 410;Isoform Short of Cilia- and flagella-associated protein 410;Isoform 3 of Cilia- and flagella-associated protein 410;Isoform 4 of Cilia- and flagella-associated protein 410	CF410_HUMAN	4	4	100	0.118991	10.774	5.65e-25	0	3.65e-21
SEP10_HUMAN	0.798853	-0.179609	2025-09-10	Q9P0V9;Q9P0V9-2	ENSG00000186522	ENSP00000380824;ENSP00000380826	ENST00000397712;ENST00000397714	Q9P0V9;Q9P0V9-2	SEPTIN10	Septin-10;Isoform 2 of Septin-10	SEP10_HUMAN	19	22	100	0.0881119	14.2599	1.22e-28	0	3.76e-24
SGPP1_HUMAN	0.342112	-0.179572	SGPP1	Q9BX95	ENSG00000126821	ENSP00000247225	ENST00000247225	Q9BX95	SGPP1	Sphingosine-1-phosphate phosphatase 1	SGPP1_HUMAN	3	3	100	0.165482	12.5964	7.6e-15	0	2.22e-12
LSM6_HUMAN	0.117042	-0.179396	LSM6	P62312	ENSG00000164167	ENSP00000296581;ENSP00000420929;ENSP00000422392;ENSP00000427036	ENST00000296581;ENST00000502781;ENST00000504181;ENST00000515311	P62312	LSM6	U6 snRNA-associated Sm-like protein LSm6	LSM6_HUMAN	3	3	100	0.325327	14.0333	4.2e-21	0	8.45e-18
GEM_HUMAN	0.493423	-0.179004	GEM	P55040	ENSG00000164949	ENSP00000297596;ENSP00000379497	ENST00000297596;ENST00000396194	P55040	GEM	GTP-binding protein GEM	GEM_HUMAN	8	9	100	0.760255	11.4028	8.62e-21	0	1.6e-17
SPHM_HUMAN	0.174189	-0.178961	SGSH	P51688	ENSG00000181523	ENSP00000314606	ENST00000326317	P51688	SGSH	N-sulphoglucosamine sulphohydrolase	SPHM_HUMAN	16	21	100	0.296497	16.7159	2.62e-29	0	1.14e-24
IBP7_HUMAN	0.583634	-0.178767	IGFBP7	Q16270;Q16270-2	ENSG00000163453	ENSP00000295666;ENSP00000486293	ENST00000295666;ENST00000514062	Q16270;Q16270-2	IGFBP7	Insulin-like growth factor-binding protein 7;Isoform 2 of Insulin-like growth factor-binding protein 7	IBP7_HUMAN	5	5	100	0.138231	10.7308	1.9e-18	0	1.93e-15
GHC1_HUMAN	1.89738	-0.178751	SLC25A22	Q9H936	ENSG00000177542	ENSP00000322020;ENSP00000437236;ENSP00000486058	ENST00000320230;ENST00000531214;ENST00000628067	Q9H936	SLC25A22	Mitochondrial glutamate carrier 1	GHC1_HUMAN	8	8	100	0.0566005	12.6975	3.34e-25	0	2.35e-21
AL9A1_HUMAN	1.4641	-0.178707	ALDH9A1	P49189	ENSG00000143149	ENSP00000346827;ENSP00000440026	ENST00000354775;ENST00000538148	P49189	ALDH9A1	4-trimethylaminobutyraldehyde dehydrogenase	AL9A1_HUMAN	2	4	100	0.0980481	14.9516	2.54e-21	0	5.39e-18
RL35A_HUMAN	0.193831	-0.178057	RPL35A	P18077	ENSG00000182899	ENSP00000393393;ENSP00000419117	ENST00000448864;ENST00000464167	P18077	RPL35A	60S ribosomal protein L35a	RL35A_HUMAN	6	7	100	0.211566	15.9099	2.47e-22	0	6.84e-19
KCTD3_HUMAN	0.20129	-0.177791	KCTD3	Q9Y597;Q9Y597-2	ENSG00000136636	ENSP00000259154	ENST00000259154	Q9Y597;Q9Y597-2	KCTD3	BTB/POZ domain-containing protein KCTD3;Isoform 2 of BTB/POZ domain-containing protein KCTD3	KCTD3_HUMAN	1	1	91.7	0.250109	9.13554	6.97e-23	0	2.26e-19
SL9A6_HUMAN	0.701411	-0.177346	SLC9A6	Q92581-3	ENSG00000198689	ENSP00000359729;ENSP00000359732;ENSP00000359735	ENST00000370695;ENST00000370698;ENST00000370701	Q92581-3	SLC9A6	Isoform 3 of Sodium/hydrogen exchanger 6	SL9A6_HUMAN	1	1	95.8	0.179867	11.849	4.14e-24	0	1.98e-20
HDAC4_HUMAN	0.958888	-0.17734	HDAC4	P56524;P56524-2	ENSG00000068024	ENSP00000264606;ENSP00000440481	ENST00000345617;ENST00000543185	P56524;P56524-2	HDAC4	Histone deacetylase 4;Isoform 2 of Histone deacetylase 4	HDAC4_HUMAN	10	11	100	0.0784431	11.4885	8.35e-29	0	2.79e-24
MET14_HUMAN	0.61073	-0.17731	METTL14	Q9HCE5	ENSG00000145388	ENSP00000373474	ENST00000388822	Q9HCE5	METTL14	N6-adenosine-methyltransferase non-catalytic subunit	MET14_HUMAN	11	11	100	0.0943626	11.8078	2.53e-28	0	6.65e-24
GBB4_HUMAN	0.897654	-0.17726	GNB4	Q9HAV0	ENSG00000114450	ENSP00000232564;ENSP00000419693	ENST00000232564;ENST00000468623	Q9HAV0	GNB4	Guanine nucleotide-binding protein subunit beta-4	GBB4_HUMAN	6	9	100	0.104003	12.8203	5.5e-23	0	1.84e-19
PHYIP_HUMAN	0.310416	-0.176959	PHYHIP	Q92561	ENSG00000168490	ENSP00000320017;ENSP00000415491	ENST00000321613;ENST00000454243	Q92561	PHYHIP	Phytanoyl-CoA hydroxylase-interacting protein	PHYIP_HUMAN	1	1	100	0.293346	13.8156	7.92e-14	0	1.59e-11
SRGN_HUMAN	0.342902	-0.176609	SRGN	P10124	ENSG00000122862	ENSP00000242465	ENST00000242465	P10124	SRGN	Serglycin	SRGN_HUMAN	3	3	100	0.439326	11.5366	5.5e-23	0	1.84e-19
RFIP2_HUMAN	0.472066	-0.176591	RAB11FIP2	Q7L804;Q7L804-2	ENSG00000107560	ENSP00000347839;ENSP00000358200	ENST00000355624;ENST00000369199	Q7L804;Q7L804-2	RAB11FIP2	Rab11 family-interacting protein 2;Isoform 2 of Rab11 family-interacting protein 2	RFIP2_HUMAN	4	5	100	0.127307	9.50797	5.87e-20	0	8.92e-17
KLH12_HUMAN	0.468168	-0.176488	KLHL12	Q53G59;Q53G59-2	ENSG00000117153	ENSP00000356230	ENST00000367261	Q53G59;Q53G59-2	KLHL12	Kelch-like protein 12;Isoform 2 of Kelch-like protein 12	KLH12_HUMAN	6	6	100	0.126487	10.722	1.3e-24	0	7.37e-21
GI24_HUMAN	0.310377	-0.176065	C10orf54	Q9H7M9	ENSG00000107738	ENSP00000378409	ENST00000394957	Q9H7M9	VSIR	V-type immunoglobulin domain-containing suppressor of T-cell activation	VISTA_HUMAN	4	5	95.8	0.179773	10.3055	6.88e-22	0	1.69e-18
ANM2_HUMAN	0.503403	-0.175936	PRMT2	P55345	ENSG00000160310	ENSP00000291705;ENSP00000335490;ENSP00000347906;ENSP00000380759;ENSP00000380760;ENSP00000397266;ENSP00000407463;ENSP00000411984	ENST00000291705;ENST00000334494;ENST00000355680;ENST00000397637;ENST00000397638;ENST00000440086;ENST00000451211;ENST00000458387	P55345	PRMT2	Protein arginine N-methyltransferase 2	ANM2_HUMAN	6	6	100	0.120802	11.3941	1.52e-21	0	3.41e-18
CD033_HUMAN	0.0433004	-0.175764	C4orf33	Q8N1A6	ENSG00000151470	ENSP00000281146;ENSP00000401090	ENST00000281146;ENST00000425929	Q8N1A6	C4orf33	UPF0462 protein C4orf33	CD033_HUMAN	8	8	100	0.608294	10.8248	1.13e-25	0	9.46e-22
CUTC_HUMAN	1.32794	-0.175598	CUTC	Q9NTM9	ENSG00000119929	ENSP00000359507	ENST00000370476	Q9NTM9	CUTC	Copper homeostasis protein cutC homolog	CUTC_HUMAN	14	17	100	0.0577018	14.6062	2.13e-24	0	1.12e-20
PSMG1_HUMAN	1.16193	-0.175307	PSMG1	O95456	ENSG00000183527	ENSP00000329915;ENSP00000370286	ENST00000331573;ENST00000380900	O95456	PSMG1	Proteasome assembly chaperone 1	PSMG1_HUMAN	11	11	100	0.0701597	14.0811	2.09e-28	0	5.72e-24
CR021_HUMAN	0.317428	-0.175304	C18orf21	Q32NC0	ENSG00000141428	ENSP00000329492;ENSP00000465517;ENSP00000480486	ENST00000333234;ENST00000592875;ENST00000610527	Q32NC0	C18orf21	UPF0711 protein C18orf21	CR021_HUMAN	2	2	100	0.259192	9.25428	1.82e-11	0	1.52e-09
FRYL_HUMAN	0.602889	-0.175252	FRYL	O94915-2	ENSG00000075539	ENSP00000351113;ENSP00000422408;ENSP00000426064	ENST00000358350;ENST00000503238;ENST00000507873	O94915-2	FRYL	Isoform 2 of Protein furry homolog-like	FRYL_HUMAN	2	2	91.7	0.264007	9.64203	1.09e-15	0	4.31e-13
EST1_HUMAN	0.0355902	-0.175104	CES1	P23141;P23141-2	ENSG00000198848;ENSG00000262243	ENSP00000353720;ENSP00000355193;ENSP00000390492;ENSP00000458586;ENSP00000460045;ENSP00000461208	ENST00000360526;ENST00000361503;ENST00000422046;ENST00000571922;ENST00000574513;ENST00000576783	P23141;P23141-2	CES1	Liver carboxylesterase 1;Isoform 2 of Liver carboxylesterase 1	EST1_HUMAN	33	37	100	1.06954	14.8915	6.32e-29	0	2.25e-24
NDST1_HUMAN	0.332663	-0.175032	NDST1	P52848	ENSG00000070614	ENSP00000261797	ENST00000261797	P52848	NDST1	Bifunctional heparan sulfate N-deacetylase/N-sulfotransferase 1	NDST1_HUMAN	10	10	100	0.140837	9.69843	5.67e-28	0	1.26e-23
RS11_HUMAN	0.554181	-0.174623	RPS11	P62280	ENSG00000142534	ENSP00000270625	ENST00000270625	P62280	RPS11	40S ribosomal protein S11	RS11_HUMAN	11	12	100	0.11472	16.5243	6.89e-24	0	3.05e-20
UGPA_HUMAN	0.332305	-0.174229	UGP2	Q16851-2	ENSG00000169764	ENSP00000338703;ENSP00000377939;ENSP00000420793	ENST00000337130;ENST00000394417;ENST00000467648	Q16851-2	UGP2	Isoform 2 of UTP--glucose-1-phosphate uridylyltransferase	UGPA_HUMAN	2	2	100	0.207877	12.7196	6.58e-18	0	5.65e-15
S38A9_HUMAN	1.03601	-0.174095	SLC38A9	Q8NBW4;Q8NBW4-2	ENSG00000177058	ENSP00000316596;ENSP00000380074;ENSP00000420934;ENSP00000427335	ENST00000318672;ENST00000396865;ENST00000512595;ENST00000515629	Q8NBW4;Q8NBW4-2	SLC38A9	Sodium-coupled neutral amino acid transporter 9;Isoform 2 of Sodium-coupled neutral amino acid transporter 9	S38A9_HUMAN	4	4	100	0.093387	11.3727	4.57e-19	0	5.52e-16
GATL3_HUMAN	0.306	-0.173896	GATSL3	Q8WTX7	ENSG00000239282	ENSP00000384183	ENST00000407689	Q8WTX7	CASTOR1	Cytosolic arginine sensor for mTORC1 subunit 1	CAST1_HUMAN	3	3	100	0.181117	10.8363	2.2e-13	0	3.74e-11
CCNL1_HUMAN	0.629346	-0.173751	CCNL1	Q9UK58;Q9UK58-4;Q9UK58-6	ENSG00000163660	ENSP00000295925;ENSP00000295926;ENSP00000417237;ENSP00000417343;ENSP00000418094;ENSP00000418449	ENST00000295925;ENST00000295926;ENST00000465947;ENST00000470121;ENST00000475298;ENST00000477127	Q9UK58;Q9UK58-4;Q9UK58-6	CCNL1	Cyclin-L1;Isoform 2 of Cyclin-L1;Isoform 4 of Cyclin-L1	CCNL1_HUMAN	4	4	100	0.106988	10.937	1.44e-20	0	2.53e-17
FADS1_HUMAN	0.849381	-0.173744	FADS1	O60427	ENSG00000149485	ENSP00000405087;ENSP00000441403	ENST00000433932;ENST00000542506	O60427	FADS1	Acyl-CoA (8-3)-desaturase	FADS1_HUMAN	10	10	100	0.144692	12.292	3.5e-26	0	3.59e-22
FHL1_HUMAN	0.269063	-0.173692	FHL1	Q13642	ENSG00000022267	ENSP00000071281;ENSP00000359717;ENSP00000359724;ENSP00000377709;ENSP00000377710;ENSP00000437673;ENSP00000443333;ENSP00000444815;ENSP00000477609;ENSP00000485897;ENSP00000486439;ENSP00000486782	ENST00000345434;ENST00000370683;ENST00000370690;ENST00000394153;ENST00000394155;ENST00000535737;ENST00000539015;ENST00000543669;ENST00000618438;ENST00000628568;ENST00000629039;ENST00000630084	Q13642	FHL1	Four and a half LIM domains protein 1	FHL1_HUMAN	10	10	100	0.153056	12.0206	3.5e-30	0	2.5e-25
FOS_HUMAN	0.234594	-0.173681	FOS	P01100;P01100-2	ENSG00000170345	ENSP00000306245;ENSP00000442268;ENSP00000452590	ENST00000303562;ENST00000535987;ENST00000555686	P01100;P01100-2	FOS	Proto-oncogene c-Fos;Isoform 2 of Proto-oncogene c-Fos	FOS_HUMAN	4	4	70.8	0.455154	10.3264	6.1e-29	0	2.19e-24
UCK2_HUMAN	1.98216	-0.173658	UCK2	Q9BZX2	ENSG00000143179	ENSP00000356853;ENSP00000476327;ENSP00000476692	ENST00000367879;ENST00000469256;ENST00000470820	Q9BZX2	UCK2	Uridine-cytidine kinase 2	UCK2_HUMAN	9	9	100	0.0865242	10.8776	8.85e-25	0	5.33e-21
CIAO1_HUMAN	0.909919	-0.173562	CIAO1	O76071	ENSG00000144021	ENSP00000418287	ENST00000488633	O76071	CIAO1	Probable cytosolic iron-sulfur protein assembly protein CIAO1	CIAO1_HUMAN	13	13	100	0.0862492	14.7867	1.52e-22	0	4.46e-19
RT21_HUMAN	0.556205	-0.17353	MRPS21	P82921				P82921	MRPS21	28S ribosomal protein S21, mitochondrial	RT21_HUMAN	4	5	100	0.149549	13.2647	2.11e-18	0	2.11e-15
TPRA1_HUMAN	0.304327	-0.173353	TPRA1	Q86W33;Q86W33-2;Q86W33-3	ENSG00000163870	ENSP00000296210;ENSP00000347748;ENSP00000377056;ENSP00000413428;ENSP00000418298	ENST00000296210;ENST00000355552;ENST00000393400;ENST00000450633;ENST00000489960	Q86W33;Q86W33-2;Q86W33-3	TPRA1	Transmembrane protein adipocyte-associated 1;Isoform 2 of Transmembrane protein adipocyte-associated 1;Isoform 3 of Transmembrane protein adipocyte-associated 1	TPRA1_HUMAN	1	1	100	0.253532	12.0675	6.48e-15	0	1.94e-12
TMED4_HUMAN	1.27969	-0.173211	TMED4	Q7Z7H5;Q7Z7H5-3	ENSG00000158604	ENSP00000404042;ENSP00000417443	ENST00000457408;ENST00000481238	Q7Z7H5;Q7Z7H5-3	TMED4	Transmembrane emp24 domain-containing protein 4;Isoform 3 of Transmembrane emp24 domain-containing protein 4	TMED4_HUMAN	6	8	100	0.0891309	14.5939	2.36e-27	0	3.97e-23
NCBP2_HUMAN	0.691803	-0.173057	NCBP2	P52298	ENSG00000114503	ENSP00000326806;ENSP00000397619;ENSP00000412785	ENST00000321256;ENST00000427641;ENST00000452404	P52298	NCBP2	Nuclear cap-binding protein subunit 2	NCBP2_HUMAN	4	4	100	0.0929631	13.7497	1.7e-20	0	2.95e-17
RM21_HUMAN	0.609717	-0.172286	MRPL21	Q7Z2W9	ENSG00000197345	ENSP00000354580;ENSP00000389400	ENST00000362034;ENST00000450904	Q7Z2W9	MRPL21	39S ribosomal protein L21, mitochondrial	RM21_HUMAN	5	6	100	0.104042	13.4311	3.44e-19	0	4.3e-16
DHRS7_HUMAN	0.626717	-0.172119	DHRS7	Q9Y394	ENSG00000100612	ENSP00000216500;ENSP00000442993;ENSP00000451882	ENST00000216500;ENST00000536410;ENST00000557185	Q9Y394	DHRS7	Dehydrogenase/reductase SDR family member 7	DHRS7_HUMAN	11	17	100	0.12236	17.1695	8.62e-33	0	4.07e-27
PSB8_HUMAN	1.29863	-0.171879	PSMB8	P28062;P28062-2	ENSG00000204264;ENSG00000206298;ENSG00000226201;ENSG00000230034;ENSG00000230669;ENSG00000231631;ENSG00000235715;ENSG00000236443	ENSP00000364015;ENSP00000364016;ENSP00000372723;ENSP00000372725;ENSP00000392693;ENSP00000394155;ENSP00000397057;ENSP00000402406;ENSP00000404585;ENSP00000406797;ENSP00000407539;ENSP00000408825;ENSP00000412618;ENSP00000414731;ENSP00000414770	ENST00000374881;ENST00000374882;ENST00000383236;ENST00000383238;ENST00000416134;ENST00000416564;ENST00000421445;ENST00000429645;ENST00000435978;ENST00000436627;ENST00000438442;ENST00000441960;ENST00000452573;ENST00000455660;ENST00000457261	P28062;P28062-2	PSMB8	Proteasome subunit beta type-8;Isoform 2 of Proteasome subunit beta type-8	PSB8_HUMAN	10	22	100	0.0957086	17.1569	1.11e-27	0	2.16e-23
TRAF5_HUMAN	0.792462	-0.171686	TRAF5	O00463;O00463-2;O00463-3	ENSG00000082512	ENSP00000261464;ENSP00000336825;ENSP00000355971	ENST00000261464;ENST00000336184;ENST00000367004	O00463;O00463-2;O00463-3	TRAF5	TNF receptor-associated factor 5;Isoform 2 of TNF receptor-associated factor 5;Isoform 3 of TNF receptor-associated factor 5	TRAF5_HUMAN	5	5	100	0.15576	10.2197	5.21e-12	0	5.28e-10
SNX10_HUMAN	0.198979	-0.17162	SNX10	Q9Y5X0	ENSG00000086300	ENSP00000343709;ENSP00000379661;ENSP00000386540;ENSP00000395474	ENST00000338523;ENST00000396376;ENST00000409838;ENST00000446848	Q9Y5X0	SNX10	Sorting nexin-10	SNX10_HUMAN	2	2	100	0.225194	9.84034	8.7e-23	0	2.74e-19
BT3A2_HUMAN	0.670846	-0.171493	BTN3A2	P78410;P78410-2;P78410-3	ENSG00000186470	ENSP00000348751;ENSP00000366937;ENSP00000380140;ENSP00000380152;ENSP00000432138;ENSP00000442687	ENST00000356386;ENST00000377708;ENST00000396934;ENST00000396948;ENST00000508906;ENST00000527422	P78410;P78410-2;P78410-3	BTN3A2	Butyrophilin subfamily 3 member A2;Isoform 2 of Butyrophilin subfamily 3 member A2;Isoform 3 of Butyrophilin subfamily 3 member A2	BT3A2_HUMAN	4	4	100	0.125779	10.9893	1.19e-28	0	3.67e-24
TNR1B_HUMAN	0.223504	-0.171261	TNFRSF1B	P20333	ENSG00000028137	ENSP00000365435	ENST00000376259	P20333	TNFRSF1B	Tumor necrosis factor receptor superfamily member 1B	TNR1B_HUMAN	5	5	100	0.348644	9.98892	2.8e-21	0	5.88e-18
SMOX_HUMAN	0.926606	-0.170904	SMOX	Q9NWM0;Q9NWM0-2	ENSG00000088826	ENSP00000278795;ENSP00000307252;ENSP00000341775;ENSP00000344595;ENSP00000368773;ENSP00000478305	ENST00000278795;ENST00000305958;ENST00000339123;ENST00000346595;ENST00000379460;ENST00000621355	Q9NWM0;Q9NWM0-2	SMOX	Spermine oxidase;Isoform 2 of Spermine oxidase	SMOX_HUMAN	16	16	100	0.616547	10.5451	3.56e-22	0	9.43e-19
BAX_HUMAN	0.818454	-0.170753	BAX	Q07812;Q07812-2;Q07812-8	ENSG00000087088	ENSP00000263262;ENSP00000293288;ENSP00000346461;ENSP00000348871;ENSP00000389971;ENSP00000426328	ENST00000293288;ENST00000345358;ENST00000354470;ENST00000356483;ENST00000415969;ENST00000515540	Q07812;Q07812-2;Q07812-8	BAX	Apoptosis regulator BAX;Isoform Beta of Apoptosis regulator BAX;Isoform Sigma of Apoptosis regulator BAX	BAX_HUMAN	10	15	100	0.0985111	16.1172	1.51e-24	0	8.37e-21
OLR1_HUMAN	0.473735	-0.170465	OLR1	P78380	ENSG00000173391	ENSP00000309124;ENSP00000405116;ENSP00000439251	ENST00000309539;ENST00000432556;ENST00000545927	P78380	OLR1	Oxidized low-density lipoprotein receptor 1	OLR1_HUMAN	7	7	100	0.554495	10.5476	2.5e-26	0	2.72e-22
LHPP_HUMAN	0.410541	-0.170451	LHPP	Q9H008	ENSG00000107902	ENSP00000357832;ENSP00000357835	ENST00000368839;ENST00000368842	Q9H008	LHPP	Phospholysine phosphohistidine inorganic pyrophosphate phosphatase	LHPP_HUMAN	10	13	100	0.165542	14.7858	1.45e-22	0	4.3e-19
FCF1_HUMAN	0.551508	-0.169757	FCF1	Q9Y324	ENSG00000119616	ENSP00000344393	ENST00000341162	Q9Y324	FCF1	rRNA-processing protein FCF1 homolog	FCF1_HUMAN	6	7	100	0.0995474	15.1017	4.03e-23	0	1.4e-19
RS17_HUMAN	0.571549	-0.16953	RPS17	P08708	ENSG00000182774	ENSP00000346046	ENST00000330244	P08708	RPS17	40S ribosomal protein S17	RS17_HUMAN	10	11	100	0.100833	16.2318	2.11e-24	0	1.11e-20
FBX30_HUMAN	1.34541	-0.169402	FBXO30	Q8TB52	ENSG00000118496	ENSP00000237281	ENST00000237281	Q8TB52	FBXO30	F-box only protein 30	FBX30_HUMAN	11	11	100	0.0822369	12.4838	2.54e-21	0	5.39e-18
AP1S1_HUMAN	2.17794	-0.168835	AP1S1	P61966	ENSG00000106367	ENSP00000336666;ENSP00000410780	ENST00000337619;ENST00000443943	P61966	AP1S1	AP-1 complex subunit sigma-1A	AP1S1_HUMAN	6	6	100	0.0830938	12.5142	5.78e-27	0	8.2e-23
PRND_HUMAN	0.600364	-0.16867	PRND	Q9UKY0	ENSG00000171864	ENSP00000306900	ENST00000305817	Q9UKY0	PRND	Prion-like protein doppel	PRND_HUMAN	1	1	95.8	0.130914	12.4684	4.09e-09	0	1.59e-07
ECH1_HUMAN	0.830546	-0.168238	ECH1	Q13011	ENSG00000104823	ENSP00000221418	ENST00000221418	Q13011	ECH1	Delta(3,5)-Delta(2,4)-dienoyl-CoA isomerase, mitochondrial	ECH1_HUMAN	12	19	100	0.0734085	16.6426	1.34e-25	0	1.09e-21
SFRP2_HUMAN	0.435093	-0.168195	SFRP2	Q96HF1	ENSG00000145423	ENSP00000274063	ENST00000274063	Q96HF1	SFRP2	Secreted frizzled-related protein 2	SFRP2_HUMAN	2	2	100	0.211077	10.3214	2.11e-32	0	7.2e-27
AL5AP_HUMAN	0.496257	-0.168193	ALOX5AP	P20292	ENSG00000132965	ENSP00000369858	ENST00000380490	P20292	ALOX5AP	Arachidonate 5-lipoxygenase-activating protein	AL5AP_HUMAN	3	3	100	0.167003	15.8781	1.26e-14	0	3.39e-12
TM206_HUMAN	0.916131	-0.168048	TMEM206	Q9H813;Q9H813-2	ENSG00000065600	ENSP00000261455;ENSP00000438863	ENST00000261455;ENST00000535273	Q9H813;Q9H813-2	PACC1	Proton-activated chloride channel;Isoform 2 of Proton-activated chloride channel	PACC1_HUMAN	7	7	100	0.0894996	12.2478	4.17e-26	0	4.15e-22
ARRC_HUMAN	0.0638769	-0.168031	ARR3	P36575;P36575-2	ENSG00000120500	ENSP00000311538;ENSP00000363619	ENST00000307959;ENST00000374495	P36575;P36575-2	ARR3	Arrestin-C;Isoform 2 of Arrestin-C	ARRC_HUMAN	2	2	100	0.601719	12.5901	1.04e-21	0	2.43e-18
KPYM_HUMAN	0.302112	-0.168021	PKM	P14618-2	ENSG00000067225	ENSP00000320171;ENSP00000334983;ENSP00000403365;ENSP00000455736;ENSP00000455901;ENSP00000456970	ENST00000319622;ENST00000335181;ENST00000449901;ENST00000565154;ENST00000565184;ENST00000568459	P14618-2	PKM	Isoform M1 of Pyruvate kinase PKM	KPYM_HUMAN	3	3	100	0.197176	16.5944	8.16e-26	0	7.24e-22
MAK16_HUMAN	0.870382	-0.16774	MAK16	Q9BXY0	ENSG00000198042	ENSP00000353246	ENST00000360128	Q9BXY0	MAK16	Protein MAK16 homolog	MAK16_HUMAN	8	8	100	0.0980606	12.2506	2.14e-30	0	1.75e-25
SGSM3_HUMAN	0.550641	-0.167524	SGSM3	Q96HU1;Q96HU1-2	ENSG00000100359	ENSP00000248929	ENST00000248929	Q96HU1;Q96HU1-2	SGSM3	Small G protein signaling modulator 3;Isoform 2 of Small G protein signaling modulator 3	SGSM3_HUMAN	6	6	100	0.125023	9.87267	2.41e-33	0	1.86e-27
ACTBL_HUMAN	0.492458	-0.167383	ACTBL2	Q562R1	ENSG00000169067	ENSP00000416706	ENST00000423391	Q562R1	ACTBL2	Beta-actin-like protein 2	ACTBL_HUMAN	8	12	100	0.0968222	15.1065	6.76e-21	0	1.29e-17
KLH24_HUMAN	0.578772	-0.167041	KLHL24	Q6TFL4;Q6TFL4-2	ENSG00000114796	ENSP00000242810;ENSP00000395012;ENSP00000419010	ENST00000242810;ENST00000454652;ENST00000476808	Q6TFL4;Q6TFL4-2	KLHL24	Kelch-like protein 24;Isoform 2 of Kelch-like protein 24	KLH24_HUMAN	5	5	100	0.196354	9.64499	1.78e-15	0	6.53e-13
SC11A_HUMAN	0.419851	-0.167028	SEC11A	P67812	ENSG00000140612	ENSP00000268220;ENSP00000413121;ENSP00000452684;ENSP00000452697	ENST00000268220;ENST00000455959;ENST00000558134;ENST00000560266	P67812	SEC11A	Signal peptidase complex catalytic subunit SEC11A	SC11A_HUMAN	9	14	100	0.142832	15.4966	1.76e-22	0	5.09e-19
DCAM_HUMAN	0.339655	-0.167017	AMD1	P17707	ENSG00000123505	ENSP00000357880	ENST00000368885	P17707	AMD1	S-adenosylmethionine decarboxylase proenzyme	DCAM_HUMAN	5	5	100	0.27521	10.5775	3.05e-20	0	4.97e-17
ASB8_HUMAN	0.279581	-0.166545	ASB8	Q9H765	ENSG00000177981	ENSP00000320893;ENSP00000445622	ENST00000317697;ENST00000536549	Q9H765	ASB8	Ankyrin repeat and SOCS box protein 8	ASB8_HUMAN	2	2	95.8	0.207363	10.2571	6.79e-17	0	4.14e-14
IF5A2_HUMAN	0.154034	-0.166508	EIF5A2	Q9GZV4	ENSG00000163577	ENSP00000295822	ENST00000295822	Q9GZV4	EIF5A2	Eukaryotic translation initiation factor 5A-2	IF5A2_HUMAN	1	1	100	0.281009	10.855	2.28e-29	0	1.02e-24
	1.51061	-0.1664		Q28107				Q28107	0	0	0	60	69	100	0.0743301	16.7128	1.42e-29	0	7.14e-25
CDYL1_HUMAN	1.7139	-0.165959	CDYL	Q9Y232;Q9Y232-2;Q9Y232-3;Q9Y232-4	ENSG00000153046	ENSP00000330512;ENSP00000340908;ENSP00000380718;ENSP00000394076	ENST00000328908;ENST00000343762;ENST00000397588;ENST00000449732	Q9Y232;Q9Y232-2;Q9Y232-3;Q9Y232-4	CDYL	Chromodomain Y-like protein;Isoform 2 of Chromodomain Y-like protein;Isoform 3 of Chromodomain Y-like protein;Isoform 4 of Chromodomain Y-like protein	CDYL_HUMAN	8	8	100	0.128982	14.8952	4.15e-23	0	1.44e-19
COQ6_HUMAN	0.36195	-0.165335	COQ6	Q9Y2Z9	ENSG00000119723	ENSP00000333946;ENSP00000377594	ENST00000334571;ENST00000394026	Q9Y2Z9	COQ6	Ubiquinone biosynthesis monooxygenase COQ6, mitochondrial	COQ6_HUMAN	17	17	100	0.158165	12.524	1.96e-28	0	5.44e-24
MESD1_HUMAN	0.26593	-0.164851	MESDC1	Q9H1K6	ENSG00000140406	ENSP00000267984	ENST00000267984	Q9H1K6	TLNRD1	Talin rod domain-containing protein 1	TLRN1_HUMAN	4	4	100	0.147739	9.62837	1.05e-27	0	2.07e-23
ALG13_HUMAN	0.172074	-0.164843	ALG13	Q9NP73;Q9NP73-2;Q9NP73-3	ENSG00000101901	ENSP00000251943;ENSP00000361047;ENSP00000378260;ENSP00000392990;ENSP00000479731;ENSP00000481509	ENST00000251943;ENST00000371979;ENST00000394780;ENST00000436609;ENST00000610588;ENST00000621367	Q9NP73;Q9NP73-2;Q9NP73-3	ALG13	Putative bifunctional UDP-N-acetylglucosamine transferase and deubiquitinase ALG13;Isoform 2 of Putative bifunctional UDP-N-acetylglucosamine transferase and deubiquitinase ALG13;Isoform 3 of Putative bifunctional UDP-N-acetylglucosamine transferase and deubiquitinase ALG13	ALG13_HUMAN	2	2	100	0.262739	10.2652	9.49e-18	0	7.74e-15
RAB42_HUMAN	0.302799	-0.164672	RAB42	Q8N4Z0	ENSG00000188060	ENSP00000362932	ENST00000373826	Q8N4Z0	RAB42	Ras-related protein Rab-42	RAB42_HUMAN	8	10	100	0.14374	13.9217	1.4e-23	0	5.61e-20
RL10A_HUMAN	1.29058	-0.16466	RPL10A	P62906	ENSG00000198755	ENSP00000363018	ENST00000322203	P62906	RPL10A	60S ribosomal protein L10a	RL10A_HUMAN	10	13	100	0.0922731	16.6613	3.03e-20	0	4.95e-17
NDUA3_HUMAN	0.371285	-0.164579	NDUFA3	O95167	ENSG00000170906;ENSG00000273642;ENSG00000274359;ENSG00000275605;ENSG00000275724;ENSG00000276061;ENSG00000276220;ENSG00000276766;ENSG00000277722;ENSG00000278365	ENSP00000398290;ENSP00000418438;ENSP00000477783;ENSP00000477919;ENSP00000478119;ENSP00000480437;ENSP00000481545;ENSP00000482015;ENSP00000483002;ENSP00000483683;ENSP00000483934;ENSP00000484436	ENST00000419113;ENST00000485876;ENST00000610406;ENST00000612327;ENST00000613276;ENST00000617282;ENST00000618338;ENST00000619253;ENST00000619966;ENST00000620289;ENST00000621307;ENST00000622523	O95167	NDUFA3	NADH dehydrogenase [ubiquinone] 1 alpha subcomplex subunit 3	NDUA3_HUMAN	1	1	91.7	0.285655	10.4691	5.33e-13	0	7.82e-11
ITA6_HUMAN	0.0831171	-0.164355	ITGA6	P23229;P23229-2;P23229-3;P23229-4;P23229-5;P23229-6;P23229-9	ENSG00000091409	ENSP00000264107;ENSP00000386614;ENSP00000386896;ENSP00000394169;ENSP00000406694	ENST00000264107;ENST00000409080;ENST00000409532;ENST00000442250;ENST00000458358	P23229;P23229-2;P23229-3;P23229-4;P23229-5;P23229-6;P23229-9	ITGA6	Integrin alpha-6;Isoform Alpha-6X1A of Integrin alpha-6;Isoform Alpha-6X1B of Integrin alpha-6;Isoform Alpha-6X2A of Integrin alpha-6;Isoform Alpha-6X2B of Integrin alpha-6;Isoform Alpha-6X1X2A of Integrin alpha-6;Isoform 9 of Integrin alpha-6	ITA6_HUMAN	26	26	100	0.424823	12.3098	3.5e-28	0	8.61e-24
NSD3_HUMAN	0.606796	-0.163911	WHSC1L1	Q9BZ95;Q9BZ95-2;Q9BZ95-4;Q9BZ95-5	ENSG00000147548	ENSP00000313410;ENSP00000313983;ENSP00000393284;ENSP00000434730	ENST00000316985;ENST00000317025;ENST00000433384;ENST00000527502	Q9BZ95;Q9BZ95-2;Q9BZ95-4;Q9BZ95-5	NSD3	Histone-lysine N-methyltransferase NSD3;Isoform 2 of Histone-lysine N-methyltransferase NSD3;Isoform 4 of Histone-lysine N-methyltransferase NSD3;Isoform 5 of Histone-lysine N-methyltransferase NSD3	NSD3_HUMAN	9	9	100	0.110957	10.5517	1.79e-25	0	1.39e-21
LEG10_HUMAN	0.0881297	-0.163886	CLC	Q05315	ENSG00000105205	ENSP00000221804	ENST00000221804	Q05315	CLC	Galectin-10	LEG10_HUMAN	5	8	100	0.541495	11.7654	1.59e-25	0	1.26e-21
T161A_HUMAN	0.469811	-0.16369	TMEM161A	Q9NX61	ENSG00000064545	ENSP00000162044;ENSP00000404208	ENST00000162044;ENST00000450333	Q9NX61	TMEM161A	Transmembrane protein 161A	T161A_HUMAN	8	8	100	0.151978	10.7526	9.06e-29	0	2.97e-24
TRAM2_HUMAN	0.259974	-0.163457	TRAM2	Q15035	ENSG00000065308	ENSP00000182527	ENST00000182527	Q15035	TRAM2	Translocating chain-associated membrane protein 2	TRAM2_HUMAN	3	3	100	0.142442	10.9786	7.06e-30	0	4.22e-25
P5CR3_HUMAN	0.521764	-0.16336	PYCRL	Q53H96	ENSG00000104524	ENSP00000404493;ENSP00000480945	ENST00000433751;ENST00000495276	Q53H96	PYCR3	Pyrroline-5-carboxylate reductase 3	P5CR3_HUMAN	10	10	100	0.116813	11.7945	4.19e-23	0	1.45e-19
KIF1A_HUMAN	0.70757	-0.16324	KIF1A	Q12756-2;Q12756-3	ENSG00000130294	ENSP00000322791;ENSP00000438388	ENST00000320389;ENST00000498729	Q12756-2;Q12756-3	KIF1A	Isoform 2 of Kinesin-like protein KIF1A;Isoform 3 of Kinesin-like protein KIF1A	KIF1A_HUMAN	4	4	100	0.131377	12.0938	0.00212129	0.00330111	0.0100715
BTBDA_HUMAN	0.457929	-0.163076	BTBD10	Q9BSF8;Q9BSF8-2	ENSG00000148925	ENSP00000278174;ENSP00000431186	ENST00000278174;ENST00000530907	Q9BSF8;Q9BSF8-2	BTBD10	BTB/POZ domain-containing protein 10;Isoform 2 of BTB/POZ domain-containing protein 10	BTBDA_HUMAN	3	3	100	0.108317	9.93436	4.06e-24	0	1.94e-20
BUD13_HUMAN	0.41021	-0.162313	BUD13	Q9BRD0;Q9BRD0-2	ENSG00000137656	ENSP00000260210;ENSP00000364594	ENST00000260210;ENST00000375445	Q9BRD0;Q9BRD0-2	BUD13	BUD13 homolog;Isoform 2 of BUD13 homolog	BUD13_HUMAN	5	5	100	0.20314	12.1214	7.8e-18	0	6.54e-15
ZN438_HUMAN	0.112107	-0.1623	ZNF438	Q7Z4V0;Q7Z4V0-2;Q7Z4V0-3	ENSG00000183621	ENSP00000333571;ENSP00000354663;ENSP00000387546;ENSP00000406934;ENSP00000412363;ENSP00000413060;ENSP00000445461	ENST00000331737;ENST00000361310;ENST00000413025;ENST00000436087;ENST00000442986;ENST00000452305;ENST00000538351	Q7Z4V0;Q7Z4V0-2;Q7Z4V0-3	ZNF438	Zinc finger protein 438;Isoform 2 of Zinc finger protein 438;Isoform 3 of Zinc finger protein 438	ZN438_HUMAN	2	2	100	0.36218	8.63908	4.2e-16	0	1.93e-13
ANO8_HUMAN	0.60071	-0.162243	ANO8	Q9HCE9;Q9HCE9-2	ENSG00000074855	ENSP00000159087	ENST00000159087	Q9HCE9;Q9HCE9-2	ANO8	Anoctamin-8;Isoform 2 of Anoctamin-8	ANO8_HUMAN	9	9	100	0.0904427	10.5454	4.42e-26	0	4.36e-22
NHSL2_HUMAN	0.14296	-0.162033	NHSL2	Q5HYW2	ENSG00000204131	ENSP00000362781	ENST00000373677	Q5HYW2	NHSL2	NHS-like protein 2	NHSL2_HUMAN	8	8	95.8	0.248255	10.2105	1.22e-21	0	2.81e-18
CMKMT_HUMAN	0.379398	-0.16182	CAMKMT	Q7Z624	ENSG00000143919	ENSP00000367755;ENSP00000385124	ENST00000378494;ENST00000403853	Q7Z624	CAMKMT	Calmodulin-lysine N-methyltransferase	CMKMT_HUMAN	4	4	100	0.176661	10.3564	2.15e-09	0	9.13e-08
CT027_HUMAN	0.373175	-0.1618	C20orf27	Q9GZN8;Q9GZN8-2	ENSG00000101220	ENSP00000217195;ENSP00000369097;ENSP00000382580	ENST00000217195;ENST00000379772;ENST00000399672	Q9GZN8;Q9GZN8-2	C20orf27	UPF0687 protein C20orf27;Isoform 2 of UPF0687 protein C20orf27	CT027_HUMAN	8	10	100	0.183555	16.5701	4.42e-31	0	5.64e-26
ERLEC_HUMAN	0.600458	-0.161788	ERLEC1	Q96DZ1;Q96DZ1-3	ENSG00000068912	ENSP00000185150;ENSP00000367485;ENSP00000385629	ENST00000185150;ENST00000378239;ENST00000405123	Q96DZ1;Q96DZ1-3	ERLEC1	Endoplasmic reticulum lectin 1;Isoform 3 of Endoplasmic reticulum lectin 1	ERLEC_HUMAN	19	21	100	0.0707662	14.3505	1.72e-22	0	4.98e-19
SC5A3_HUMAN	0.439303	-0.161737	SLC5A3	P53794	ENSG00000198743	ENSP00000370543	ENST00000381151	P53794	SLC5A3	Sodium/myo-inositol cotransporter	SC5A3_HUMAN	4	4	100	0.230732	9.91184	1.44e-23	0	5.74e-20
FCRL3_HUMAN	0.485713	-0.161459	FCRL3	Q96P31;Q96P31-2;Q96P31-3;Q96P31-4;Q96P31-5;Q96P31-6;Q96P31-7	ENSG00000160856	ENSP00000357167;ENSP00000357169;ENSP00000433430;ENSP00000434331;ENSP00000435487	ENST00000368184;ENST00000368186;ENST00000477837;ENST00000485028;ENST00000492769	Q96P31;Q96P31-2;Q96P31-3;Q96P31-4;Q96P31-5;Q96P31-6;Q96P31-7	FCRL3	Fc receptor-like protein 3;Isoform 2 of Fc receptor-like protein 3;Isoform 3 of Fc receptor-like protein 3;Isoform 4 of Fc receptor-like protein 3;Isoform 5 of Fc receptor-like protein 3;Isoform 6 of Fc receptor-like protein 3;Isoform 7 of Fc receptor-like protein 3	FCRL3_HUMAN	1	1	83.3	0.128473	11.6058	0.0074874	0.00809384	0.027077
F101B_HUMAN	0.104508	-0.161347	FAM101B	Q8N5W9	ENSG00000183688	ENSP00000331915	ENST00000329099	Q8N5W9	RFLNB	Refilin-B	RFLB_HUMAN	2	2	100	0.289382	9.87301	4.84e-18	0	4.34e-15
MK_HUMAN	0.144517	-0.161117	MDK	P21741;P21741-2	ENSG00000110492	ENSP00000352852;ENSP00000378932;ENSP00000378933;ENSP00000378936;ENSP00000384034;ENSP00000385451	ENST00000359803;ENST00000395565;ENST00000395566;ENST00000395569;ENST00000405308;ENST00000407067	P21741;P21741-2	MDK	Midkine;Isoform 2 of Midkine	MK_HUMAN	1	1	95.8	0.21264	11.9812	1.15e-17	0	9.14e-15
MK04_HUMAN	0.136362	-0.160786	MAPK4	P31152	ENSG00000141639	ENSP00000383234	ENST00000400384	P31152	MAPK4	Mitogen-activated protein kinase 4	MK04_HUMAN	1	1	79.2	0.290339	10.5348	1.29e-14	0	3.47e-12
ITB2_HUMAN	1.38351	-0.160571	ITGB2	P05107	ENSG00000160255	ENSP00000303242;ENSP00000347279;ENSP00000380948;ENSP00000380950;ENSP00000380955	ENST00000302347;ENST00000355153;ENST00000397850;ENST00000397852;ENST00000397857	P05107	ITGB2	Integrin beta-2	ITB2_HUMAN	36	40	100	0.0630773	17.8462	4.62e-36	0	6.34e-29
DESP_HUMAN	0.461097	-0.160524	DSP	P15924;P15924-2;P15924-3	ENSG00000096696	ENSP00000369129;ENSP00000396591	ENST00000379802;ENST00000418664	P15924;P15924-2;P15924-3	DSP	Desmoplakin;Isoform DPII of Desmoplakin;Isoform DSPIa of Desmoplakin	DESP_HUMAN	5	5	87.5	0.279455	10.3382	6.66e-07	0	1.19e-05
GABP1_HUMAN	0.180414	-0.160259	GABPB1	Q06547;Q06547-2;Q06547-3;Q06547-4	ENSG00000104064	ENSP00000220429;ENSP00000351923;ENSP00000370259;ENSP00000379728;ENSP00000395771	ENST00000220429;ENST00000359031;ENST00000380877;ENST00000396464;ENST00000429662	Q06547;Q06547-2;Q06547-3;Q06547-4	GABPB1	GA-binding protein subunit beta-1;Isoform 2 of GA-binding protein subunit beta-1;Isoform 3 of GA-binding protein subunit beta-1;Isoform 4 of GA-binding protein subunit beta-1	GABP1_HUMAN	2	2	95.8	0.223003	8.36325	4.66e-20	0	7.26e-17
SURF6_HUMAN	0.537461	-0.160084	SURF6	O75683	ENSG00000148296;ENSG00000281309	ENSP00000361092;ENSP00000485909	ENST00000372022;ENST00000629980	O75683	SURF6	Surfeit locus protein 6	SURF6_HUMAN	7	7	100	0.138367	11.8561	1.83e-17	0	1.36e-14
CES1P_HUMAN	0.0361571	-0.159779	CES1P1	Q9UKY3				Q9UKY3	CES1P1	Putative inactive carboxylesterase 4	CES1P_HUMAN	1	1	100	1.09652	13.4363	1.47e-26	0	1.76e-22
DEST_HUMAN	0.757205	-0.159058	DSTN	P60981	ENSG00000125868	ENSP00000246069;ENSP00000476975	ENST00000246069;ENST00000474024	P60981	DSTN	Destrin	DEST_HUMAN	12	15	100	0.0666298	17.0821	5.42e-27	0	7.79e-23
RS6_HUMAN	0.544574	-0.159014	RPS6	P62753	ENSG00000137154	ENSP00000369757	ENST00000380394	P62753	RPS6	40S ribosomal protein S6	RS6_HUMAN	8	10	100	0.0793048	18.0877	1.33e-23	0	5.38e-20
CS052_HUMAN	0.785973	-0.158538	C19orf52	Q9BSF4	ENSG00000142444	ENSP00000270502	ENST00000270502	Q9BSF4	TIMM29	Mitochondrial import inner membrane translocase subunit Tim29	TIM29_HUMAN	9	10	100	0.0845935	11.8539	5.32e-33	0	3.01e-27
DPS1_HUMAN	0.352319	-0.158171	PDSS1	Q5T2R2;Q5T2R2-3	ENSG00000148459	ENSP00000365388	ENST00000376215	Q5T2R2;Q5T2R2-3	PDSS1	All trans-polyprenyl-diphosphate synthase PDSS1;Isoform 3 of All trans-polyprenyl-diphosphate synthase PDSS1	DPS1_HUMAN	3	3	100	0.221081	10.0426	2.67e-23	0	9.81e-20
ABCD4_HUMAN	0.567996	-0.158102	ABCD4	O14678	ENSG00000119688	ENSP00000349396	ENST00000356924	O14678	ABCD4	Lysosomal cobalamin transporter ABCD4	ABCD4_HUMAN	15	16	100	0.104046	13.3228	8.27e-29	0	2.77e-24
S38A2_HUMAN	0.197161	-0.15796	SLC38A2	Q96QD8;Q96QD8-2	ENSG00000134294	ENSP00000256689;ENSP00000482873	ENST00000256689;ENST00000612232	Q96QD8;Q96QD8-2	SLC38A2	Sodium-coupled neutral amino acid transporter 2;Isoform 2 of Sodium-coupled neutral amino acid transporter 2	S38A2_HUMAN	3	3	100	0.298975	11.0987	2.06e-26	0	2.32e-22
OPA3_HUMAN	0.235631	-0.157954	OPA3	Q9H6K4	ENSG00000125741	ENSP00000263275;ENSP00000319817	ENST00000263275;ENST00000323060	Q9H6K4	OPA3	Optic atrophy 3 protein	OPA3_HUMAN	3	3	100	0.212321	11.1417	7.74e-21	0	1.46e-17
PCAT2_HUMAN	0.408901	-0.157681	LPCAT2	Q7L5N7	ENSG00000087253	ENSP00000262134	ENST00000262134	Q7L5N7	LPCAT2	Lysophosphatidylcholine acyltransferase 2	PCAT2_HUMAN	21	24	100	0.0983496	15.2289	2e-30	0	1.66e-25
TMCO6_HUMAN	0.245387	-0.157543	TMCO6	Q96DC7;Q96DC7-2	ENSG00000113119	ENSP00000252100;ENSP00000378166	ENST00000252100;ENST00000394671	Q96DC7;Q96DC7-2	TMCO6	Transmembrane and coiled-coil domain-containing protein 6;Isoform 2 of Transmembrane and coiled-coil domain-containing protein 6	TMCO6_HUMAN	2	2	75	0.234514	9.60035	0.00289561	0.00400613	0.0131062
ALKB8_HUMAN	0.725506	-0.157443	ALKBH8	Q96BT7;Q96BT7-4	ENSG00000137760	ENSP00000260318;ENSP00000374219;ENSP00000391225;ENSP00000397673;ENSP00000415885	ENST00000260318;ENST00000389568;ENST00000417449;ENST00000428149;ENST00000429370	Q96BT7;Q96BT7-4	ALKBH8	Alkylated DNA repair protein alkB homolog 8;Isoform 4 of Alkylated DNA repair protein alkB homolog 8	ALKB8_HUMAN	11	11	100	0.100388	11.399	3.29e-29	0	1.36e-24
GAB2_HUMAN	0.29539	-0.157403	GAB2	Q9UQC2	ENSG00000033327	ENSP00000343959;ENSP00000354952	ENST00000340149;ENST00000361507	Q9UQC2	GAB2	GRB2-associated-binding protein 2	GAB2_HUMAN	8	9	100	0.120125	11.2886	1.26e-27	0	2.4e-23
H4_HUMAN	0.419516	-0.15738	HIST1H4A	P62805	ENSG00000158406;ENSG00000197061;ENSG00000197238;ENSG00000197837;ENSG00000270276;ENSG00000270882;ENSG00000273542;ENSG00000274618;ENSG00000275126;ENSG00000276180;ENSG00000276966;ENSG00000277157;ENSG00000278637;ENSG00000278705	ENSP00000244537;ENSP00000347168;ENSP00000350767;ENSP00000366956;ENSP00000366974;ENSP00000367034;ENSP00000443017;ENSP00000462355;ENSP00000462667;ENSP00000478519;ENSP00000478786;ENSP00000479106;ENSP00000479461;ENSP00000479794;ENSP00000480960;ENSP00000481343;ENSP00000481486;ENSP00000481507;ENSP00000482412;ENSP00000484789	ENST00000244537;ENST00000355057;ENST00000358064;ENST00000377727;ENST00000377745;ENST00000377803;ENST00000539745;ENST00000578186;ENST00000579512;ENST00000611927;ENST00000612061;ENST00000613412;ENST00000614247;ENST00000614272;ENST00000615164;ENST00000615353;ENST00000617569;ENST00000618193;ENST00000618305;ENST00000621520	P62805	H4C1	Histone H4	H4_HUMAN	15	16	100	0.105104	20.1596	1.53e-30	0	1.37e-25
PNPH_HUMAN	0.94353	-0.157262	PNP	P00491	ENSG00000198805	ENSP00000354532	ENST00000361505	P00491	PNP	Purine nucleoside phosphorylase	PNPH_HUMAN	20	27	100	0.0670022	16.7043	7.89e-29	0	2.67e-24
NOL11_HUMAN	0.477332	-0.157206	NOL11	Q9H8H0	ENSG00000130935	ENSP00000253247;ENSP00000463219	ENST00000253247;ENST00000581375	Q9H8H0	NOL11	Nucleolar protein 11	NOL11_HUMAN	18	18	100	0.104426	12.7563	1.47e-28	0	4.35e-24
QSOX2_HUMAN	0.351737	-0.157195	QSOX2	Q6ZRP7	ENSG00000165661	ENSP00000351536	ENST00000358701	Q6ZRP7	QSOX2	Sulfhydryl oxidase 2	QSOX2_HUMAN	14	14	100	0.113155	11.1756	5.51e-24	0	2.52e-20
	0.347942	-0.157121		Q1RMK2				Q1RMK2	0	0	0	15	15	100	0.163328	14.5318	5.23e-28	0	1.19e-23
GP141_HUMAN	0.603951	-0.156981	GPR141	Q7Z602	ENSG00000187037	ENSP00000334540;ENSP00000390410	ENST00000334425;ENST00000447769	Q7Z602	GPR141	Probable G-protein coupled receptor 141	GP141_HUMAN	1	1	100	0.166618	9.55568	2.34e-19	0	3.06e-16
LST8_HUMAN	0.64759	-0.156466	MLST8	Q9BVC4;Q9BVC4-5	ENSG00000167965	ENSP00000371888;ENSP00000380313;ENSP00000455046;ENSP00000456405;ENSP00000457870	ENST00000382450;ENST00000397124;ENST00000564088;ENST00000565250;ENST00000569417	Q9BVC4;Q9BVC4-5	MLST8	Target of rapamycin complex subunit LST8;Isoform 4 of Target of rapamycin complex subunit LST8	LST8_HUMAN	10	11	100	0.0810675	11.987	4.37e-33	0	2.67e-27
RGPS2_HUMAN	0.300385	-0.156449	RALGPS2	Q86X27;Q86X27-3	ENSG00000116191	ENSP00000356606;ENSP00000356607	ENST00000367634;ENST00000367635	Q86X27;Q86X27-3	RALGPS2	Ras-specific guanine nucleotide-releasing factor RalGPS2;Isoform 3 of Ras-specific guanine nucleotide-releasing factor RalGPS2	RGPS2_HUMAN	3	3	100	0.117035	10.0823	1.38e-20	0	2.44e-17
SCAP_HUMAN	0.424256	-0.156381	SCAP	Q12770	ENSG00000114650	ENSP00000265565	ENST00000265565	Q12770	SCAP	Sterol regulatory element-binding protein cleavage-activating protein	SCAP_HUMAN	13	13	100	0.0906333	10.7627	3.38e-20	0	5.46e-17
THG1_HUMAN	0.450862	-0.156274	THG1L	Q9NWX6	ENSG00000113272	ENSP00000231198	ENST00000231198	Q9NWX6	THG1L	Probable tRNA(His) guanylyltransferase	THG1_HUMAN	5	5	100	0.116346	11.1348	4.65e-26	0	4.54e-22
NEPR1_HUMAN	0.974252	-0.15617	CNEP1R1	Q8N9A8	ENSG00000205423	ENSP00000394224;ENSP00000405635;ENSP00000456294;ENSP00000456686;ENSP00000456913	ENST00000427478;ENST00000458059;ENST00000565457;ENST00000566482;ENST00000568890	Q8N9A8	CNEP1R1	Nuclear envelope phosphatase-regulatory subunit 1	NEPR1_HUMAN	6	6	100	0.115309	11.4453	7.66e-31	0	8.32e-26
DHR13_HUMAN	0.985059	-0.156101	DHRS13	Q6UX07	ENSG00000167536	ENSP00000368173;ENSP00000378361;ENSP00000412826	ENST00000378895;ENST00000394901;ENST00000426464	Q6UX07	DHRS13	Dehydrogenase/reductase SDR family member 13	DHR13_HUMAN	6	6	100	0.115826	11.6825	5.33e-25	0	3.47e-21
ITIH2_HUMAN	0.184064	-0.155933	ITIH2	P19823	ENSG00000151655	ENSP00000351190	ENST00000358415	P19823	ITIH2	Inter-alpha-trypsin inhibitor heavy chain H2	ITIH2_HUMAN	1	2	100	0.266357	11.1276	5.85e-17	0	3.65e-14
IF4A3_HUMAN	0.975697	-0.155851	EIF4A3	P38919	ENSG00000141543	ENSP00000269349	ENST00000269349	P38919	EIF4A3	Eukaryotic initiation factor 4A-III	IF4A3_HUMAN	18	25	100	0.0693161	16.4704	2.12e-23	0	8.02e-20
IL1R1_HUMAN	0.905897	-0.155767	IL1R1	P14778	ENSG00000115594	ENSP00000386380	ENST00000410023	P14778	IL1R1	Interleukin-1 receptor type 1	IL1R1_HUMAN	2	2	95.8	0.362712	8.78428	1.62e-20	0	2.83e-17
H12_HUMAN	0.128106	-0.155587	HIST1H1C	P16403	ENSG00000187837	ENSP00000339566	ENST00000343677	P16403	H1-2	Histone H1.2	H12_HUMAN	2	3	100	0.357353	13.794	1.31e-16	0	7.23e-14
DDX10_HUMAN	0.977008	-0.155533	DDX10	Q13206	ENSG00000178105	ENSP00000314348	ENST00000322536	Q13206	DDX10	Probable ATP-dependent RNA helicase DDX10	DDX10_HUMAN	14	14	100	0.0770225	10.7818	4.2e-25	0	2.84e-21
ICAM2_HUMAN	0.288563	-0.155487	ICAM2	P13598	ENSG00000108622	ENSP00000388666;ENSP00000392634;ENSP00000415283;ENSP00000462579;ENSP00000464665	ENST00000412356;ENST00000418105;ENST00000449662;ENST00000579687;ENST00000579788	P13598	ICAM2	Intercellular adhesion molecule 2	ICAM2_HUMAN	2	2	100	0.237663	9.90146	3.38e-23	0	1.2e-19
PP2BC_HUMAN	1.06268	-0.155415	PPP3CC	P48454;P48454-3	ENSG00000120910	ENSP00000240139;ENSP00000289963;ENSP00000380878	ENST00000240139;ENST00000289963;ENST00000397775	P48454;P48454-3	PPP3CC	Serine/threonine-protein phosphatase 2B catalytic subunit gamma isoform;Isoform 3 of Serine/threonine-protein phosphatase 2B catalytic subunit gamma isoform	PP2BC_HUMAN	10	10	100	0.0689552	11.8176	6.17e-24	0	2.78e-20
LEG9B_HUMAN;LEG9C_HUMAN	0.0645064	-0.155361	LGALS9B;LGALS9C	Q3B8N2;Q3B8N2-2;Q6DKI2	ENSG00000170298;ENSG00000171916	ENSP00000315564;ENSP00000329932;ENSP00000388841	ENST00000324290;ENST00000328114;ENST00000423676	Q3B8N2;Q3B8N2-2;Q6DKI2	LGALS9B;LGALS9B;LGALS9C	Galectin-9B;Isoform 2 of Galectin-9B;Galectin-9C	LEG9B_HUMAN;LEG9B_HUMAN;LEG9C_HUMAN	2	2	100	0.383906	17.2595	1.6e-17	0	1.21e-14
TOP1M_HUMAN	0.211788	-0.155336	TOP1MT	Q969P6-2	ENSG00000184428	ENSP00000328835;ENSP00000428369;ENSP00000429169;ENSP00000429181	ENST00000329245;ENST00000519148;ENST00000521193;ENST00000523676	Q969P6-2	TOP1MT	Isoform 2 of DNA topoisomerase I, mitochondrial	TOP1M_HUMAN	1	1	91.7	0.227528	11.8932	1.57e-07	0	3.56e-06
HSDL1_HUMAN	0.850123	-0.155245	HSDL1	Q3SXM5	ENSG00000103160	ENSP00000219439;ENSP00000407437	ENST00000219439;ENST00000434463	Q3SXM5	HSDL1	Inactive hydroxysteroid dehydrogenase-like protein 1	HSDL1_HUMAN	13	13	100	0.0729868	14.8296	2.6e-25	0	1.9e-21
S40A1_HUMAN	0.560407	-0.155244	SLC40A1	Q9NP59	ENSG00000138449	ENSP00000261024	ENST00000261024	Q9NP59	SLC40A1	Solute carrier family 40 member 1	S40A1_HUMAN	5	5	100	0.180683	10.9538	1.81e-32	0	6.52e-27
CHD1L_HUMAN	0.599587	-0.155205	CHD1L	Q86WJ1	ENSG00000131778	ENSP00000358262;ENSP00000358263	ENST00000369258;ENST00000369259	Q86WJ1	CHD1L	Chromodomain-helicase-DNA-binding protein 1-like	CHD1L_HUMAN	24	24	100	0.0840404	12.3735	3.43e-27	0	5.37e-23
ZN593_HUMAN	0.270341	-0.15519	ZNF593	O00488	ENSG00000142684	ENSP00000363384	ENST00000374266	O00488	ZNF593	Zinc finger protein 593	ZN593_HUMAN	3	3	100	0.161775	11.3372	7.08e-28	0	1.51e-23
F207A_HUMAN	0.264034	-0.155142	FAM207A	Q9NSI2;Q9NSI2-2	ENSG00000160256	ENSP00000291634;ENSP00000380926	ENST00000291634;ENST00000397826	Q9NSI2;Q9NSI2-2	SLX9	Ribosome biogenesis protein SLX9 homolog;Isoform B of Ribosome biogenesis protein SLX9 homolog	SLX9_HUMAN	3	3	100	0.24223	9.49499	3.05e-23	0	1.1e-19
CNO6L_HUMAN	0.487152	-0.15452	CNOT6L	Q96LI5	ENSG00000138767	ENSP00000424896	ENST00000504123	Q96LI5	CNOT6L	CCR4-NOT transcription complex subunit 6-like	CNO6L_HUMAN	12	12	100	0.0927779	12.6569	2.37e-25	0	1.76e-21
PSB6_HUMAN	0.275375	-0.154427	PSMB6	P28072	ENSG00000142507	ENSP00000270586	ENST00000270586	P28072	PSMB6	Proteasome subunit beta type-6	PSB6_HUMAN	6	7	100	0.172262	14.5593	1.47e-24	0	8.16e-21
SCRB1_HUMAN	0.993713	-0.154424	SCARB1	Q8WTV0-2;Q8WTV0-4	ENSG00000073060	ENSP00000261693;ENSP00000343795;ENSP00000414979	ENST00000261693;ENST00000339570;ENST00000415380	Q8WTV0-2;Q8WTV0-4	SCARB1	Isoform 1 of Scavenger receptor class B member 1;Isoform 4 of Scavenger receptor class B member 1	SCRB1_HUMAN	14	21	100	0.0568704	15.1603	1.76e-23	0	6.85e-20
UBTD1_HUMAN	0.626489	-0.154073	UBTD1	Q9HAC8	ENSG00000165886	ENSP00000359698	ENST00000370664	Q9HAC8	UBTD1	Ubiquitin domain-containing protein 1	UBTD1_HUMAN	3	3	100	0.195238	11.3513	1.94e-32	0	6.84e-27
RM19_HUMAN	0.448914	-0.153928	MRPL19	P49406	ENSG00000115364	ENSP00000377486;ENSP00000387284	ENST00000393909;ENST00000409374	P49406	MRPL19	39S ribosomal protein L19, mitochondrial	RM19_HUMAN	10	12	100	0.0868438	13.5898	1.69e-19	0	2.29e-16
MOT7_HUMAN	0.315734	-0.153242	SLC16A6	O15403	ENSG00000108932	ENSP00000319991;ENSP00000462985	ENST00000327268;ENST00000580666	O15403	SLC16A6	Monocarboxylate transporter 7	MOT7_HUMAN	3	3	95.8	0.192877	9.23169	2.9e-13	0	4.7e-11
WDFY2_HUMAN	0.742469	-0.15306	WDFY2	Q96P53	ENSG00000139668	ENSP00000298125	ENST00000298125	Q96P53	WDFY2	WD repeat and FYVE domain-containing protein 2	WDFY2_HUMAN	18	19	100	0.0868653	12.585	9.63e-27	0	1.24e-22
ICAM1_HUMAN	0.487208	-0.152852	ICAM1	P05362	ENSG00000090339	ENSP00000264832	ENST00000264832	P05362	ICAM1	Intercellular adhesion molecule 1	ICAM1_HUMAN	20	20	100	0.206058	16.5972	3.87e-27	0	5.92e-23
FOSB_HUMAN	0.321579	-0.152795	FOSB	P53539;P53539-10;P53539-3	ENSG00000125740	ENSP00000245919;ENSP00000407207;ENSP00000414177;ENSP00000466530;ENSP00000467497;ENSP00000468207;ENSP00000485018	ENST00000353609;ENST00000417353;ENST00000443841;ENST00000585836;ENST00000586615;ENST00000591858;ENST00000615753	P53539;P53539-10;P53539-3	FOSB	Protein fosB;Isoform 10 of Protein fosB;Isoform 3 of Protein fosB	FOSB_HUMAN	5	5	95.8	0.627704	11.6679	2.01e-25	0	1.53e-21
TLR6_HUMAN	2.0057	-0.152639	TLR6	Q9Y2C9	ENSG00000174130	ENSP00000371376;ENSP00000389600;ENSP00000480266	ENST00000381950;ENST00000436693;ENST00000610323	Q9Y2C9	TLR6	Toll-like receptor 6	TLR6_HUMAN	15	15	100	0.0919151	12.4072	8.23e-30	0	4.74e-25
ATL4_HUMAN	0.34329	-0.152557	ADAMTSL4	Q6UY14;Q6UY14-2;Q6UY14-3	ENSG00000143382	ENSP00000271643;ENSP00000358034;ENSP00000358035;ENSP00000358037	ENST00000271643;ENST00000369038;ENST00000369039;ENST00000369041	Q6UY14;Q6UY14-2;Q6UY14-3	ADAMTSL4	ADAMTS-like protein 4;Isoform 2 of ADAMTS-like protein 4;Isoform 3 of ADAMTS-like protein 4	ATL4_HUMAN	4	4	100	0.233545	9.51209	1.32e-35	0	1.06e-28
SYUA_HUMAN	0.406199	-0.152476	SNCA	P37840;P37840-2	ENSG00000145335	ENSP00000338345;ENSP00000343683;ENSP00000378437;ENSP00000378440;ENSP00000378442;ENSP00000396241;ENSP00000421485;ENSP00000422238;ENSP00000426955;ENSP00000484044	ENST00000336904;ENST00000345009;ENST00000394986;ENST00000394989;ENST00000394991;ENST00000420646;ENST00000505199;ENST00000506244;ENST00000508895;ENST00000618500	P37840;P37840-2	SNCA	Alpha-synuclein;Isoform 2-4 of Alpha-synuclein	SYUA_HUMAN	3	3	100	0.140456	15.2148	3.46e-15	0	1.14e-12
ACYP1_HUMAN	0.457861	-0.152076	ACYP1	P07311	ENSG00000119640	ENSP00000238618;ENSP00000350655;ENSP00000451581	ENST00000238618;ENST00000357971;ENST00000555694	P07311	ACYP1	Acylphosphatase-1	ACYP1_HUMAN	4	4	100	0.108536	12.8083	2.22e-19	0	2.91e-16
PDK2_HUMAN	0.980401	-0.152027	PDK2	Q15119	ENSG00000005882	ENSP00000007708;ENSP00000420927;ENSP00000481915	ENST00000007708;ENST00000503176;ENST00000614357	Q15119	PDK2	[Pyruvate dehydrogenase (acetyl-transferring)] kinase isozyme 2, mitochondrial	PDK2_HUMAN	8	8	100	0.102015	10.5977	3.9e-24	0	1.88e-20
MMAD_HUMAN	1.76603	-0.151629	MMADHC	Q9H3L0	ENSG00000168288	ENSP00000301920;ENSP00000389060	ENST00000303319;ENST00000428879	Q9H3L0	MMADHC	Cobalamin trafficking protein CblD	MMAD_HUMAN	3	3	100	0.0862337	10.5052	3.93e-23	0	1.37e-19
LRC25_HUMAN	0.337481	-0.1515	LRRC25	Q8N386	ENSG00000175489	ENSP00000340983;ENSP00000472290	ENST00000339007;ENST00000595840	Q8N386	LRRC25	Leucine-rich repeat-containing protein 25	LRC25_HUMAN	7	7	100	0.130477	15.1214	1.37e-23	0	5.51e-20
TIP_HUMAN	0.745424	-0.151333	ITFG1	Q8TB96	ENSG00000129636	ENSP00000319918	ENST00000320640	Q8TB96	ITFG1	T-cell immunomodulatory protein	TIP_HUMAN	12	15	100	0.085332	12.3246	1.94e-29	0	9.08e-25
VDAC2_HUMAN	1.36823	-0.151225	VDAC2	P45880	ENSG00000165637	ENSP00000361635;ENSP00000361686;ENSP00000443092	ENST00000313132;ENST00000332211;ENST00000543351	P45880	VDAC2	Voltage-dependent anion-selective channel protein 2	VDAC2_HUMAN	12	14	100	0.0646451	18.5381	1.06e-26	0	1.35e-22
ARMX2_HUMAN	0.204098	-0.151086	ARMCX2	Q7L311	ENSG00000184867	ENSP00000328631;ENSP00000331662;ENSP00000349281	ENST00000328766;ENST00000330154;ENST00000356824	Q7L311	ARMCX2	Armadillo repeat-containing X-linked protein 2	ARMX2_HUMAN	1	1	100	0.206935	9.08294	2.38e-27	0	3.99e-23
NFXL1_HUMAN	0.174311	-0.151077	NFXL1	Q6ZNB6	ENSG00000170448	ENSP00000333113;ENSP00000370949;ENSP00000422037;ENSP00000425812	ENST00000329043;ENST00000381538;ENST00000464756;ENST00000507489	Q6ZNB6	NFXL1	NF-X1-type zinc finger protein NFXL1	NFXL1_HUMAN	21	21	100	0.230667	12.4611	2.73e-29	0	1.17e-24
ADPRM_HUMAN	0.314656	-0.150983	ADPRM	Q3LIE5;Q3LIE5-3	ENSG00000170222	ENSP00000369099;ENSP00000431622	ENST00000379774;ENST00000468843	Q3LIE5;Q3LIE5-3	ADPRM	Manganese-dependent ADP-ribose/CDP-alcohol diphosphatase;Isoform 2 of Manganese-dependent ADP-ribose/CDP-alcohol diphosphatase	ADPRM_HUMAN	2	2	100	0.414782	9.89482	3.04e-19	0	3.85e-16
EHD3_HUMAN	1.14138	-0.150936	EHD3	Q9NZN3	ENSG00000013016	ENSP00000327116	ENST00000322054	Q9NZN3	EHD3	EH domain-containing protein 3	EHD3_HUMAN	32	41	100	0.0574802	16.6199	2.95e-32	0	8.96e-27
DGKQ_HUMAN	0.849323	-0.150868	DGKQ	P52824	ENSG00000145214	ENSP00000273814	ENST00000273814	P52824	DGKQ	Diacylglycerol kinase theta	DGKQ_HUMAN	10	10	100	0.0782936	11.105	6.45e-30	0	3.95e-25
ALKB4_HUMAN	0.846461	-0.150749	ALKBH4	Q9NXW9	ENSG00000160993	ENSP00000292566;ENSP00000420362	ENST00000292566;ENST00000490528	Q9NXW9	ALKBH4	Alpha-ketoglutarate-dependent dioxygenase alkB homolog 4	ALKB4_HUMAN	9	9	100	0.0648704	11.7056	2.13e-26	0	2.39e-22
PAPD5_HUMAN	1.12171	-0.150181	PAPD5	Q8NDF8;Q8NDF8-3;Q8NDF8-5	ENSG00000121274	ENSP00000396995	ENST00000436909	Q8NDF8;Q8NDF8-3;Q8NDF8-5	TENT4B	Terminal nucleotidyltransferase 4B;Isoform 3 of Terminal nucleotidyltransferase 4B;Isoform 5 of Terminal nucleotidyltransferase 4B	PAPD5_HUMAN	8	8	100	0.100098	10.9911	6.74e-24	0	3e-20
KTI12_HUMAN	0.233431	-0.150043	KTI12	Q96EK9	ENSG00000198841	ENSP00000360676	ENST00000371614	Q96EK9	KTI12	Protein KTI12 homolog	KTI12_HUMAN	6	6	100	0.154489	11.1107	8.64e-23	0	2.72e-19
POC1B_HUMAN	0.661861	-0.150038	POC1B	Q8TC44;Q8TC44-2	ENSG00000139323	ENSP00000323302;ENSP00000447916	ENST00000313546;ENST00000549035	Q8TC44;Q8TC44-2	POC1B	POC1 centriolar protein homolog B;Isoform 2 of POC1 centriolar protein homolog B	POC1B_HUMAN	4	4	100	0.133795	9.56625	7.63e-33	0	3.77e-27
T194A_HUMAN	0.455468	-0.150015	TMEM194A	O14524;O14524-2	ENSG00000166881	ENSP00000300128;ENSP00000368701	ENST00000300128;ENST00000379391	O14524;O14524-2	NEMP1	Nuclear envelope integral membrane protein 1;Isoform 2 of Nuclear envelope integral membrane protein 1	NEMP1_HUMAN	7	7	100	0.106489	12.0444	9.67e-22	0	2.28e-18
GATL2_HUMAN	0.316484	-0.149962	GATSL2	A6NHX0	ENSG00000274070	ENSP00000484732	ENST00000616305	A6NHX0	CASTOR2	Cytosolic arginine sensor for mTORC1 subunit 2	CAST2_HUMAN	3	3	100	0.158223	10.472	1.06e-26	0	1.35e-22
LRP10_HUMAN	1.06103	-0.149938	LRP10	Q7Z4F1	ENSG00000197324	ENSP00000352601;ENSP00000447559	ENST00000359591;ENST00000546834	Q7Z4F1	LRP10	Low-density lipoprotein receptor-related protein 10	LRP10_HUMAN	8	8	100	0.0963503	11.0512	2.1e-28	0	5.75e-24
CGRF1_HUMAN	0.107153	-0.149934	CGRRF1	Q99675	ENSG00000100532	ENSP00000216420	ENST00000216420	Q99675	CGRRF1	Cell growth regulator with RING finger domain protein 1	CGRF1_HUMAN	1	1	91.7	0.356374	7.37051	4.98e-13	0	7.39e-11
CYFP2_HUMAN	0.15123	-0.149925	CYFIP2	Q96F07	ENSG00000055163	ENSP00000479719;ENSP00000479968;ENSP00000484819	ENST00000616178;ENST00000618329;ENST00000620254	Q96F07	CYFIP2	Cytoplasmic FMR1-interacting protein 2	CYFP2_HUMAN	20	21	100	0.217114	11.277	2.09e-29	0	9.59e-25
TSN14_HUMAN	1.10315	-0.149652	TSPAN14	Q8NG11;Q8NG11-2	ENSG00000108219	ENSP00000361229;ENSP00000361231;ENSP00000361237;ENSP00000396270;ENSP00000418195;ENSP00000480263	ENST00000372156;ENST00000372158;ENST00000372164;ENST00000429989;ENST00000481124;ENST00000616406	Q8NG11;Q8NG11-2	TSPAN14	Tetraspanin-14;Isoform 2 of Tetraspanin-14	TSN14_HUMAN	9	9	100	0.0813846	12.8469	6.36e-19	0	7.39e-16
UGDH_HUMAN	1.45304	-0.149491	UGDH	O60701	ENSG00000109814	ENSP00000319501;ENSP00000421757;ENSP00000422909;ENSP00000426560	ENST00000316423;ENST00000501493;ENST00000506179;ENST00000507089	O60701	UGDH	UDP-glucose 6-dehydrogenase	UGDH_HUMAN	23	25	100	0.0686046	14.1517	1.98e-29	0	9.2e-25
RELL1_HUMAN	0.415085	-0.149446	RELL1	Q8IUW5	ENSG00000181826	ENSP00000313385;ENSP00000398778	ENST00000314117;ENST00000454158	Q8IUW5	RELL1	RELT-like protein 1	RELL1_HUMAN	3	3	100	0.134075	10.2491	1.94e-17	0	1.43e-14
SIRB2_HUMAN	0.132594	-0.149323	SIRPB2	Q5JXA9	ENSG00000196209	ENSP00000352849;ENSP00000402438	ENST00000359801;ENST00000444444	Q5JXA9	SIRPB2	Signal-regulatory protein beta-2	SIRB2_HUMAN	10	11	100	0.326569	12.0627	1.79e-27	0	3.18e-23
NAT6_HUMAN	0.161899	-0.149321	NAT6	Q93015;Q93015-2	ENSG00000243477	ENSP00000346927;ENSP00000391893;ENSP00000400559;ENSP00000410610	ENST00000354862;ENST00000417393;ENST00000443094;ENST00000443842	Q93015;Q93015-2	NAA80	N-alpha-acetyltransferase 80;Isoform 2 of N-alpha-acetyltransferase 80	NAA80_HUMAN	3	3	95.8	0.204333	8.87898	2.68e-16	0	1.32e-13
ATPF2_HUMAN	0.560854	-0.149263	ATPAF2	Q8N5M1	ENSG00000171953	ENSP00000417190	ENST00000474627	Q8N5M1	ATPAF2	ATP synthase mitochondrial F1 complex assembly factor 2	ATPF2_HUMAN	12	13	100	0.0973579	12.8909	1.18e-29	0	6.22e-25
CLK4_HUMAN	0.417634	-0.149109	CLK4	Q9HAZ1	ENSG00000113240	ENSP00000316948	ENST00000316308	Q9HAZ1	CLK4	Dual specificity protein kinase CLK4	CLK4_HUMAN	5	5	100	0.163445	11.5022	2.43e-27	0	4.07e-23
RCAN3_HUMAN	0.146069	-0.149093	RCAN3	Q9UKA8	ENSG00000117602	ENSP00000363514;ENSP00000363516;ENSP00000391912;ENSP00000409540;ENSP00000414447;ENSP00000445401;ENSP00000478174;ENSP00000479300;ENSP00000484519;ENSP00000486836	ENST00000374393;ENST00000374395;ENST00000412742;ENST00000425530;ENST00000436717;ENST00000538532;ENST00000610732;ENST00000616511;ENST00000618490;ENST00000630217	Q9UKA8	RCAN3	Calcipressin-3	RCAN3_HUMAN	2	2	100	0.22074	10.6819	7.03e-12	0	6.79e-10
HELB_HUMAN	0.445529	-0.149062	HELB	Q8NG08;Q8NG08-2	ENSG00000127311	ENSP00000247815;ENSP00000396955;ENSP00000443287	ENST00000247815;ENST00000440906;ENST00000545134	Q8NG08;Q8NG08-2	HELB	DNA helicase B;Isoform 2 of DNA helicase B	HELB_HUMAN	3	3	100	0.14374	9.74993	1.87e-17	0	1.38e-14
FHL1_HUMAN	0.18625	-0.149049	FHL1	Q13642-1;Q13642-4;Q13642-5	ENSG00000022267	ENSP00000071281;ENSP00000359717;ENSP00000359724;ENSP00000377709;ENSP00000377710;ENSP00000437673;ENSP00000443333;ENSP00000444815;ENSP00000477609;ENSP00000485897;ENSP00000486439;ENSP00000486782	ENST00000345434;ENST00000370683;ENST00000370690;ENST00000394153;ENST00000394155;ENST00000535737;ENST00000539015;ENST00000543669;ENST00000618438;ENST00000628568;ENST00000629039;ENST00000630084	Q13642-1;Q13642-4;Q13642-5	FHL1	Isoform 1 of Four and a half LIM domains protein 1;Isoform 4 of Four and a half LIM domains protein 1;Isoform 5 of Four and a half LIM domains protein 1	FHL1_HUMAN	3	3	100	0.252006	10.5959	4e-22	0	1.05e-18
TTC13_HUMAN	0.860313	-0.14903	TTC13	Q8NBP0	ENSG00000143643	ENSP00000355621;ENSP00000355622	ENST00000366661;ENST00000366662	Q8NBP0	TTC13	Tetratricopeptide repeat protein 13	TTC13_HUMAN	21	22	100	0.061115	12.3243	2.33e-24	0	1.21e-20
WSDU1_HUMAN	0.331289	-0.14901	WDSUB1	Q8N9V3	ENSG00000196151	ENSP00000350866;ENSP00000352820;ENSP00000376545;ENSP00000387078	ENST00000358147;ENST00000359774;ENST00000392796;ENST00000409990	Q8N9V3	WDSUB1	WD repeat, SAM and U-box domain-containing protein 1	WSDU1_HUMAN	9	9	100	0.114498	12.7881	6.92e-24	0	3.06e-20
SERC_HUMAN	0.333879	-0.149009	PSAT1	Q9Y617	ENSG00000135069	ENSP00000317606;ENSP00000365773	ENST00000347159;ENST00000376588	Q9Y617	PSAT1	Phosphoserine aminotransferase	SERC_HUMAN	10	10	100	0.199416	11.5815	3.61e-24	0	1.76e-20
TR61B_HUMAN	0.325022	-0.148738	TRMT61B	Q9BVS5	ENSG00000171103	ENSP00000302801	ENST00000306108	Q9BVS5	TRMT61B	tRNA (adenine(58)-N(1))-methyltransferase, mitochondrial	TR61B_HUMAN	8	8	100	0.113793	10.7216	7.09e-24	0	3.13e-20
PRDX4_HUMAN	0.55429	-0.148528	PRDX4	Q13162	ENSG00000123131	ENSP00000368646	ENST00000379341	Q13162	PRDX4	Peroxiredoxin-4	PRDX4_HUMAN	13	13	100	0.0801499	17.0823	3.08e-23	0	1.11e-19
BDH2_HUMAN	0.338625	-0.148255	BDH2	Q9BUT1	ENSG00000164039	ENSP00000296424	ENST00000296424	Q9BUT1	BDH2	3-hydroxybutyrate dehydrogenase type 2	BDH2_HUMAN	9	11	100	0.160077	13.4731	4.38e-24	0	2.07e-20
CHPT1_HUMAN	0.311495	-0.148205	CHPT1	Q8WUD6	ENSG00000111666	ENSP00000229266;ENSP00000447887	ENST00000229266;ENST00000552351	Q8WUD6	CHPT1	Cholinephosphotransferase 1	CHPT1_HUMAN	2	2	100	0.173124	12.0473	2.62e-28	0	6.85e-24
ZC12A_HUMAN	0.461787	-0.148084	ZC3H12A	Q5D1E8	ENSG00000163874	ENSP00000362179	ENST00000373087	Q5D1E8	ZC3H12A	Endoribonuclease ZC3H12A	ZC12A_HUMAN	8	8	100	0.137173	10.1662	1.44e-29	0	7.24e-25
RBX1_HUMAN	0.726774	-0.148063	RBX1	P62877	ENSG00000100387	ENSP00000216225	ENST00000216225	P62877	RBX1	E3 ubiquitin-protein ligase RBX1	RBX1_HUMAN	4	5	100	0.120498	12.2903	8.28e-25	0	5.03e-21
MEP50_HUMAN	1.55414	-0.148034	WDR77	Q9BQA1	ENSG00000116455	ENSP00000235090	ENST00000235090	Q9BQA1	WDR77	Methylosome protein 50	MEP50_HUMAN	11	11	100	0.0487665	14.5744	1.85e-25	0	1.43e-21
B3GN8_HUMAN	0.194789	-0.147842	B3GNT8	Q7Z7M8	ENSG00000177191	ENSP00000312700	ENST00000321702	Q7Z7M8	B3GNT8	UDP-GlcNAc:betaGal beta-1,3-N-acetylglucosaminyltransferase 8	B3GN8_HUMAN	6	6	100	0.219436	9.45229	3.05e-22	0	8.25e-19
RAD1_HUMAN	0.592159	-0.147547	RAD1	O60671	ENSG00000113456	ENSP00000313467;ENSP00000340879;ENSP00000371469	ENST00000325577;ENST00000341754;ENST00000382038	O60671	RAD1	Cell cycle checkpoint protein RAD1	RAD1_HUMAN	8	8	100	0.0863138	13.7185	1.09e-26	0	1.38e-22
WDR73_HUMAN	0.293675	-0.147395	WDR73	Q6P4I2	ENSG00000177082	ENSP00000387982	ENST00000434634	Q6P4I2	WDR73	WD repeat-containing protein 73	WDR73_HUMAN	7	7	100	0.124932	10.9863	2.67e-25	0	1.94e-21
RM24_HUMAN	0.75588	-0.147027	MRPL24	Q96A35	ENSG00000143314	ENSP00000354525;ENSP00000357194	ENST00000361531;ENST00000368211	Q96A35	MRPL24	39S ribosomal protein L24, mitochondrial	RM24_HUMAN	8	10	100	0.0655051	13.462	8.71e-25	0	5.25e-21
ZCHC3_HUMAN	0.82998	-0.146989	ZCCHC3	Q9NUD5	ENSG00000247315	ENSP00000484056	ENST00000500893	Q9NUD5	ZCCHC3	Zinc finger CCHC domain-containing protein 3	ZCHC3_HUMAN	5	5	100	0.0892732	10.5569	2.06e-22	0	5.84e-19
FZD5_HUMAN	0.213639	-0.146509	FZD5	Q13467	ENSG00000163251	ENSP00000354607	ENST00000295417	Q13467	FZD5	Frizzled-5	FZD5_HUMAN	2	2	95.8	0.210087	10.0211	1.66e-15	0	6.16e-13
FABP4_HUMAN	0.0455382	-0.146457	FABP4	P15090	ENSG00000170323	ENSP00000256104	ENST00000256104	P15090	FABP4	Fatty acid-binding protein, adipocyte	FABP4_HUMAN	6	7	100	0.8831	13.2206	4.63e-26	0	4.53e-22
SUMF1_HUMAN	0.664688	-0.14593	SUMF1	Q8NBK3;Q8NBK3-5	ENSG00000144455	ENSP00000272902;ENSP00000373355;ENSP00000384977	ENST00000272902;ENST00000383843;ENST00000405420	Q8NBK3;Q8NBK3-5	SUMF1	Formylglycine-generating enzyme;Isoform 5 of Formylglycine-generating enzyme	SUMF1_HUMAN	10	11	100	0.0785345	12.8337	9.74e-29	0	3.15e-24
	0.368773	-0.145585		P00735				P00735	0	0	0	29	36	100	0.141459	16.9865	3.02e-32	0	9.1e-27
MET18_HUMAN	0.469373	-0.145521	METTL18	O95568	ENSG00000171806	ENSP00000307077;ENSP00000307975	ENST00000303469;ENST00000310392	O95568	METTL18	Histidine protein methyltransferase 1 homolog	MET18_HUMAN	2	2	95.8	0.231182	9.30959	1.71e-24	0	9.31e-21
TNF14_HUMAN	0.152068	-0.14529	TNFSF14	O43557	ENSG00000125735	ENSP00000245912;ENSP00000469049	ENST00000245912;ENST00000599359	O43557	TNFSF14	Tumor necrosis factor ligand superfamily member 14	TNF14_HUMAN	7	7	79.2	0.615667	11.3097	4.38e-29	0	1.69e-24
CLC5A_HUMAN	0.712868	-0.145229	CLEC5A	Q9NY25;Q9NY25-2	ENSG00000258227	ENSP00000449999	ENST00000546910	Q9NY25;Q9NY25-2	CLEC5A	C-type lectin domain family 5 member A;Isoform 2 of C-type lectin domain family 5 member A	CLC5A_HUMAN	3	3	100	0.110232	11.4116	8.37e-32	0	1.79e-26
ORC4_HUMAN	0.449862	-0.145218	ORC4	O43929;O43929-2;O43929-3	ENSG00000115947	ENSP00000264169;ENSP00000376597;ENSP00000438326;ENSP00000441502;ENSP00000441953	ENST00000264169;ENST00000392857;ENST00000535373;ENST00000536575;ENST00000540442	O43929;O43929-2;O43929-3	ORC4	Origin recognition complex subunit 4;Isoform 2 of Origin recognition complex subunit 4;Isoform 3 of Origin recognition complex subunit 4	ORC4_HUMAN	6	6	100	0.116946	11.1288	3.72e-24	0	1.8e-20
REEP4_HUMAN	1.32084	-0.14501	REEP4	Q9H6H4	ENSG00000168476	ENSP00000303482;ENSP00000333889	ENST00000306306;ENST00000334530	Q9H6H4	REEP4	Receptor expression-enhancing protein 4	REEP4_HUMAN	7	7	100	0.105636	12.1209	1.44e-28	0	4.28e-24
CP110_HUMAN	0.527898	-0.14494	CCP110	O43303;O43303-2	ENSG00000103540	ENSP00000370803;ENSP00000379511;ENSP00000379515	ENST00000381396;ENST00000396208;ENST00000396212	O43303;O43303-2	CCP110	Centriolar coiled-coil protein of 110 kDa;Isoform 2 of Centriolar coiled-coil protein of 110 kDa	CP110_HUMAN	7	7	91.7	0.194389	10.818	0.00461154	0.00587959	0.0191216
SH3R1_HUMAN	0.140848	-0.14492	SH3RF1	Q7Z6J0;Q7Z6J0-3	ENSG00000154447	ENSP00000284637	ENST00000284637	Q7Z6J0;Q7Z6J0-3	SH3RF1	E3 ubiquitin-protein ligase SH3RF1;Isoform 2 of E3 ubiquitin-protein ligase SH3RF1	SH3R1_HUMAN	1	1	87.5	0.287976	8.19619	0.00672676	0.00774557	0.0252318
IFM3_HUMAN	0.108815	-0.144871	IFITM3	Q01628	ENSG00000142089	ENSP00000382707	ENST00000399808	Q01628	IFITM3	Interferon-induced transmembrane protein 3	IFM3_HUMAN	2	3	100	0.323643	13.1289	6.57e-20	0	9.87e-17
MCATL_HUMAN	0.290283	-0.144851	SLC25A29	Q8N8R3	ENSG00000197119	ENSP00000352167;ENSP00000376640;ENSP00000450913;ENSP00000452078;ENSP00000452446	ENST00000359232;ENST00000392908;ENST00000554912;ENST00000555927;ENST00000556505	Q8N8R3	SLC25A29	Mitochondrial basic amino acids transporter	MCATL_HUMAN	6	6	100	0.179053	11.1499	2.97e-29	0	1.25e-24
RL8_HUMAN	1.26637	-0.144787	RPL8	P62917	ENSG00000161016	ENSP00000262584;ENSP00000378378;ENSP00000433464	ENST00000262584;ENST00000394920;ENST00000528957	P62917	RPL8	60S ribosomal protein L8	RL8_HUMAN	11	12	100	0.0854214	13.7656	1.04e-25	0	8.83e-22
M17L2_HUMAN	0.487415	-0.144178	MPV17L2	Q567V2;Q567V2-2	ENSG00000254858	ENSP00000469836	ENST00000599612	Q567V2;Q567V2-2	MPV17L2	Mpv17-like protein 2;Isoform 2 of Mpv17-like protein 2	M17L2_HUMAN	3	3	100	0.116451	10.9712	3.8e-19	0	4.69e-16
NALP2_HUMAN	0.341337	-0.144087	NLRP2	Q9NX02;Q9NX02-2;Q9NX02-4;Q9NX02-5	ENSG00000022556;ENSG00000273992;ENSG00000274638;ENSG00000275082;ENSG00000275399;ENSG00000275796;ENSG00000275843;ENSG00000278682;ENSG00000278789	ENSP00000344074;ENSP00000375601;ENSP00000402474;ENSP00000409370;ENSP00000440601;ENSP00000445135;ENSP00000477726;ENSP00000478265;ENSP00000478318;ENSP00000478450;ENSP00000478774;ENSP00000478787;ENSP00000478876;ENSP00000479109;ENSP00000479220;ENSP00000479352;ENSP00000479713;ENSP00000479783;ENSP00000481564;ENSP00000481851;ENSP00000481999;ENSP00000482044;ENSP00000482065;ENSP00000482253;ENSP00000482309…	ENST00000339757;ENST00000391721;ENST00000427260;ENST00000448584;ENST00000537859;ENST00000543010;ENST00000611410;ENST00000611642;ENST00000611676;ENST00000611679;ENST00000611772;ENST00000613062;ENST00000613485;ENST00000613825;ENST00000613851;ENST00000615173;ENST00000615391;ENST00000615521;ENST00000616040;ENST00000616903;ENST00000616919;ENST00000618018;ENST00000618694;ENST00000618731;ENST00000618789…	Q9NX02;Q9NX02-2;Q9NX02-4;Q9NX02-5	NLRP2	NACHT, LRR and PYD domains-containing protein 2;Isoform 2 of NACHT, LRR and PYD domains-containing protein 2;Isoform 4 of NACHT, LRR and PYD domains-containing protein 2;Isoform 5 of NACHT, LRR and PYD domains-containing protein 2	NALP2_HUMAN	11	11	95.8	0.176208	11.1002	8.5e-25	0	5.14e-21
CYBR1_HUMAN	1.07159	-0.14405	CYBRD1	Q53TN4;Q53TN4-3	ENSG00000071967	ENSP00000319141;ENSP00000364401;ENSP00000386739	ENST00000321348;ENST00000375252;ENST00000409484	Q53TN4;Q53TN4-3	CYBRD1	Plasma membrane ascorbate-dependent reductase CYBRD1;Isoform 3 of Plasma membrane ascorbate-dependent reductase CYBRD1	CYBR1_HUMAN	4	5	95.8	0.138067	11.932	2.41e-19	0	3.13e-16
CPSF4_HUMAN	0.435573	-0.143887	CPSF4	O95639;O95639-2;O95639-3	ENSG00000160917	ENSP00000292476;ENSP00000395311	ENST00000292476;ENST00000436336	O95639;O95639-2;O95639-3	CPSF4	Cleavage and polyadenylation specificity factor subunit 4;Isoform 2 of Cleavage and polyadenylation specificity factor subunit 4;Isoform 3 of Cleavage and polyadenylation specificity factor subunit 4	CPSF4_HUMAN	6	6	100	0.108682	11.6939	1.72e-24	0	9.33e-21
INHBA_HUMAN	0.332146	-0.143789	INHBA	P08476	ENSG00000122641	ENSP00000242208;ENSP00000397197	ENST00000242208;ENST00000442711	P08476	INHBA	Inhibin beta A chain	INHBA_HUMAN	11	11	79.2	0.41998	10.8352	1.01e-34	0	3.04e-28
TFPT_HUMAN	0.306826	-0.143763	TFPT	P0C1Z6;P0C1Z6-2	ENSG00000105619;ENSG00000273833;ENSG00000274073;ENSG00000275086;ENSG00000276022;ENSG00000276263;ENSG00000276296;ENSG00000276323;ENSG00000276504;ENSG00000278161	ENSP00000375639;ENSP00000477775;ENSP00000480169;ENSP00000480353;ENSP00000481443;ENSP00000482185;ENSP00000482785;ENSP00000483417;ENSP00000483971;ENSP00000484685	ENST00000391759;ENST00000611514;ENST00000611935;ENST00000614788;ENST00000615534;ENST00000615620;ENST00000616277;ENST00000616798;ENST00000617348;ENST00000619581	P0C1Z6;P0C1Z6-2	TFPT	TCF3 fusion partner;Isoform 2 of TCF3 fusion partner	TFPT_HUMAN	2	2	100	0.128608	10.4822	9.99e-19	0	1.1e-15
FARP1_HUMAN	0.138555	-0.143694	FARP1	Q9Y4F1;Q9Y4F1-2	ENSG00000152767	ENSP00000322926;ENSP00000365765	ENST00000319562;ENST00000376581	Q9Y4F1;Q9Y4F1-2	FARP1	FERM, ARHGEF and pleckstrin domain-containing protein 1;Isoform 2 of FERM, ARHGEF and pleckstrin domain-containing protein 1	FARP1_HUMAN	3	3	91.7	0.265149	9.82688	1.03e-17	0	8.29e-15
DNJA1_HUMAN	1.82124	-0.143552	DNAJA1	P31689	ENSG00000086061	ENSP00000369127	ENST00000330899	P31689	DNAJA1	DnaJ homolog subfamily A member 1	DNJA1_HUMAN	17	23	100	0.0608574	13.4851	1.37e-34	0	3.58e-28
HACE1_HUMAN	0.80835	-0.143474	HACE1	Q8IYU2	ENSG00000085382	ENSP00000262903;ENSP00000358121	ENST00000262903;ENST00000369125	Q8IYU2	HACE1	E3 ubiquitin-protein ligase HACE1	HACE1_HUMAN	17	18	100	0.075026	10.7541	3.33e-28	0	8.27e-24
PVRL2_HUMAN	0.425934	-0.143146	PVRL2	Q92692	ENSG00000130202	ENSP00000252483;ENSP00000252485	ENST00000252483;ENST00000252485	Q92692	NECTIN2	Nectin-2	NECT2_HUMAN	7	7	100	0.151671	12.3432	6.5e-19	0	7.53e-16
MIRO2_HUMAN	0.0731691	-0.14298	RHOT2	Q8IXI1	ENSG00000140983	ENSP00000321971	ENST00000315082	Q8IXI1	RHOT2	Mitochondrial Rho GTPase 2	MIRO2_HUMAN	20	20	100	0.382577	13.5732	1.69e-28	0	4.85e-24
MTA3_HUMAN	0.443985	-0.14265	MTA3	Q9BTC8;Q9BTC8-2	ENSG00000057935	ENSP00000385045;ENSP00000385823	ENST00000405094;ENST00000407270	Q9BTC8;Q9BTC8-2	MTA3	Metastasis-associated protein MTA3;Isoform 2 of Metastasis-associated protein MTA3	MTA3_HUMAN	6	6	100	0.111856	11.0642	1.14e-25	0	9.53e-22
TMEDA_HUMAN	0.381409	-0.141982	TMED10	P49755	ENSG00000170348	ENSP00000303145	ENST00000303575	P49755	TMED10	Transmembrane emp24 domain-containing protein 10	TMEDA_HUMAN	9	12	100	0.0981324	16.2684	3.98e-23	0	1.39e-19
LMBL2_HUMAN	1.14032	-0.141908	L3MBTL2	Q969R5	ENSG00000100395	ENSP00000216237;ENSP00000414423	ENST00000216237;ENST00000452106	Q969R5	L3MBTL2	Lethal(3)malignant brain tumor-like protein 2	LMBL2_HUMAN	9	9	100	0.0969979	10.5177	9.7e-29	0	3.14e-24
PAHX_HUMAN	0.330872	-0.141755	PHYH	O14832;O14832-2	ENSG00000107537	ENSP00000263038;ENSP00000380121	ENST00000263038;ENST00000396913	O14832;O14832-2	PHYH	Phytanoyl-CoA dioxygenase, peroxisomal;Isoform 2 of Phytanoyl-CoA dioxygenase, peroxisomal	PAHX_HUMAN	7	7	100	0.113046	11.8866	2.66e-26	0	2.86e-22
RM20_HUMAN	0.18609	-0.141682	MRPL20	Q9BYC9	ENSG00000242485	ENSP00000341082;ENSP00000460924	ENST00000344843;ENST00000482352	Q9BYC9	MRPL20	39S ribosomal protein L20, mitochondrial	RM20_HUMAN	4	4	100	0.187495	12.2085	2.65e-21	0	5.61e-18
RT33_HUMAN	0.679282	-0.141654	MRPS33	Q9Y291	ENSG00000090263	ENSP00000320567;ENSP00000376732;ENSP00000417287;ENSP00000418451	ENST00000324787;ENST00000393008;ENST00000469351;ENST00000496958	Q9Y291	MRPS33	28S ribosomal protein S33, mitochondrial	RT33_HUMAN	5	5	100	0.13453	13.1069	1.48e-26	0	1.76e-22
CI091_HUMAN	0.462198	-0.14151	C9orf91	Q5VZI3;Q5VZI3-2;Q5VZI3-3	ENSG00000157693	ENSP00000288502;ENSP00000363161	ENST00000288502;ENST00000374049	Q5VZI3;Q5VZI3-2;Q5VZI3-3	TMEM268	Transmembrane protein 268;Isoform 2 of Transmembrane protein 268;Isoform 3 of Transmembrane protein 268	TM268_HUMAN	2	2	100	0.171204	11.9416	1.12e-19	0	1.59e-16
HXK1_HUMAN	0.732641	-0.141495	HK1	P19367	ENSG00000156515	ENSP00000298649;ENSP00000352398;ENSP00000353433;ENSP00000402103	ENST00000298649;ENST00000359426;ENST00000360289;ENST00000448642	P19367	HK1	Hexokinase-1	HXK1_HUMAN	38	51	100	0.0615667	16.9594	2.76e-36	0	4.97e-29
RRN3_HUMAN	2.29101	-0.141486	RRN3	Q9NYV6;Q9NYV6-3	ENSG00000085721;ENSG00000278494	ENSP00000198767;ENSP00000318484;ENSP00000454238;ENSP00000480743	ENST00000198767;ENST00000327307;ENST00000564131;ENST00000616334	Q9NYV6;Q9NYV6-3	RRN3	RNA polymerase I-specific transcription initiation factor RRN3;Isoform 3 of RNA polymerase I-specific transcription initiation factor RRN3	RRN3_HUMAN	14	15	100	0.0677854	11.0307	4.21e-21	0	8.46e-18
RIR2_HUMAN	0.180833	-0.141389	RRM2	P31350;P31350-2	ENSG00000171848	ENSP00000302955;ENSP00000353770;ENSP00000484183	ENST00000304567;ENST00000360566;ENST00000615152	P31350;P31350-2	RRM2	Ribonucleoside-diphosphate reductase subunit M2;Isoform 2 of Ribonucleoside-diphosphate reductase subunit M2	RIR2_HUMAN	3	3	75	0.272258	8.51383	1.46e-11	0	1.26e-09
RNFT1_HUMAN	0.470153	-0.141157	RNFT1	Q5M7Z0	ENSG00000189050	ENSP00000304670;ENSP00000436144	ENST00000305783;ENST00000482446	Q5M7Z0	RNFT1	E3 ubiquitin-protein ligase RNFT1	RNFT1_HUMAN	8	8	100	0.105893	10.699	2.37e-25	0	1.76e-21
DPP4_HUMAN	0.176038	-0.141065	DPP4	P27487	ENSG00000197635	ENSP00000353731	ENST00000360534	P27487	DPP4	Dipeptidyl peptidase 4	DPP4_HUMAN	27	27	100	0.215815	13.8751	2.43e-29	0	1.08e-24
TB10C_HUMAN	0.113365	-0.141054	TBC1D10C	Q8IV04	ENSG00000175463	ENSP00000310193;ENSP00000435543;ENSP00000443654	ENST00000312390;ENST00000526387;ENST00000542590	Q8IV04	TBC1D10C	Carabin	TB10C_HUMAN	7	7	100	0.222749	10.5189	2.69e-27	0	4.41e-23
TLR1_HUMAN	0.780819	-0.141003	TLR1	Q15399	ENSG00000174125	ENSP00000354932;ENSP00000421259	ENST00000308979;ENST00000502213	Q15399	TLR1	Toll-like receptor 1	TLR1_HUMAN	19	19	100	0.0657629	11.9347	2.2e-32	0	7.4e-27
YIPF6_HUMAN	0.328012	-0.140929	YIPF6	Q96EC8	ENSG00000181704	ENSP00000363751;ENSP00000417573	ENST00000374622;ENST00000462683	Q96EC8	YIPF6	Protein YIPF6	YIPF6_HUMAN	4	4	100	0.152572	11.9038	6.66e-20	0	9.99e-17
RS9_HUMAN	0.769496	-0.140582	RPS9	P46781	ENSG00000170889;ENSG00000274005;ENSG00000274626;ENSG00000274646;ENSG00000274950;ENSG00000275323;ENSG00000277079;ENSG00000277359;ENSG00000278081;ENSG00000278270	ENSP00000302896;ENSP00000375632;ENSP00000375633;ENSP00000478449;ENSP00000479917;ENSP00000480135;ENSP00000480662;ENSP00000481194;ENSP00000481553;ENSP00000481655;ENSP00000481764;ENSP00000481822;ENSP00000482023;ENSP00000482274;ENSP00000482338;ENSP00000482475;ENSP00000483179;ENSP00000484394	ENST00000302907;ENST00000391752;ENST00000391753;ENST00000610826;ENST00000610953;ENST00000611921;ENST00000614737;ENST00000615346;ENST00000616082;ENST00000616536;ENST00000616839;ENST00000616877;ENST00000616928;ENST00000617291;ENST00000618751;ENST00000619229;ENST00000620720;ENST00000620940	P46781	RPS9	40S ribosomal protein S9	RS9_HUMAN	12	13	100	0.0881337	18.0869	3.56e-27	0	5.54e-23
SPSY_HUMAN	0.597298	-0.140549	SMS	P52788	ENSG00000102172	ENSP00000368714;ENSP00000385746	ENST00000379404;ENST00000404933	P52788	SMS	Spermine synthase	SPSY_HUMAN	22	31	100	0.0979957	17.7581	1.31e-33	0	1.29e-27
TSPOA_HUMAN	0.253928	-0.140404	TSPO	P30536	ENSG00000100300	ENSP00000328973;ENSP00000338004;ENSP00000379563	ENST00000329563;ENST00000337554;ENST00000396265	P30536	TSPO	Translocator protein	TSPO_HUMAN	5	7	100	0.205654	16.1296	4.59e-24	0	2.16e-20
VAT1_HUMAN	0.808673	-0.140182	VAT1	Q99536	ENSG00000108828	ENSP00000347872;ENSP00000408553;ENSP00000465946	ENST00000355653;ENST00000420567;ENST00000587173	Q99536	VAT1	Synaptic vesicle membrane protein VAT-1 homolog	VAT1_HUMAN	25	32	100	0.0555108	19.0643	1.76e-32	0	6.42e-27
TTC17_HUMAN	0.132195	-0.140051	TTC17	Q96AE7-2	ENSG00000052841	ENSP00000039989;ENSP00000299240	ENST00000039989;ENST00000299240	Q96AE7-2	TTC17	Isoform 2 of Tetratricopeptide repeat protein 17	TTC17_HUMAN	1	1	100	0.248719	10.0429	7.8e-23	0	2.49e-19
TENS1_HUMAN	0.26926	-0.140013	TNS1	Q9HBL0-2	ENSG00000079308	ENSP00000171887;ENSP00000308321	ENST00000171887;ENST00000310858	Q9HBL0-2	TNS1	Isoform 2 of Tensin-1	TENS1_HUMAN	1	1	95.8	0.275004	9.66721	1.56e-16	0	8.36e-14
CALRL_HUMAN	0.363422	-0.139907	CALCRL	Q16602	ENSG00000064989	ENSP00000376177;ENSP00000386972;ENSP00000387190	ENST00000392370;ENST00000409998;ENST00000410068	Q16602	CALCRL	Calcitonin gene-related peptide type 1 receptor	CALRL_HUMAN	3	3	95.8	0.16002	9.30718	1.67e-18	0	1.72e-15
PPAL_HUMAN	0.263356	-0.13989	ACP2	P11117	ENSG00000134575	ENSP00000256997;ENSP00000414911	ENST00000256997;ENST00000444355	P11117	ACP2	Lysosomal acid phosphatase	PPAL_HUMAN	9	11	100	0.142187	16.922	2.7e-22	0	7.41e-19
UTP11_HUMAN	0.410313	-0.139735	UTP11L	Q9Y3A2	ENSG00000183520	ENSP00000362105	ENST00000373014	Q9Y3A2	UTP11	Probable U3 small nucleolar RNA-associated protein 11	UTP11_HUMAN	5	5	100	0.138168	11.3835	3.54e-22	0	9.39e-19
SIMC1_HUMAN	0.300409	-0.139586	SIMC1	Q8NDZ2;Q8NDZ2-3;Q8NDZ2-4;Q8NDZ2-5	ENSG00000170085	ENSP00000331311;ENSP00000342075;ENSP00000406571;ENSP00000409287	ENST00000332772;ENST00000341199;ENST00000430704;ENST00000443967	Q8NDZ2;Q8NDZ2-3;Q8NDZ2-4;Q8NDZ2-5	SIMC1	SUMO-interacting motif-containing protein 1;Isoform 3 of SUMO-interacting motif-containing protein 1;Isoform 4 of SUMO-interacting motif-containing protein 1;Isoform 5 of SUMO-interacting motif-containing protein 1	SIMC1_HUMAN	1	1	100	0.241914	9.84689	1.75e-21	0	3.87e-18
LOXL3_HUMAN	0.474734	-0.139291	LOXL3	P58215	ENSG00000115318	ENSP00000264094;ENSP00000377512	ENST00000264094;ENST00000393937	P58215	LOXL3	Lysyl oxidase homolog 3	LOXL3_HUMAN	12	12	100	0.139771	11.2879	8.27e-32	0	1.78e-26
EMAL3_HUMAN	0.637364	-0.139198	EML3	Q32P44	ENSG00000149499	ENSP00000378254;ENSP00000431752;ENSP00000434513	ENST00000394773;ENST00000494448;ENST00000529309	Q32P44	EML3	Echinoderm microtubule-associated protein-like 3	EMAL3_HUMAN	25	25	100	0.0652303	13.5842	3.58e-29	0	1.45e-24
TM6S1_HUMAN	0.160457	-0.139022	TM6SF1	Q9BZW5	ENSG00000136404	ENSP00000317000;ENSP00000457477	ENST00000322019;ENST00000565774	Q9BZW5	TM6SF1	Transmembrane 6 superfamily member 1	TM6S1_HUMAN	5	5	100	0.243053	11.5971	8.43e-26	0	7.44e-22
S2542_HUMAN	0.27004	-0.138996	SLC25A42	Q86VD7	ENSG00000181035	ENSP00000326693	ENST00000318596	Q86VD7	SLC25A42	Mitochondrial coenzyme A transporter SLC25A42	S2542_HUMAN	2	2	100	0.156511	10.5496	6.79e-21	0	1.3e-17
MCAT_HUMAN	0.415936	-0.138984	SLC25A20	O43772	ENSG00000178537	ENSP00000326305	ENST00000319017	O43772	SLC25A20	Mitochondrial carnitine/acylcarnitine carrier protein	MCAT_HUMAN	10	13	100	0.10142	14.8209	1.1e-28	0	3.45e-24
PLS1_HUMAN	0.154703	-0.138867	PLSCR1	O15162;O15162-2	ENSG00000188313	ENSP00000345494;ENSP00000411675	ENST00000342435;ENST00000448787	O15162;O15162-2	PLSCR1	Phospholipid scramblase 1;Isoform 2 of Phospholipid scramblase 1	PLS1_HUMAN	4	5	100	0.206402	13.6831	4.99e-30	0	3.26e-25
EFC4B_HUMAN	0.447295	-0.138714	CRACR2A	Q9BSW2	ENSG00000130038	ENSP00000252322;ENSP00000409382	ENST00000252322;ENST00000440314	Q9BSW2	CRACR2A	EF-hand calcium-binding domain-containing protein 4B	EFC4B_HUMAN	5	5	100	0.110369	10.0485	1.81e-27	0	3.2e-23
DEPD5_HUMAN	2.30658	-0.138661	DEPDC5	O75140;O75140-1;O75140-4;O75140-9	ENSG00000100150	ENSP00000371545;ENSP00000371546;ENSP00000383101;ENSP00000383105;ENSP00000383107;ENSP00000383108;ENSP00000440210	ENST00000382111;ENST00000382112;ENST00000400242;ENST00000400246;ENST00000400248;ENST00000400249;ENST00000535622	O75140;O75140-1;O75140-4;O75140-9	DEPDC5	GATOR complex protein DEPDC5;Isoform 1 of GATOR complex protein DEPDC5;Isoform 4 of GATOR complex protein DEPDC5;Isoform 9 of GATOR complex protein DEPDC5	DEPD5_HUMAN	26	26	100	0.0363302	13.5464	1.81e-26	0	2.09e-22
TBB3_HUMAN	1.09609	-0.13839	TUBB3	Q13509	ENSG00000258947	ENSP00000320295;ENSP00000451617	ENST00000315491;ENST00000554444	Q13509	TUBB3	Tubulin beta-3 chain	TBB3_HUMAN	6	7	100	0.128333	9.70397	7.21e-21	0	1.37e-17
VMP1_HUMAN	0.521462	-0.138386	VMP1	Q96GC9;Q96GC9-2	ENSG00000062716	ENSP00000262291	ENST00000262291	Q96GC9;Q96GC9-2	VMP1	Vacuole membrane protein 1;Isoform 2 of Vacuole membrane protein 1	VMP1_HUMAN	4	5	100	0.0961156	14.9174	1.31e-28	0	3.97e-24
STK19_HUMAN	0.691538	-0.138364	STK19	P49842;P49842-2;P49842-3;P49842-4	ENSG00000204344;ENSG00000206342;ENSG00000226033;ENSG00000226257;ENSG00000234947;ENSG00000236250	ENSP00000364480;ENSP00000364482;ENSP00000372817;ENSP00000389352;ENSP00000391798;ENSP00000393272;ENSP00000395028;ENSP00000395864;ENSP00000399915;ENSP00000403479;ENSP00000413766	ENST00000375331;ENST00000375333;ENST00000383327;ENST00000424104;ENST00000425138;ENST00000426802;ENST00000431383;ENST00000433397;ENST00000438256;ENST00000444147;ENST00000452688	P49842;P49842-2;P49842-3;P49842-4	STK19	Serine/threonine-protein kinase 19;Isoform 2 of Serine/threonine-protein kinase 19;Isoform 3 of Serine/threonine-protein kinase 19;Isoform 4 of Serine/threonine-protein kinase 19	STK19_HUMAN	6	6	100	0.0925272	10.9131	6.07e-28	0	1.33e-23
ECHA_HUMAN	0.707442	-0.138178	HADHA	P40939	ENSG00000084754	ENSP00000370023	ENST00000380649	P40939	HADHA	Trifunctional enzyme subunit alpha, mitochondrial	ECHA_HUMAN	36	56	100	0.0763201	17.8369	4.98e-32	0	1.27e-26
DUS1_HUMAN	0.241939	-0.138018	DUSP1	P28562	ENSG00000120129	ENSP00000239223	ENST00000239223	P28562	DUSP1	Dual specificity protein phosphatase 1	DUS1_HUMAN	14	16	100	0.789093	11.1638	7.33e-26	0	6.62e-22
RUXE_HUMAN	0.406338	-0.137973	SNRPE	P62304	ENSG00000182004	ENSP00000400591	ENST00000414487	P62304	SNRPE	Small nuclear ribonucleoprotein E	RUXE_HUMAN	4	7	100	0.0884565	16.6787	1.14e-19	0	1.62e-16
SPHK1_HUMAN	0.414103	-0.13774	SPHK1	Q9NYA1-2	ENSG00000176170	ENSP00000313681;ENSP00000376285;ENSP00000440970;ENSP00000465726;ENSP00000468547	ENST00000323374;ENST00000392496;ENST00000545180;ENST00000590959;ENST00000592299	Q9NYA1-2	SPHK1	Isoform 2 of Sphingosine kinase 1	SPHK1_HUMAN	7	7	100	0.167536	10.2692	8.73e-19	0	9.76e-16
T176A_HUMAN	0.0528414	-0.13748	TMEM176A	Q96HP8	ENSG00000002933	ENSP00000004103;ENSP00000417626	ENST00000004103;ENST00000484928	Q96HP8	TMEM176A	Transmembrane protein 176A	T176A_HUMAN	3	3	95.8	0.690215	11.0345	3.31e-19	0	4.15e-16
FAD1_HUMAN	0.771139	-0.137174	FLAD1	Q8NFF5;Q8NFF5-2	ENSG00000160688	ENSP00000292180;ENSP00000317296;ENSP00000357416;ENSP00000357417	ENST00000292180;ENST00000315144;ENST00000368431;ENST00000368432	Q8NFF5;Q8NFF5-2	FLAD1	FAD synthase;Isoform 2 of FAD synthase	FAD1_HUMAN	25	25	100	0.0737329	12.3088	7.39e-26	0	6.67e-22
HLAH_HUMAN	0.0647491	-0.136915	HLA-H	P01893				P01893	HLA-H	Putative HLA class I histocompatibility antigen, alpha chain H	HLAH_HUMAN	2	2	100	0.409669	15.2712	2.94e-15	0	9.96e-13
AP1S2_HUMAN	0.529535	-0.136894	AP1S2	P56377-2	ENSG00000182287	ENSP00000328789	ENST00000329235	P56377-2	AP1S2	Isoform 2 of AP-1 complex subunit sigma-2	AP1S2_HUMAN	2	2	100	0.154372	10.443	1.26e-32	0	5.17e-27
RCCD1_HUMAN	0.522485	-0.136742	RCCD1	A6NED2	ENSG00000166965	ENSP00000377801;ENSP00000451963	ENST00000394258;ENST00000556618	A6NED2	RCCD1	RCC1 domain-containing protein 1	RCCD1_HUMAN	9	9	100	0.0948741	11.0101	1.88e-22	0	5.38e-19
DEFI8_HUMAN	0.57687	-0.136675	DEF8	Q6ZN54;Q6ZN54-5	ENSG00000140995	ENSP00000268676;ENSP00000412784;ENSP00000456095;ENSP00000456501;ENSP00000456799;ENSP00000457627;ENSP00000458019;ENSP00000480073;ENSP00000482524	ENST00000268676;ENST00000418391;ENST00000563594;ENST00000563795;ENST00000567874;ENST00000569453;ENST00000570182;ENST00000610455;ENST00000617948	Q6ZN54;Q6ZN54-5	DEF8	Differentially expressed in FDCP 8 homolog;Isoform 5 of Differentially expressed in FDCP 8 homolog	DEFI8_HUMAN	14	14	100	0.0828252	12.1064	4.82e-28	0	1.11e-23
ACSL3_HUMAN	0.57642	-0.136585	ACSL3	O95573	ENSG00000123983	ENSP00000350012;ENSP00000375918	ENST00000357430;ENST00000392066	O95573	ACSL3	Fatty acid CoA ligase Acsl3	ACSL3_HUMAN	27	33	100	0.106579	15.9039	1.32e-38	0	5.34e-30
TRI41_HUMAN	0.329478	-0.136583	TRIM41	Q8WV44	ENSG00000146063	ENSP00000320869;ENSP00000336749	ENST00000315073;ENST00000351937	Q8WV44	TRIM41	E3 ubiquitin-protein ligase TRIM41	TRI41_HUMAN	4	4	95.8	0.187933	11.1542	8.94e-10	0	4.29e-08
SFT2A_HUMAN	0.32767	-0.13658	SFT2D1	Q8WV19	ENSG00000198818	ENSP00000354590	ENST00000361731	Q8WV19	SFT2D1	Vesicle transport protein SFT2A	SFT2A_HUMAN	1	1	100	0.296407	11.5299	1.97e-27	0	3.43e-23
RPAC1_HUMAN	0.417878	-0.136372	POLR1C	O15160	ENSG00000171453	ENSP00000307212;ENSP00000361465	ENST00000304004;ENST00000372389	O15160	POLR1C	DNA-directed RNA polymerases I and III subunit RPAC1	RPAC1_HUMAN	11	11	100	0.11843	12.6108	1.8e-30	0	1.54e-25
NS1BP_HUMAN	0.569271	-0.136111	IVNS1ABP	Q9Y6Y0	ENSG00000116679	ENSP00000356468	ENST00000367498	Q9Y6Y0	IVNS1ABP	Influenza virus NS1A-binding protein	NS1BP_HUMAN	20	20	100	0.145872	13.0482	9.41e-28	0	1.89e-23
AGO1_HUMAN	0.52213	-0.136104	AGO1	Q9UL18	ENSG00000092847	ENSP00000362300	ENST00000373204	Q9UL18	AGO1	Protein argonaute-1	AGO1_HUMAN	25	25	100	0.0849262	13.1311	7.6e-28	0	1.6e-23
LYRM4_HUMAN	0.426772	-0.136077	LYRM4	Q9HD34	ENSG00000214113	ENSP00000418787	ENST00000330636	Q9HD34	LYRM4	LYR motif-containing protein 4	LYRM4_HUMAN	4	4	100	0.110086	12.6548	2.04e-20	0	3.48e-17
FRIH_HUMAN	0.305542	-0.136052	FTH1	P02794	ENSG00000167996	ENSP00000273550;ENSP00000484477	ENST00000273550;ENST00000620041	P02794	FTH1	Ferritin heavy chain	FRIH_HUMAN	12	13	100	0.189158	16.2589	3.55e-24	0	1.73e-20
ANO10_HUMAN	0.663411	-0.136005	ANO10	Q9NW15	ENSG00000160746	ENSP00000292246;ENSP00000327767;ENSP00000379398;ENSP00000394119;ENSP00000396990	ENST00000292246;ENST00000350459;ENST00000396091;ENST00000414522;ENST00000451430	Q9NW15	ANO10	Anoctamin-10	ANO10_HUMAN	15	16	100	0.0947138	13.3849	4.51e-31	0	5.71e-26
RL15_HUMAN	1.16787	-0.135945	RPL15	P61313	ENSG00000174748	ENSP00000309334;ENSP00000346867;ENSP00000388529;ENSP00000390193;ENSP00000398788;ENSP00000416692;ENSP00000483260	ENST00000307839;ENST00000354811;ENST00000413699;ENST00000415719;ENST00000435882;ENST00000456530;ENST00000611050	P61313	RPL15	60S ribosomal protein L15	RL15_HUMAN	10	10	100	0.115781	17.5574	2.16e-18	0	2.15e-15
SARAF_HUMAN	0.379638	-0.135919	SARAF	Q96BY9	ENSG00000133872	ENSP00000256255;ENSP00000441351	ENST00000256255;ENST00000545648	Q96BY9	SARAF	Store-operated calcium entry-associated regulatory factor	SARAF_HUMAN	5	5	100	0.169656	11.3735	1.83e-29	0	8.68e-25
MYADM_HUMAN	0.298994	-0.13576	MYADM	Q96S97	ENSG00000179820	ENSP00000337222;ENSP00000375648;ENSP00000375649;ENSP00000375650;ENSP00000375651	ENST00000336967;ENST00000391768;ENST00000391769;ENST00000391770;ENST00000391771	Q96S97	MYADM	Myeloid-associated differentiation marker	MYADM_HUMAN	4	5	100	0.126321	14.7031	5.18e-31	0	6.3e-26
NUD14_HUMAN	0.313508	-0.135528	NUDT14	O95848	ENSG00000183828	ENSP00000376349	ENST00000392568	O95848	NUDT14	Uridine diphosphate glucose pyrophosphatase NUDT14	NUD14_HUMAN	10	11	100	0.10675	14.1386	1.38e-25	0	1.12e-21
LRBA_HUMAN	0.231037	-0.135516	LRBA	P50851-2	ENSG00000198589	ENSP00000349629;ENSP00000421552	ENST00000357115;ENST00000510413	P50851-2	LRBA	Isoform 2 of Lipopolysaccharide-responsive and beige-like anchor protein	LRBA_HUMAN	1	1	95.8	0.214757	10.4728	4.59e-21	0	9.14e-18
ZFY27_HUMAN	0.172309	-0.135434	ZFYVE27	Q5T4F4;Q5T4F4-2;Q5T4F4-3;Q5T4F4-5;Q5T4F4-7;Q5T4F4-8	ENSG00000155256	ENSP00000337993;ENSP00000350148;ENSP00000353069;ENSP00000359642;ENSP00000359646;ENSP00000377282;ENSP00000409594	ENST00000337540;ENST00000357540;ENST00000359980;ENST00000370610;ENST00000370613;ENST00000393677;ENST00000423811	Q5T4F4;Q5T4F4-2;Q5T4F4-3;Q5T4F4-5;Q5T4F4-7;Q5T4F4-8	ZFYVE27	Protrudin;Isoform 2 of Protrudin;Isoform 3 of Protrudin;Isoform 5 of Protrudin;Isoform 7 of Protrudin;Isoform 8 of Protrudin	ZFY27_HUMAN	3	3	100	0.195754	8.53711	0.000292064	0.000473765	0.00180376
HMGA1_HUMAN	0.119146	-0.135313	HMGA1	P17096-2	ENSG00000137309	ENSP00000288245;ENSP00000308227;ENSP00000363230;ENSP00000385693;ENSP00000399888	ENST00000311487;ENST00000347617;ENST00000374116;ENST00000401473;ENST00000447654	P17096-2	HMGA1	Isoform HMG-Y of High mobility group protein HMG-I/HMG-Y	HMGA1_HUMAN	1	1	95.8	0.347327	10.389	8.67e-12	0	8.11e-10
L0R6Q1_HUMAN	0.12747	-0.135206	SLC35A4	L0R6Q1	ENSG00000176087	ENSP00000485218	ENST00000623481	L0R6Q1	SLC35A4	SLC35A4 upstream open reading frame protein	S35U4_HUMAN	3	3	95.8	0.312972	12.4454	9.63e-21	0	1.77e-17
MT21D_HUMAN	1.07922	-0.135199	VCPKMT	Q9H867	ENSG00000100483	ENSP00000379200;ENSP00000379201;ENSP00000437113	ENST00000395859;ENST00000395860;ENST00000491402	Q9H867	VCPKMT	Protein N-lysine methyltransferase METTL21D	MT21D_HUMAN	3	3	87.5	0.123547	9.65465	0.00109719	0.00153574	0.00569549
LYSC_HUMAN	0.289619	-0.135155	LYZ	P61626	ENSG00000090382	ENSP00000261267	ENST00000261267	P61626	LYZ	Lysozyme C	LYSC_HUMAN	7	9	100	0.142823	16.3268	5.51e-25	0	3.57e-21
TRA2B_HUMAN	0.687478	-0.134681	TRA2B	P62995;P62995-3	ENSG00000136527	ENSP00000343857;ENSP00000371626;ENSP00000416887;ENSP00000416959	ENST00000342294;ENST00000382191;ENST00000453386;ENST00000456380	P62995;P62995-3	TRA2B	Transformer-2 protein homolog beta;Isoform 3 of Transformer-2 protein homolog beta	TRA2B_HUMAN	9	10	100	0.0802881	16.5802	7.41e-19	0	8.46e-16
IDH3G_HUMAN	1.17862	-0.134554	IDH3G	P51553	ENSG00000067829	ENSP00000217901;ENSP00000359110	ENST00000217901;ENST00000370092	P51553	IDH3G	Isocitrate dehydrogenase [NAD] subunit gamma, mitochondrial	IDH3G_HUMAN	12	16	100	0.0663881	13.4216	5.83e-25	0	3.75e-21
ALKB1_HUMAN	0.362773	-0.134526	ALKBH1	Q13686	ENSG00000100601	ENSP00000216489	ENST00000216489	Q13686	ALKBH1	Nucleic acid dioxygenase ALKBH1	ALKB1_HUMAN	7	7	100	0.142613	9.35941	8.03e-28	0	1.67e-23
TRPM7_HUMAN	0.898888	-0.134344	TRPM7	Q96QT4	ENSG00000092439	ENSP00000320239	ENST00000313478	Q96QT4	TRPM7	Transient receptor potential cation channel subfamily M member 7	TRPM7_HUMAN	27	27	100	0.0641623	11.5436	1.93e-39	0	2.72e-30
MPC2_HUMAN	0.638769	-0.134269	MPC2	O95563	ENSG00000143158	ENSP00000271373;ENSP00000356820	ENST00000271373;ENST00000367846	O95563	MPC2	Mitochondrial pyruvate carrier 2	MPC2_HUMAN	6	10	100	0.0824046	14.7295	4.14e-25	0	2.81e-21
CATL1_HUMAN	0.975933	-0.134108	CTSL	P07711	ENSG00000135047	ENSP00000345344;ENSP00000365061	ENST00000340342;ENST00000343150	P07711	CTSL	Procathepsin L	CATL1_HUMAN	11	18	100	0.128458	16.4892	7.25e-32	0	1.63e-26
MD13L_HUMAN	0.588499	-0.133875	MED13L	Q71F56	ENSG00000123066	ENSP00000281928	ENST00000281928	Q71F56	MED13L	Mediator of RNA polymerase II transcription subunit 13-like	MD13L_HUMAN	7	8	100	0.124356	15.1569	2.34e-24	0	1.21e-20
VKORL_HUMAN	0.934468	-0.133798	VKORC1L1	Q8N0U8	ENSG00000196715	ENSP00000353998;ENSP00000403077	ENST00000360768;ENST00000434382	Q8N0U8	VKORC1L1	Vitamin K epoxide reductase complex subunit 1-like protein 1	VKORL_HUMAN	4	4	100	0.126927	13.3224	4.1e-21	0	8.27e-18
YKT6_HUMAN	1.42269	-0.133618	YKT6	O15498	ENSG00000106636	ENSP00000223369;ENSP00000420805	ENST00000223369;ENST00000496112	O15498	YKT6	Synaptobrevin homolog YKT6	YKT6_HUMAN	10	11	100	0.0606415	14.942	5.38e-28	0	1.21e-23
PIGB_HUMAN	0.328418	-0.133573	PIGB	Q92521	ENSG00000069943	ENSP00000164305	ENST00000164305	Q92521	PIGB	GPI mannosyltransferase 3	PIGB_HUMAN	5	5	100	0.146594	11.1674	1.41e-28	0	4.21e-24
FZR_HUMAN	0.278595	-0.1334	FZR1	Q9UM11-2;Q9UM11-3	ENSG00000105325	ENSP00000321800;ENSP00000378529;ENSP00000410369	ENST00000313639;ENST00000395095;ENST00000441788	Q9UM11-2;Q9UM11-3	FZR1	Isoform 2 of Fizzy-related protein homolog;Isoform 3 of Fizzy-related protein homolog	FZR1_HUMAN	5	5	100	0.12747	10.9805	3.48e-21	0	7.14e-18
SYJ2B_HUMAN	0.230093	-0.133396	SYNJ2BP	P57105	ENSG00000213463	ENSP00000256366	ENST00000256366	P57105	SYNJ2BP	Synaptojanin-2-binding protein	SYJ2B_HUMAN	4	4	100	0.217113	12.0104	7.7e-26	0	6.9e-22
TIPRL_HUMAN	1.13275	-0.133353	TIPRL	O75663	ENSG00000143155	ENSP00000356804;ENSP00000356807	ENST00000367830;ENST00000367833	O75663	TIPRL	TIP41-like protein	TIPRL_HUMAN	11	12	100	0.0628966	14.4468	3.96e-20	0	6.28e-17
GPR34_HUMAN	0.338542	-0.133344	GPR34	Q9UPC5	ENSG00000171659	ENSP00000367378;ENSP00000367384	ENST00000378138;ENST00000378142	Q9UPC5	GPR34	Probable G-protein coupled receptor 34	GPR34_HUMAN	3	3	100	0.267337	12.0411	5.33e-19	0	6.33e-16
HLAG_HUMAN	0.158393	-0.133269	HLA-G	P17693-5	ENSG00000204632;ENSG00000206506;ENSG00000230413;ENSG00000233095;ENSG00000235346;ENSG00000235680;ENSG00000237216	ENSP00000353472;ENSP00000373116;ENSP00000388176;ENSP00000389522;ENSP00000398200;ENSP00000405238;ENSP00000408773;ENSP00000412927;ENSP00000447762;ENSP00000447780;ENSP00000448085;ENSP00000448363;ENSP00000449291;ENSP00000449903	ENST00000360323;ENST00000383621;ENST00000423011;ENST00000423373;ENST00000428701;ENST00000428952;ENST00000444098;ENST00000449127;ENST00000546545;ENST00000546634;ENST00000547241;ENST00000547931;ENST00000550897;ENST00000553052	P17693-5	HLA-G	Isoform 5 of HLA class I histocompatibility antigen, alpha chain G	HLAG_HUMAN	5	5	100	0.22845	16.473	3.05e-07	0	6.2e-06
TLR8_HUMAN	0.258968	-0.133116	TLR8	Q9NR97;Q9NR97-2	ENSG00000101916	ENSP00000218032;ENSP00000312082	ENST00000218032;ENST00000311912	Q9NR97;Q9NR97-2	TLR8	Toll-like receptor 8;Isoform 2 of Toll-like receptor 8	TLR8_HUMAN	31	35	100	0.146084	14.6067	3.81e-28	0	9.2e-24
ANM6_HUMAN	0.814713	-0.133115	PRMT6	Q96LA8;Q96LA8-2	ENSG00000198890	ENSP00000359095	ENST00000370078	Q96LA8;Q96LA8-2	PRMT6	Protein arginine N-methyltransferase 6;Isoform 2 of Protein arginine N-methyltransferase 6	ANM6_HUMAN	5	5	100	0.0948225	11.2766	5.99e-29	0	2.16e-24
TGT_HUMAN	0.590079	-0.133063	QTRT1	Q9BXR0	ENSG00000213339	ENSP00000250237;ENSP00000389126	ENST00000250237;ENST00000421333	Q9BXR0	QTRT1	Queuine tRNA-ribosyltransferase catalytic subunit 1	TGT_HUMAN	10	11	100	0.0784297	13.8046	1.28e-26	0	1.57e-22
AGAP2_HUMAN	0.714081	-0.133027	AGAP2	Q99490-2	ENSG00000135439	ENSP00000257897	ENST00000257897	Q99490-2	AGAP2	Isoform 2 of Arf-GAP with GTPase, ANK repeat and PH domain-containing protein 2	AGAP2_HUMAN	12	13	100	0.0879309	12.0165	3.24e-25	0	2.28e-21
CENPE_HUMAN	0.193501	-0.133019	CENPE	Q02224;Q02224-3	ENSG00000138778	ENSP00000265148;ENSP00000369365	ENST00000265148;ENST00000380026	Q02224;Q02224-3	CENPE	Centromere-associated protein E;Isoform 3 of Centromere-associated protein E	CENPE_HUMAN	2	2	100	0.169266	12.1836	1.8e-06	0.000119062	2.69e-05
RL23_HUMAN	0.259782	-0.132923	RPL23	P62829	ENSG00000125691	ENSP00000377865;ENSP00000420311	ENST00000394332;ENST00000479035	P62829	RPL23	60S ribosomal protein L23	RL23_HUMAN	6	12	100	0.118431	16.5531	8.49e-24	0	3.65e-20
HMCS1_HUMAN	0.256166	-0.132905	HMGCS1	Q01581	ENSG00000112972	ENSP00000322706;ENSP00000399402	ENST00000325110;ENST00000433297	Q01581	HMGCS1	Hydroxymethylglutaryl-CoA synthase, cytoplasmic	HMCS1_HUMAN	21	24	100	0.181266	13.4384	8.25e-24	0	3.56e-20
MRT4_HUMAN	0.639663	-0.132879	MRTO4	Q9UKD2	ENSG00000053372	ENSP00000364320	ENST00000330263	Q9UKD2	MRTO4	mRNA turnover protein 4 homolog	MRT4_HUMAN	10	12	100	0.0922163	12.6223	7.93e-25	0	4.86e-21
ALG12_HUMAN	0.726688	-0.132867	ALG12	Q9BV10	ENSG00000182858	ENSP00000333813	ENST00000330817	Q9BV10	ALG12	Dol-P-Man:Man(7)GlcNAc(2)-PP-Dol alpha-1,6-mannosyltransferase	ALG12_HUMAN	12	12	100	0.062734	13.4104	2.45e-31	0	3.73e-26
C56D1_HUMAN	0.62668	-0.132823	CYB561D1	Q8N8Q1;Q8N8Q1-2;Q8N8Q1-3;Q8N8Q1-4	ENSG00000174151	ENSP00000309324;ENSP00000358884;ENSP00000377312;ENSP00000413530;ENSP00000416898	ENST00000310611;ENST00000369868;ENST00000393709;ENST00000420578;ENST00000430195	Q8N8Q1;Q8N8Q1-2;Q8N8Q1-3;Q8N8Q1-4	CYB561D1	Probable transmembrane reductase CYB561D1;Isoform 2 of Probable transmembrane reductase CYB561D1;Isoform 3 of Probable transmembrane reductase CYB561D1;Isoform 4 of Probable transmembrane reductase CYB561D1	C56D1_HUMAN	1	1	100	0.188481	10.8948	1.76e-22	0	5.07e-19
NMI_HUMAN	0.188215	-0.13281	NMI	Q13287	ENSG00000123609	ENSP00000243346	ENST00000243346	Q13287	NMI	N-myc-interactor	NMI_HUMAN	21	27	100	0.155404	14.1024	3.21e-28	0	8.04e-24
ZN281_HUMAN	0.250557	-0.132744	ZNF281	Q9Y2X9;Q9Y2X9-2	ENSG00000162702	ENSP00000294740;ENSP00000356321;ENSP00000356322	ENST00000294740;ENST00000367352;ENST00000367353	Q9Y2X9;Q9Y2X9-2	ZNF281	Zinc finger protein 281;Isoform 2 of Zinc finger protein 281	ZN281_HUMAN	5	5	100	0.139426	11.2584	4.27e-20	0	6.72e-17
GTR3_HUMAN	0.609748	-0.132639	SLC2A3	P11169	ENSG00000059804	ENSP00000075120	ENST00000075120	P11169	SLC2A3	Solute carrier family 2, facilitated glucose transporter member 3	GTR3_HUMAN	6	7	100	0.562216	12.718	6.29e-29	0	2.24e-24
LAMA2_HUMAN	0.595003	-0.132621	LAMA2	P24043	ENSG00000196569	ENSP00000400365	ENST00000421865	P24043	LAMA2	Laminin subunit alpha-2	LAMA2_HUMAN	2	2	100	0.129473	13.409	0.000891723	0.00118203	0.00475416
TX101_HUMAN	0.378906	-0.132529	TEX101	Q9BY14;Q9BY14-2	ENSG00000131126	ENSP00000472308;ENSP00000472769	ENST00000598265;ENST00000602198	Q9BY14;Q9BY14-2	TEX101	Testis-expressed protein 101;Isoform 2 of Testis-expressed protein 101	TX101_HUMAN	1	1	79.2	0.115744	12.9156	0.000649658	0.000709807	0.00360737
ISCA1_HUMAN	0.388544	-0.132362	ISCA1	Q9BUE6;Q9BUE6-2	ENSG00000135070	ENSP00000365159	ENST00000375991	Q9BUE6;Q9BUE6-2	ISCA1	Iron-sulfur cluster assembly 1 homolog, mitochondrial;Isoform 2 of Iron-sulfur cluster assembly 1 homolog, mitochondrial	ISCA1_HUMAN	3	3	100	0.150928	11.4465	3.7e-26	0	3.76e-22
AP1S2_HUMAN	0.440148	-0.132357	AP1S2	P56377	ENSG00000182287	ENSP00000328789	ENST00000329235	P56377	AP1S2	AP-1 complex subunit sigma-2	AP1S2_HUMAN	8	12	100	0.0872077	16.1711	2.1e-25	0	1.59e-21
CLC10_HUMAN	0.150071	-0.132343	CLEC10A	Q8IUN9-2	ENSG00000132514	ENSP00000254868;ENSP00000458728;ENSP00000460252	ENST00000254868;ENST00000571664;ENST00000576617	Q8IUN9-2	CLEC10A	Isoform 2 of C-type lectin domain family 10 member A	CLC10_HUMAN	8	8	100	0.224697	10.6087	1.39e-26	0	1.68e-22
RBMX2_HUMAN	0.915296	-0.132332	RBMX2	Q9Y388	ENSG00000134597	ENSP00000339090	ENST00000305536	Q9Y388	RBMX2	RNA-binding motif protein, X-linked 2	RBMX2_HUMAN	6	6	100	0.125391	11.3248	5.81e-24	0	2.64e-20
TBL1Y_HUMAN	0.189432	-0.13231	TBL1Y	Q9BQ87	ENSG00000092377	ENSP00000328879;ENSP00000347289;ENSP00000372499	ENST00000346432;ENST00000355162;ENST00000383032	Q9BQ87	TBL1Y	F-box-like/WD repeat-containing protein TBL1Y	TBL1Y_HUMAN	1	1	79.2	0.29692	11.5922	0.000254728	0.000473765	0.00160355
DJC16_HUMAN	0.851731	-0.132214	DNAJC16	Q9Y2G8	ENSG00000116138	ENSP00000365007;ENSP00000480224	ENST00000375847;ENST00000616884	Q9Y2G8	DNAJC16	DnaJ homolog subfamily C member 16	DJC16_HUMAN	22	22	100	0.0780115	12.7053	1.93e-39	0	2.72e-30
KDEL1_HUMAN	0.213753	-0.131905	KDELC1	Q6UW63	ENSG00000134901	ENSP00000365172	ENST00000376004	Q6UW63	POGLUT2	Protein O-glucosyltransferase 2	PLGT2_HUMAN	6	6	100	0.181267	9.37189	1.36e-18	0	1.44e-15
SHAN1_HUMAN	0	-0.131733	SHANK1	Q9Y566;Q9Y566-2;Q9Y566-3	ENSG00000161681	ENSP00000293441;ENSP00000351984;ENSP00000375689	ENST00000293441;ENST00000359082;ENST00000391813	Q9Y566;Q9Y566-2;Q9Y566-3	SHANK1	SH3 and multiple ankyrin repeat domains protein 1;Isoform 2 of SH3 and multiple ankyrin repeat domains protein 1;Isoform 3 of SH3 and multiple ankyrin repeat domains protein 1	SHAN1_HUMAN	1	1	70.8	0.392313	10.9424	2.27e-07	0	4.84e-06
RPC4_HUMAN	0.459076	-0.131707	POLR3D	P05423	ENSG00000168495	ENSP00000303088;ENSP00000380904	ENST00000306433;ENST00000397802	P05423	POLR3D	DNA-directed RNA polymerase III subunit RPC4	RPC4_HUMAN	9	9	100	0.130154	12.4088	2.8e-23	0	1.02e-19
CMTR2_HUMAN	0.400502	-0.13156	CMTR2	Q8IYT2	ENSG00000180917	ENSP00000337512;ENSP00000411148	ENST00000338099;ENST00000434935	Q8IYT2	CMTR2	Cap-specific mRNA (nucleoside-2'-O-)-methyltransferase 2	CMTR2_HUMAN	11	11	100	0.12281	12.6478	7.81e-28	0	1.63e-23
RAVR2_HUMAN	0.269286	-0.131277	RAVER2	Q9HCJ3;Q9HCJ3-2	ENSG00000162437	ENSP00000294428;ENSP00000360112	ENST00000294428;ENST00000371072	Q9HCJ3;Q9HCJ3-2	RAVER2	Ribonucleoprotein PTB-binding 2;Isoform 2 of Ribonucleoprotein PTB-binding 2	RAVR2_HUMAN	2	2	95.8	0.13751	11.9731	5.04e-10	0	2.62e-08
CTR1_HUMAN	0.312515	-0.131235	SLC7A1	P30825	ENSG00000139514	ENSP00000370128	ENST00000380752	P30825	SLC7A1	High affinity cationic amino acid transporter 1	SL7A1_HUMAN	3	3	100	0.242682	10.0486	5.7e-17	0	3.57e-14
SAMC_HUMAN	0.192804	-0.131147	SLC25A26	Q70HW3	ENSG00000144741	ENSP00000336801	ENST00000336733	Q70HW3	SLC25A26	S-adenosylmethionine mitochondrial carrier protein	SAMC_HUMAN	7	7	100	0.201051	11.2394	1.49e-26	0	1.78e-22
WWC3_HUMAN	0.350052	-0.131062	WWC3	Q9ULE0	ENSG00000047644	ENSP00000370242	ENST00000380861	Q9ULE0	WWC3	Protein WWC3	WWC3_HUMAN	16	16	100	0.116895	11.0839	4.31e-24	0	2.04e-20
ITPR3_HUMAN	0.518798	-0.130955	ITPR3	Q14573	ENSG00000096433	ENSP00000363435;ENSP00000475177	ENST00000374316;ENST00000605930	Q14573	ITPR3	Inositol 1,4,5-trisphosphate receptor type 3	ITPR3_HUMAN	11	11	100	0.135969	14.7987	4.81e-18	0	4.31e-15
ATF6A_HUMAN	0.422245	-0.130948	ATF6	P18850	ENSG00000118217	ENSP00000356919	ENST00000367942	P18850	ATF6	Cyclic AMP-dependent transcription factor ATF-6 alpha	ATF6A_HUMAN	6	6	100	0.116803	10.6574	6.8e-24	0	3.02e-20
AP2S1_HUMAN	0.481455	-0.130889	AP2S1	P53680	ENSG00000042753	ENSP00000263270;ENSP00000470898	ENST00000263270;ENST00000601649	P53680	AP2S1	AP-2 complex subunit sigma	AP2S1_HUMAN	5	8	100	0.0941916	15.1023	2.17e-21	0	4.68e-18
UPP_HUMAN	1.25093	-0.130868	UPRT	Q96BW1	ENSG00000094841	ENSP00000362481;ENSP00000433987	ENST00000373383;ENST00000462237	Q96BW1	UPRT	Uracil phosphoribosyltransferase homolog	UPP_HUMAN	9	9	100	0.0672812	11.537	6.43e-29	0	2.28e-24
TGFB1_HUMAN	0.524521	-0.130836	TGFB1	P01137	ENSG00000105329	ENSP00000221930	ENST00000221930	P01137	TGFB1	Transforming growth factor beta-1 proprotein	TGFB1_HUMAN	9	10	100	0.116859	11.6138	1.93e-39	0	2.72e-30
ARP2_HUMAN	0.466986	-0.130779	ACTR2	P61160	ENSG00000138071	ENSP00000260641;ENSP00000367220	ENST00000260641;ENST00000377982	P61160	ACTR2	Actin-related protein 2	ARP2_HUMAN	19	29	100	0.0782327	18.3471	7.53e-26	0	6.77e-22
EXOS1_HUMAN	0.600083	-0.13076	EXOSC1	Q9Y3B2	ENSG00000171311	ENSP00000359939	ENST00000370902	Q9Y3B2	EXOSC1	Exosome complex component CSL4	EXOS1_HUMAN	5	6	100	0.0830055	12.4941	7.98e-25	0	4.88e-21
CRNL1_HUMAN	0.844296	-0.130724	CRNKL1	Q9BZJ0;Q9BZJ0-3	ENSG00000101343	ENSP00000366557;ENSP00000428436;ENSP00000440733	ENST00000377340;ENST00000496549;ENST00000536226	Q9BZJ0;Q9BZJ0-3	CRNKL1	Crooked neck-like protein 1;Isoform 3 of Crooked neck-like protein 1	CRNL1_HUMAN	27	28	100	0.0654439	13.2116	2.5e-31	0	3.78e-26
FACE1_HUMAN	0.952147	-0.130705	ZMPSTE24	O75844	ENSG00000084073	ENSP00000361845	ENST00000372759	O75844	ZMPSTE24	CAAX prenyl protease 1 homolog	FACE1_HUMAN	13	17	100	0.0542226	15.086	1.07e-29	0	5.76e-25
EXOS9_HUMAN	1.25385	-0.1307	EXOSC9	Q06265;Q06265-2	ENSG00000123737	ENSP00000243498;ENSP00000368984	ENST00000243498;ENST00000379663	Q06265;Q06265-2	EXOSC9	Exosome complex component RRP45;Isoform 2 of Exosome complex component RRP45	EXOS9_HUMAN	11	13	100	0.0684034	13.1469	9.59e-32	0	1.96e-26
PDDC1_HUMAN	0.40094	-0.130613	PDDC1	Q8NB37	ENSG00000177225	ENSP00000321691;ENSP00000346239;ENSP00000380612;ENSP00000431183	ENST00000319863;ENST00000354286;ENST00000397472;ENST00000524550	Q8NB37	GATD1	Glutamine amidotransferase-like class 1 domain-containing protein 1	GALD1_HUMAN	6	7	100	0.0743004	15.6605	4.2e-26	0	4.18e-22
AEBP1_HUMAN	0.86388	-0.130371	AEBP1	Q8IUX7;Q8IUX7-2	ENSG00000106624	ENSP00000223357;ENSP00000398878	ENST00000223357;ENST00000450684	Q8IUX7;Q8IUX7-2	AEBP1	Adipocyte enhancer-binding protein 1;Isoform 2 of Adipocyte enhancer-binding protein 1	AEBP1_HUMAN	5	5	100	0.12119	10.5939	2.37e-32	0	7.77e-27
DHRSX_HUMAN	0.0852956	-0.130368	DHRSX	Q8N5I4	ENSG00000169084	ENSP00000334113	ENST00000334651	Q8N5I4	DHRSX	Dehydrogenase/reductase SDR family member on chromosome X	DHRSX_HUMAN	16	18	100	0.340824	12.9899	1.12e-30	0	1.09e-25
TN13B_HUMAN	0.086929	-0.130349	TNFSF13B	Q9Y275;Q9Y275-2	ENSG00000102524	ENSP00000365048;ENSP00000389540;ENSP00000445334	ENST00000375887;ENST00000430559;ENST00000542136	Q9Y275;Q9Y275-2	TNFSF13B	Tumor necrosis factor ligand superfamily member 13B;Isoform 2 of Tumor necrosis factor ligand superfamily member 13B	TN13B_HUMAN	2	2	100	0.36099	9.019	1.06e-20	0	1.94e-17
RTCB_HUMAN	0.82861	-0.13025	RTCB	Q9Y3I0	ENSG00000100220	ENSP00000216038	ENST00000216038	Q9Y3I0	RTCB	RNA-splicing ligase RtcB homolog	RTCB_HUMAN	24	32	100	0.0666718	15.849	8.11e-24	0	3.51e-20
NTCP7_HUMAN	0.317212	-0.130249	SLC10A7	Q0GE19-1	ENSG00000120519	ENSP00000334594;ENSP00000377623;ENSP00000411297;ENSP00000421275;ENSP00000421603;ENSP00000422577	ENST00000335472;ENST00000394059;ENST00000432059;ENST00000502607;ENST00000507030;ENST00000511374	Q0GE19-1	SLC10A7	Isoform 1 of Sodium/bile acid cotransporter 7	NTCP7_HUMAN	2	2	100	0.145629	10.7439	5.35e-22	0	1.35e-18
TP4AP_HUMAN	0.540691	-0.130212	TRPC4AP	Q8TEL6;Q8TEL6-3	ENSG00000100991	ENSP00000252015;ENSP00000400614	ENST00000252015;ENST00000451813	Q8TEL6;Q8TEL6-3	TRPC4AP	Short transient receptor potential channel 4-associated protein;Isoform 3 of Short transient receptor potential channel 4-associated protein	TP4AP_HUMAN	7	7	100	0.18383	10.1049	5.22e-14	0	1.12e-11
CYH4_HUMAN	0.293505	-0.13009	CYTH4	Q9UIA0	ENSG00000100055	ENSP00000248901	ENST00000248901	Q9UIA0	CYTH4	Cytohesin-4	CYH4_HUMAN	11	12	100	0.146399	14.5662	7.7e-24	0	3.36e-20
EMAL2_HUMAN	0.71498	-0.130082	EML2	O95834;O95834-2;O95834-3	ENSG00000125746	ENSP00000245925;ENSP00000442365;ENSP00000468312	ENST00000245925;ENST00000536630;ENST00000587152	O95834;O95834-2;O95834-3	EML2	Echinoderm microtubule-associated protein-like 2;Isoform 2 of Echinoderm microtubule-associated protein-like 2;Isoform 3 of Echinoderm microtubule-associated protein-like 2	EMAL2_HUMAN	21	24	100	0.0920733	15.6784	8.99e-29	0	2.96e-24
NAF1_HUMAN	0.46095	-0.130068	NAF1	Q96HR8;Q96HR8-2	ENSG00000145414	ENSP00000274054;ENSP00000408963	ENST00000274054;ENST00000422287	Q96HR8;Q96HR8-2	NAF1	H/ACA ribonucleoprotein complex non-core subunit NAF1;Isoform 2 of H/ACA ribonucleoprotein complex non-core subunit NAF1	NAF1_HUMAN	2	2	100	0.139942	10.2559	7.19e-22	0	1.76e-18
HEXDC_HUMAN	0.159049	-0.130001	HEXDC	Q8WVB3	ENSG00000169660	ENSP00000332634;ENSP00000337854	ENST00000327949;ENST00000337014	Q8WVB3	HEXD	Hexosaminidase D	HEXD_HUMAN	10	10	100	0.181942	11.2781	6.23e-34	0	8.37e-28
CHD9_HUMAN	0.643555	-0.129976	CHD9	Q3L8U1;Q3L8U1-2;Q3L8U1-3	ENSG00000177200	ENSP00000381522;ENSP00000396345;ENSP00000455307;ENSP00000457466	ENST00000398510;ENST00000447540;ENST00000564845;ENST00000566029	Q3L8U1;Q3L8U1-2;Q3L8U1-3	CHD9	Chromodomain-helicase-DNA-binding protein 9;Isoform 2 of Chromodomain-helicase-DNA-binding protein 9;Isoform 3 of Chromodomain-helicase-DNA-binding protein 9	CHD9_HUMAN	10	10	100	0.13796	9.32696	6.88e-22	0	1.69e-18
OGT1_HUMAN	0.166388	-0.129937	OGT	O15294-3	ENSG00000147162	ENSP00000362805;ENSP00000362824	ENST00000373701;ENST00000373719	O15294-3	OGT	Isoform 1 of UDP-N-acetylglucosamine--peptide N-acetylglucosaminyltransferase 110 kDa subunit	OGT1_HUMAN	2	2	100	0.289634	9.21973	3.56e-07	0	7.04e-06
NT5D1_HUMAN	2.06532	-0.129852	NT5DC1	Q5TFE4	ENSG00000178425	ENSP00000326858	ENST00000319550	Q5TFE4	NT5DC1	5'-nucleotidase domain-containing protein 1	NT5D1_HUMAN	23	27	100	0.0454693	14.8293	8.88e-29	0	2.93e-24
SMU1_HUMAN	0.763423	-0.1296	SMU1	Q2TAY7	ENSG00000122692	ENSP00000380336	ENST00000397149	Q2TAY7	SMU1	WD40 repeat-containing protein SMU1	SMU1_HUMAN	19	23	100	0.0668943	13.7091	1.11e-26	0	1.4e-22
RPA43_HUMAN	0.886118	-0.129502	TWISTNB	Q3B726	ENSG00000105849	ENSP00000222567	ENST00000222567	Q3B726	POLR1F	DNA-directed RNA polymerase I subunit RPA43	RPA43_HUMAN	5	5	100	0.0979461	12.2433	7.89e-23	0	2.52e-19
DIC_HUMAN	0.412591	-0.129406	SLC25A10	Q9UBX3;Q9UBX3-2	ENSG00000183048	ENSP00000328403;ENSP00000345580	ENST00000331531;ENST00000350690	Q9UBX3;Q9UBX3-2	SLC25A10	Mitochondrial dicarboxylate carrier;Isoform 2 of Mitochondrial dicarboxylate carrier	DIC_HUMAN	12	12	100	0.105517	12.8689	5.19e-29	0	1.93e-24
TMM59_HUMAN	0.209103	-0.129307	TMEM59	Q9BXS4	ENSG00000116209	ENSP00000234831	ENST00000234831	Q9BXS4	TMEM59	Transmembrane protein 59	TMM59_HUMAN	5	5	100	0.136569	9.35455	7.06e-14	0	1.44e-11
WIPI2_HUMAN	0.973339	-0.129201	WIPI2	Q9Y4P8-2;Q9Y4P8-6	ENSG00000157954	ENSP00000288828;ENSP00000371821;ENSP00000384945;ENSP00000385297;ENSP00000429654	ENST00000288828;ENST00000382384;ENST00000401525;ENST00000404704;ENST00000484262	Q9Y4P8-2;Q9Y4P8-6	WIPI2	Isoform 2 of WD repeat domain phosphoinositide-interacting protein 2;Isoform 6 of WD repeat domain phosphoinositide-interacting protein 2	WIPI2_HUMAN	10	11	100	0.0590776	13.5873	6.27e-25	0	3.98e-21
G6PC3_HUMAN	0.409298	-0.129191	G6PC3	Q9BUM1	ENSG00000141349	ENSP00000269097	ENST00000269097	Q9BUM1	G6PC3	Glucose-6-phosphatase 3	G6PC3_HUMAN	4	4	100	0.12791	12.5448	7.48e-23	0	2.4e-19
MAOX_HUMAN	0.60195	-0.12909	ME1	P48163	ENSG00000065833	ENSP00000358719	ENST00000369705	P48163	ME1	NADP-dependent malic enzyme	MAOX_HUMAN	27	33	100	0.0754439	15.3487	7.01e-28	0	1.5e-23
FPGT_HUMAN	0.213934	-0.128995	FPGT	O14772	ENSG00000254685	ENSP00000359931;ENSP00000432819	ENST00000370894;ENST00000534056	O14772	FPGT	Fucose-1-phosphate guanylyltransferase	FPGT_HUMAN	24	26	100	0.17523	14.3805	1.18e-25	0	9.84e-22
CRY2_HUMAN	0.365631	-0.128975	CRY2	Q49AN0	ENSG00000121671	ENSP00000397419;ENSP00000484684	ENST00000417225;ENST00000616080	Q49AN0	CRY2	Cryptochrome-2	CRY2_HUMAN	8	8	100	0.114995	13.1396	1.36e-19	0	1.89e-16
KMT2B_HUMAN	0.558431	-0.128912	KMT2B	Q9UMN6	ENSG00000272333	ENSP00000398837	ENST00000420124	Q9UMN6	KMT2B	Histone-lysine N-methyltransferase 2B	KMT2B_HUMAN	14	14	100	0.0758126	10.8282	5.07e-25	0	3.33e-21
TT21B_HUMAN	0.590202	-0.128908	TTC21B	Q7Z4L5	ENSG00000123607	ENSP00000243344	ENST00000243344	Q7Z4L5	TTC21B	Tetratricopeptide repeat protein 21B	TT21B_HUMAN	13	13	100	0.0717812	10.9537	6.8e-15	0	2.02e-12
CD276_HUMAN	0.259822	-0.128891	CD276	Q5ZPR3;Q5ZPR3-3;Q5ZPR3-4	ENSG00000103855	ENSP00000320058;ENSP00000320084;ENSP00000452736;ENSP00000454940	ENST00000318424;ENST00000318443;ENST00000561213;ENST00000564751	Q5ZPR3;Q5ZPR3-3;Q5ZPR3-4	CD276	CD276 antigen;Isoform 3 of CD276 antigen;Isoform 4 of CD276 antigen	CD276_HUMAN	9	10	100	0.142055	12.6264	2.79e-26	0	2.98e-22
XRP2_HUMAN	1.15766	-0.128885	RP2	O75695	ENSG00000102218	ENSP00000218340	ENST00000218340	O75695	RP2	Protein XRP2	XRP2_HUMAN	9	10	100	0.0659983	16.329	4.15e-22	0	1.08e-18
MYO19_HUMAN	0.269604	-0.128862	MYO19	Q96H55;Q96H55-3;Q96H55-4	ENSG00000278259;ENSG00000278372	ENSP00000477559;ENSP00000478355;ENSP00000478437;ENSP00000479518;ENSP00000480125;ENSP00000480242	ENST00000610930;ENST00000610992;ENST00000613929;ENST00000614623;ENST00000618519;ENST00000621344	Q96H55;Q96H55-3;Q96H55-4	MYO19	Unconventional myosin-XIX;Isoform 3 of Unconventional myosin-XIX;Isoform 4 of Unconventional myosin-XIX	MYO19_HUMAN	5	5	83.3	0.236655	10.3434	3.1e-31	0	4.4e-26
ENOA_HUMAN	0.355438	-0.128705	ENO1	P06733	ENSG00000074800	ENSP00000234590	ENST00000234590	P06733	ENO1	Alpha-enolase	ENOA_HUMAN	27	35	100	0.1029	19.8215	3.48e-26	0	3.58e-22
IF2M_HUMAN	0.805821	-0.12858	MTIF2	P46199	ENSG00000085760	ENSP00000263629;ENSP00000378099;ENSP00000384481	ENST00000263629;ENST00000394600;ENST00000403721	P46199	MTIF2	Translation initiation factor IF-2, mitochondrial	IF2M_HUMAN	14	14	100	0.0578759	13.1099	1.6e-25	0	1.27e-21
RT26_HUMAN	0.382002	-0.128344	MRPS26	Q9BYN8	ENSG00000125901	ENSP00000369682	ENST00000380325	Q9BYN8	MRPS26	28S ribosomal protein S26, mitochondrial	RT26_HUMAN	7	7	100	0.192587	12.5401	1.4e-29	0	7.06e-25
GID4_HUMAN	0.425671	-0.12799	GID4	Q8IVV7	ENSG00000141034	ENSP00000268719	ENST00000268719	Q8IVV7	GID4	Glucose-induced degradation protein 4 homolog	GID4_HUMAN	6	6	100	0.0803847	12.0811	1.81e-25	0	1.41e-21
CS066_HUMAN	0.551808	-0.127855	C19orf66	Q9NUL5;Q9NUL5-4	ENSG00000130813	ENSP00000253110;ENSP00000380978;ENSP00000467182	ENST00000253110;ENST00000397881;ENST00000591813	Q9NUL5;Q9NUL5-4	SHFL	Shiftless antiviral inhibitor of ribosomal frameshifting protein;Isoform 4 of Shiftless antiviral inhibitor of ribosomal frameshifting protein	SHFL_HUMAN	8	8	100	0.121642	12.7645	4.98e-25	0	3.28e-21
CCD94_HUMAN	0.715136	-0.127837	CCDC94	Q9BW85	ENSG00000105248	ENSP00000262962	ENST00000262962	Q9BW85	YJU2	Splicing factor YJU2	YJU2_HUMAN	8	9	100	0.0806671	12.084	1.89e-24	0	1.01e-20
RC3H2_HUMAN	1.12958	-0.127808	RC3H2	Q9HBD1;Q9HBD1-2;Q9HBD1-3;Q9HBD1-4	ENSG00000056586	ENSP00000349783;ENSP00000362774;ENSP00000411767;ENSP00000474148;ENSP00000474709	ENST00000357244;ENST00000373670;ENST00000423239;ENST00000471874;ENST00000498479	Q9HBD1;Q9HBD1-2;Q9HBD1-3;Q9HBD1-4	RC3H2	Roquin-2;Isoform 2 of Roquin-2;Isoform 3 of Roquin-2;Isoform 4 of Roquin-2	RC3H2_HUMAN	7	7	100	0.0644025	11.087	6.53e-24	0	2.92e-20
COQ3_HUMAN	0.973571	-0.127769	COQ3	Q9NZJ6	ENSG00000132423	ENSP00000254759	ENST00000254759	Q9NZJ6	COQ3	Ubiquinone biosynthesis O-methyltransferase, mitochondrial	COQ3_HUMAN	6	6	100	0.0744204	12.1852	7.16e-27	0	9.77e-23
CERS6_HUMAN	0.420964	-0.127607	CERS6	Q6ZMG9;Q6ZMG9-2	ENSG00000172292	ENSP00000306579;ENSP00000376453	ENST00000305747;ENST00000392687	Q6ZMG9;Q6ZMG9-2	CERS6	Ceramide synthase 6;Isoform 2 of Ceramide synthase 6	CERS6_HUMAN	4	4	100	0.0955378	12.906	2.84e-21	0	5.95e-18
AIM1_HUMAN	1.20302	-0.127517	AIM1	Q9Y4K1	ENSG00000112297	ENSP00000358062	ENST00000369066	Q9Y4K1	CRYBG1	Beta/gamma crystallin domain-containing protein 1	CRBG1_HUMAN	23	23	100	0.0474436	13.215	3.76e-27	0	5.79e-23
LIRA5_HUMAN	0.504967	-0.127251	LILRA5	A6NI73-2;A6NI73-4	ENSG00000187116;ENSG00000274113;ENSG00000274914;ENSG00000275404;ENSG00000278355	ENSP00000404236;ENSP00000477785;ENSP00000478354;ENSP00000480204;ENSP00000480382;ENSP00000480436;ENSP00000480458;ENSP00000482658;ENSP00000482882;ENSP00000483958;ENSP00000483992;ENSP00000484062;ENSP00000484372;ENSP00000484775;ENSP00000484785;ENSP00000484869	ENST00000432233;ENST00000486742;ENST00000611164;ENST00000612266;ENST00000612621;ENST00000613559;ENST00000614299;ENST00000615820;ENST00000616133;ENST00000618711;ENST00000619516;ENST00000620091;ENST00000620692;ENST00000620898;ENST00000621042;ENST00000621482	A6NI73-2;A6NI73-4	LILRA5	Isoform 2 of Leukocyte immunoglobulin-like receptor subfamily A member 5;Isoform 4 of Leukocyte immunoglobulin-like receptor subfamily A member 5	LIRA5_HUMAN	3	3	100	0.201726	11.3058	3.66e-26	0	3.73e-22
EXOS7_HUMAN	0.6995	-0.127128	EXOSC7	Q15024	ENSG00000075914	ENSP00000265564	ENST00000265564	Q15024	EXOSC7	Exosome complex component RRP42	EXOS7_HUMAN	12	13	100	0.0647151	13.0224	1.4e-28	0	4.18e-24
TRNT1_HUMAN	0.416979	-0.127104	TRNT1	Q96Q11;Q96Q11-2	ENSG00000072756	ENSP00000251607;ENSP00000280591;ENSP00000342985;ENSP00000385745;ENSP00000400394;ENSP00000415100	ENST00000251607;ENST00000280591;ENST00000339437;ENST00000402675;ENST00000420393;ENST00000434583	Q96Q11;Q96Q11-2	TRNT1	CCA tRNA nucleotidyltransferase 1, mitochondrial;Isoform 2 of CCA tRNA nucleotidyltransferase 1, mitochondrial	TRNT1_HUMAN	14	14	100	0.0947252	13.9522	1.92e-33	0	1.62e-27
KCMA1_HUMAN	0.82823	-0.127002	KCNMA1	Q12791;Q12791-2;Q12791-3;Q12791-4;Q12791-5;Q12791-7	ENSG00000156113	ENSP00000286627;ENSP00000286628;ENSP00000474686;ENSP00000485867	ENST00000286627;ENST00000286628;ENST00000480683;ENST00000626620	Q12791;Q12791-2;Q12791-3;Q12791-4;Q12791-5;Q12791-7	KCNMA1	Calcium-activated potassium channel subunit alpha-1;Isoform 2 of Calcium-activated potassium channel subunit alpha-1;Isoform 3 of Calcium-activated potassium channel subunit alpha-1;Isoform 4 of Calcium-activated potassium channel subunit alpha-1;Isoform 5 of Calcium-activated potassium channel subunit alpha-1;Isoform 7 of Calcium-activated potassium channel subunit alpha-1	KCMA1_HUMAN	10	10	100	0.125522	9.91706	1.3e-28	0	3.95e-24
NOP58_HUMAN	0.645721	-0.126955	NOP58	Q9Y2X3	ENSG00000055044	ENSP00000264279	ENST00000264279	Q9Y2X3	NOP58	Nucleolar protein 58	NOP58_HUMAN	24	33	100	0.061592	15.9304	2.96e-26	0	3.13e-22
EPDR1_HUMAN	0.228596	-0.126936	EPDR1	Q9UM22	ENSG00000086289	ENSP00000199448;ENSP00000409211;ENSP00000413359	ENST00000199448;ENST00000423717;ENST00000425345	Q9UM22	EPDR1	Mammalian ependymin-related protein 1	EPDR1_HUMAN	8	9	100	0.138002	13.8689	2.69e-24	0	1.37e-20
SMC4_HUMAN	0.749081	-0.126914	SMC4	Q9NTJ3	ENSG00000113810	ENSP00000341382;ENSP00000349961;ENSP00000420734	ENST00000344722;ENST00000357388;ENST00000462787	Q9NTJ3	SMC4	Structural maintenance of chromosomes protein 4	SMC4_HUMAN	24	24	100	0.0713257	10.9901	1.67e-29	0	8.08e-25
ADT2_HUMAN	0.778958	-0.126865	SLC25A5	P05141	ENSG00000005022	ENSP00000360671	ENST00000317881	P05141	SLC25A5	ADP/ATP translocase 2	ADT2_HUMAN	18	22	100	0.066475	19.7671	2.18e-32	0	7.35e-27
YRDC_HUMAN	0.5134	-0.126665	YRDC	Q86U90	ENSG00000196449	ENSP00000362135	ENST00000373044	Q86U90	YRDC	YrdC domain-containing protein, mitochondrial	YRDC_HUMAN	4	4	100	0.182855	10.6193	1.8e-28	0	5.09e-24
DAAM1_HUMAN	0.741105	-0.126657	DAAM1	Q9Y4D1;Q9Y4D1-2	ENSG00000100592	ENSP00000354162;ENSP00000378557	ENST00000360909;ENST00000395125	Q9Y4D1;Q9Y4D1-2	DAAM1	Disheveled-associated activator of morphogenesis 1;Isoform 2 of Disheveled-associated activator of morphogenesis 1	DAAM1_HUMAN	21	21	100	0.0795179	11.3235	1.69e-26	0	1.97e-22
AK1C1_HUMAN	0.109023	-0.126617	AKR1C1	Q04828	ENSG00000187134	ENSP00000370254	ENST00000380872	Q04828	AKR1C1	Aldo-keto reductase family 1 member C1	AK1C1_HUMAN	5	5	100	0.370213	10.4733	2.41e-28	0	6.41e-24
RAB7L_HUMAN	0.364516	-0.126528	RAB29	O14966	ENSG00000117280	ENSP00000235932;ENSP00000356107;ENSP00000389899;ENSP00000402910;ENSP00000416613	ENST00000235932;ENST00000367139;ENST00000414729;ENST00000437324;ENST00000446390	O14966	RAB29	Ras-related protein Rab-7L1	RAB7L_HUMAN	9	9	100	0.0997069	16.5493	3.41e-36	0	5.49e-29
PIGM_HUMAN	0.398213	-0.126362	PIGM	Q9H3S5	ENSG00000143315	ENSP00000357069	ENST00000368090	Q9H3S5	PIGM	GPI mannosyltransferase 1	PIGM_HUMAN	3	3	100	0.130207	10.985	1.02e-20	0	1.86e-17
NDUA2_HUMAN	0.223812	-0.125899	NDUFA2	O43678;O43678-2	ENSG00000131495	ENSP00000252102;ENSP00000427220	ENST00000252102;ENST00000512088	O43678;O43678-2	NDUFA2	NADH dehydrogenase [ubiquinone] 1 alpha subcomplex subunit 2;Isoform 2 of NADH dehydrogenase [ubiquinone] 1 alpha subcomplex subunit 2	NDUA2_HUMAN	1	1	100	0.194117	14.4052	4.87e-15	0	1.52e-12
AL2CL_HUMAN	0.174109	-0.125705	ALS2CL	Q60I27;Q60I27-2	ENSG00000178038	ENSP00000313670;ENSP00000373248;ENSP00000413223	ENST00000318962;ENST00000383742;ENST00000415953	Q60I27;Q60I27-2	ALS2CL	ALS2 C-terminal-like protein;Isoform 2 of ALS2 C-terminal-like protein	AL2CL_HUMAN	2	2	100	0.365972	12.0029	1.9e-06	0.000119062	2.81e-05
TMUB2_HUMAN	0.507936	-0.125602	TMUB2	Q71RG4;Q71RG4-2	ENSG00000168591	ENSP00000313214;ENSP00000350672;ENSP00000444565;ENSP00000465015;ENSP00000465153;ENSP00000466189;ENSP00000466971;ENSP00000467364;ENSP00000467960	ENST00000319511;ENST00000357984;ENST00000538716;ENST00000587172;ENST00000587989;ENST00000589785;ENST00000589856;ENST00000590235;ENST00000592825	Q71RG4;Q71RG4-2	TMUB2	Transmembrane and ubiquitin-like domain-containing protein 2;Isoform 2 of Transmembrane and ubiquitin-like domain-containing protein 2	TMUB2_HUMAN	5	5	100	0.102618	12.3414	2.22e-22	0	6.22e-19
BCAR3_HUMAN	0.40089	-0.125396	BCAR3	O75815;O75815-3	ENSG00000137936	ENSP00000260502;ENSP00000359263;ENSP00000359264;ENSP00000359267;ENSP00000441343	ENST00000260502;ENST00000370243;ENST00000370244;ENST00000370247;ENST00000539242	O75815;O75815-3	BCAR3	Breast cancer anti-estrogen resistance protein 3;Isoform 3 of Breast cancer anti-estrogen resistance protein 3	BCAR3_HUMAN	3	3	54.2	0.219362	8.99772	1.91e-07	0	4.19e-06
ARAP2_HUMAN	0.472285	-0.125357	ARAP2	Q8WZ64	ENSG00000047365	ENSP00000302895	ENST00000303965	Q8WZ64	ARAP2	Arf-GAP with Rho-GAP domain, ANK repeat and PH domain-containing protein 2	ARAP2_HUMAN	15	16	100	0.118885	11.3256	3.54e-30	0	2.53e-25
NGLY1_HUMAN	2.15012	-0.125329	NGLY1	Q96IV0	ENSG00000151092	ENSP00000280700;ENSP00000379886;ENSP00000387430;ENSP00000389888	ENST00000280700;ENST00000396649;ENST00000417874;ENST00000428257	Q96IV0	NGLY1	Peptide-N(4)-(N-acetyl-beta-glucosaminyl)asparagine amidase	NGLY1_HUMAN	22	22	100	0.0613263	12.8877	2.67e-27	0	4.39e-23
ACOC_HUMAN	1.52435	-0.125074	ACO1	P21399	ENSG00000122729	ENSP00000309477;ENSP00000369255;ENSP00000438733	ENST00000309951;ENST00000379923;ENST00000541043	P21399	ACO1	Cytoplasmic aconitate hydratase	ACOHC_HUMAN	35	38	100	0.047654	16.8396	1.16e-28	0	3.6e-24
TF2B_HUMAN	1.06405	-0.125055	GTF2B	Q00403	ENSG00000137947	ENSP00000359531	ENST00000370500	Q00403	GTF2B	Transcription initiation factor IIB	TF2B_HUMAN	8	8	100	0.0781376	13.1163	1.63e-23	0	6.41e-20
TF3B_HUMAN	0.672819	-0.125033	BRF1	Q92994;Q92994-5;Q92994-7;Q92994-8	ENSG00000185024	ENSP00000329029;ENSP00000369269;ENSP00000376340;ENSP00000388877;ENSP00000389859;ENSP00000446707;ENSP00000448323	ENST00000327359;ENST00000379937;ENST00000392557;ENST00000440513;ENST00000446501;ENST00000546474;ENST00000548421	Q92994;Q92994-5;Q92994-7;Q92994-8	BRF1	Transcription factor IIIB 90 kDa subunit;Isoform 5 of Transcription factor IIIB 90 kDa subunit;Isoform 7 of Transcription factor IIIB 90 kDa subunit;Isoform 8 of Transcription factor IIIB 90 kDa subunit	TF3B_HUMAN	3	3	100	0.128249	10.7944	5.91e-16	0	2.58e-13
CD180_HUMAN	1.20302	-0.125025	CD180	Q99467	ENSG00000134061	ENSP00000256447	ENST00000256447	Q99467	CD180	CD180 antigen	CD180_HUMAN	16	18	100	0.0736284	17.816	1.37e-25	0	1.11e-21
LY86_HUMAN	1.19343	-0.124907	LY86	O95711	ENSG00000112799	ENSP00000230568;ENSP00000369286	ENST00000230568;ENST00000379953	O95711	LY86	Lymphocyte antigen 86	LY86_HUMAN	4	5	100	0.21568	11.1334	4.79e-22	0	1.23e-18
PTCD1_HUMAN	0.492842	-0.124813	PTCD1	O75127	ENSG00000106246	ENSP00000292478	ENST00000292478	O75127	PTCD1	Pentatricopeptide repeat-containing protein 1, mitochondrial	PTCD1_HUMAN	15	17	100	0.0757238	11.0471	8.39e-26	0	7.4e-22
T131L_HUMAN	0.238917	-0.124738	KIAA0922	A2VDJ0;A2VDJ0-3;A2VDJ0-5	ENSG00000121210	ENSP00000386574;ENSP00000386787	ENST00000409663;ENST00000409959	A2VDJ0;A2VDJ0-3;A2VDJ0-5	TMEM131L	Transmembrane protein 131-like;Isoform 3 of Transmembrane protein 131-like;Isoform 4 of Transmembrane protein 131-like	T131L_HUMAN	5	5	100	0.117077	10.2475	1.86e-13	0	3.24e-11
RBSK_HUMAN	0.778877	-0.124672	RBKS	Q9H477;Q9H477-2	ENSG00000171174	ENSP00000306817	ENST00000302188	Q9H477;Q9H477-2	RBKS	Ribokinase;Isoform 2 of Ribokinase	RBSK_HUMAN	6	6	100	0.0834172	11.6626	7.53e-23	0	2.42e-19
RAB13_HUMAN	0.236191	-0.12447	RAB13	P51153	ENSG00000143545	ENSP00000357564	ENST00000368575	P51153	RAB13	Ras-related protein Rab-13	RAB13_HUMAN	6	9	100	0.180627	14.8454	1.99e-30	0	1.66e-25
GPT2L_HUMAN	0.298088	-0.12445	GPATCH2L	Q9NWQ4;Q9NWQ4-1;Q9NWQ4-4	ENSG00000089916	ENSP00000261530;ENSP00000323775;ENSP00000450657;ENSP00000451587;ENSP00000480608	ENST00000261530;ENST00000312858;ENST00000556663;ENST00000557263;ENST00000621494	Q9NWQ4;Q9NWQ4-1;Q9NWQ4-4	GPATCH2L	G patch domain-containing protein 2-like;Isoform 2 of G patch domain-containing protein 2-like;Isoform 4 of G patch domain-containing protein 2-like	GPT2L_HUMAN	3	3	100	0.12992	12.2352	2.54e-33	0	1.92e-27
TNG6_HUMAN	0.515904	-0.124448	TANGO6	Q9C0B7	ENSG00000103047	ENSP00000261778	ENST00000261778	Q9C0B7	TANGO6	Transport and Golgi organization protein 6 homolog	TNG6_HUMAN	23	23	100	0.0899298	12.9356	3.6e-30	0	2.56e-25
LIPT2_HUMAN	0.302253	-0.124415	LIPT2	A6NK58	ENSG00000175536	ENSP00000309463	ENST00000310109	A6NK58	LIPT2	Putative lipoyltransferase 2, mitochondrial	LIPT2_HUMAN	5	5	100	0.124368	11.3572	9.71e-22	0	2.29e-18
TF_HUMAN	0.229479	-0.124375	F3	P13726	ENSG00000117525	ENSP00000334145;ENSP00000359226	ENST00000334047;ENST00000370207	P13726	F3	Tissue factor	TF_HUMAN	6	7	100	0.825939	11.1929	1.23e-27	0	2.34e-23
MD2L1_HUMAN	0.34428	-0.12437	MAD2L1	Q13257	ENSG00000164109	ENSP00000296509;ENSP00000332295	ENST00000296509;ENST00000333047	Q13257	MAD2L1	Mitotic spindle assembly checkpoint protein MAD2A	MD2L1_HUMAN	6	6	100	0.100404	10.6096	1.44e-26	0	1.73e-22
TAF5_HUMAN	1.09033	-0.12408	TAF5	Q15542	ENSG00000148835	ENSP00000358854	ENST00000369839	Q15542	TAF5	Transcription initiation factor TFIID subunit 5	TAF5_HUMAN	15	16	100	0.071624	12.0783	2.57e-30	0	2e-25
GNAI3_HUMAN	1.37546	-0.123856	GNAI3	P08754	ENSG00000065135	ENSP00000358867	ENST00000369851	P08754	GNAI3	Guanine nucleotide-binding protein G(i) subunit alpha-3	GNAI3_HUMAN	10	11	100	0.0667615	17.4727	6.03e-25	0	3.85e-21
ECHD2_HUMAN	0.217851	-0.123803	ECHDC2	Q86YB7;Q86YB7-2	ENSG00000121310	ENSP00000351125;ENSP00000360577	ENST00000358358;ENST00000371522	Q86YB7;Q86YB7-2	ECHDC2	Enoyl-CoA hydratase domain-containing protein 2, mitochondrial;Isoform 2 of Enoyl-CoA hydratase domain-containing protein 2, mitochondrial	ECHD2_HUMAN	4	4	100	0.190832	10.2045	4.96e-28	0	1.14e-23
HIF1A_HUMAN	0.254018	-0.123666	HIF1A	Q16665;Q16665-2;Q16665-3	ENSG00000100644	ENSP00000323326;ENSP00000338018;ENSP00000437955	ENST00000323441;ENST00000337138;ENST00000539097	Q16665;Q16665-2;Q16665-3	HIF1A	Hypoxia-inducible factor 1-alpha;Isoform 2 of Hypoxia-inducible factor 1-alpha;Isoform 3 of Hypoxia-inducible factor 1-alpha	HIF1A_HUMAN	9	9	100	0.440825	13.3282	8.32e-25	0	5.05e-21
IDD_HUMAN	0.373199	-0.123537	DGCR2	P98153;P98153-2;P98153-3	ENSG00000070413	ENSP00000263196;ENSP00000440062	ENST00000263196;ENST00000537045	P98153;P98153-2;P98153-3	DGCR2	Integral membrane protein DGCR2/IDD;Isoform 2 of Integral membrane protein DGCR2/IDD;Isoform 3 of Integral membrane protein DGCR2/IDD	IDD_HUMAN	1	1	79.2	0.169505	9.94791	1.38e-06	0.000119062	2.16e-05
THIC_HUMAN	0.370432	-0.123451	ACAT2	Q9BWD1	ENSG00000120437	ENSP00000356015	ENST00000367048	Q9BWD1	ACAT2	Acetyl-CoA acetyltransferase, cytosolic	THIC_HUMAN	12	15	100	0.107835	15.0572	9.8e-23	0	3.04e-19
MTMR4_HUMAN	0.475761	-0.123332	MTMR4	Q9NYA4	ENSG00000108389	ENSP00000325285	ENST00000323456	Q9NYA4	MTMR4	Myotubularin-related protein 4	MTMR4_HUMAN	8	8	100	0.12065	9.49356	2.76e-16	0	1.36e-13
TOE1_HUMAN	0.799126	-0.12322	TOE1	Q96GM8	ENSG00000132773	ENSP00000361162	ENST00000372090	Q96GM8	TOE1	Target of EGR1 protein 1	TOE1_HUMAN	10	12	100	0.0679491	11.7087	2.53e-27	0	4.19e-23
MD2BP_HUMAN	0.178739	-0.123094	MAD2L1BP	Q15013;Q15013-3	ENSG00000124688	ENSP00000361244;ENSP00000410818	ENST00000372171;ENST00000451025	Q15013;Q15013-3	MAD2L1BP	MAD2L1-binding protein;Isoform 2 of MAD2L1-binding protein	MD2BP_HUMAN	2	2	100	0.250441	11.1566	4.03e-11	0	2.99e-09
DDX20_HUMAN	0.234038	-0.123059	DDX20	Q9UHI6	ENSG00000064703	ENSP00000358716;ENSP00000434085	ENST00000369702;ENST00000533164	Q9UHI6	DDX20	Probable ATP-dependent RNA helicase DDX20	DDX20_HUMAN	14	14	100	0.137553	12.2647	2.23e-23	0	8.41e-20
GPX7_HUMAN	0.10738	-0.12303	GPX7	Q96SL4	ENSG00000116157	ENSP00000354677	ENST00000361314	Q96SL4	GPX7	Glutathione peroxidase 7	GPX7_HUMAN	1	1	91.7	0.260896	9.36717	7.66e-14	0	1.54e-11
DHX40_HUMAN	0.353315	-0.122971	DHX40	Q8IX18;Q8IX18-3	ENSG00000108406	ENSP00000251241;ENSP00000388749	ENST00000251241;ENST00000425628	Q8IX18;Q8IX18-3	DHX40	Probable ATP-dependent RNA helicase DHX40;Isoform 3 of Probable ATP-dependent RNA helicase DHX40	DHX40_HUMAN	12	12	100	0.0867256	11.008	5.6e-34	0	7.87e-28
ALG14_HUMAN	0.423637	-0.122886	ALG14	Q96F25	ENSG00000172339	ENSP00000359224	ENST00000370205	Q96F25	ALG14	UDP-N-acetylglucosamine transferase subunit ALG14 homolog	ALG14_HUMAN	6	6	100	0.12121	9.52328	2.06e-27	0	3.55e-23
ITA5_HUMAN	0.380193	-0.122699	ITGA5	P08648	ENSG00000161638	ENSP00000293379	ENST00000293379	P08648	ITGA5	Integrin alpha-5	ITA5_HUMAN	24	24	100	0.12921	14.8831	8.71e-33	0	4.1e-27
TFCP2_HUMAN	0.117055	-0.12267	TFCP2	Q12800-2	ENSG00000135457	ENSP00000257915;ENSP00000447991	ENST00000257915;ENST00000548115	Q12800-2	TFCP2	Isoform 2 of Alpha-globin transcription factor CP2	TFCP2_HUMAN	1	1	91.7	0.264308	8.42794	4.96e-12	0	5.07e-10
FBRL_HUMAN	1.55626	-0.122659	FBL	P22087	ENSG00000105202;ENSG00000280548	ENSP00000221801;ENSP00000487390	ENST00000221801;ENST00000625241	P22087	FBL	rRNA 2'-O-methyltransferase fibrillarin	FBRL_HUMAN	19	22	100	0.0510435	16.1929	5.47e-32	0	1.35e-26
TNR14_HUMAN	0.999278	-0.122657	TNFRSF14	Q92956	ENSG00000157873;ENSG00000273936	ENSP00000347948;ENSP00000478308	ENST00000355716;ENST00000621877	Q92956	TNFRSF14	Tumor necrosis factor receptor superfamily member 14	TNR14_HUMAN	3	5	100	0.146142	13.8128	7.37e-31	0	8.09e-26
RL36A_HUMAN;RL36L_HUMAN	0.340369	-0.122505	RPL36A;RPL36AL	P83881;Q969Q0	ENSG00000165502;ENSG00000241343	ENSP00000346012;ENSP00000446503	ENST00000298289;ENST00000553110	P83881;Q969Q0	RPL36A;RPL36AL	60S ribosomal protein L36a;60S ribosomal protein L36a-like	RL36A_HUMAN;RL36L_HUMAN	3	3	100	0.12774	15.8665	1.04e-15	0	4.16e-13
CXCR4_HUMAN	0.132988	-0.122466	CXCR4	P61073;P61073-2	ENSG00000121966	ENSP00000241393;ENSP00000386884	ENST00000241393;ENST00000409817	P61073;P61073-2	CXCR4	C-X-C chemokine receptor type 4;Isoform 2 of C-X-C chemokine receptor type 4	CXCR4_HUMAN	3	3	95.8	0.230283	11.4351	2.28e-31	0	3.55e-26
PLEK_HUMAN	0.832679	-0.122457	PLEK	P08567	ENSG00000115956	ENSP00000234313	ENST00000234313	P08567	PLEK	Pleckstrin	PLEK_HUMAN	18	22	100	0.0742913	17.6494	6.89e-29	0	2.4e-24
TMCC3_HUMAN	0.0822346	-0.122407	TMCC3	Q9ULS5	ENSG00000057704	ENSP00000261226	ENST00000261226	Q9ULS5	TMCC3	Transmembrane and coiled-coil domain protein 3	TMCC3_HUMAN	6	6	100	0.385246	11.5061	2.3e-17	0	1.65e-14
IL1AP_HUMAN	0.348616	-0.122153	IL1RAP	Q9NPH3	ENSG00000196083	ENSP00000072516;ENSP00000314807;ENSP00000345829;ENSP00000387371;ENSP00000390541;ENSP00000401132;ENSP00000408893;ENSP00000409352;ENSP00000412053;ENSP00000416296	ENST00000072516;ENST00000317757;ENST00000342550;ENST00000412504;ENST00000413869;ENST00000422485;ENST00000422940;ENST00000439062;ENST00000443369;ENST00000447382	Q9NPH3	IL1RAP	Interleukin-1 receptor accessory protein	IL1AP_HUMAN	16	16	100	0.103227	13.0177	2.65e-28	0	6.91e-24
DIA1_HUMAN	0.321877	-0.121975	C3orf58	Q8NDZ4	ENSG00000181744	ENSP00000320081;ENSP00000417382	ENST00000315691;ENST00000495414	Q8NDZ4	DIPK2A	Divergent protein kinase domain 2A	DIK2A_HUMAN	13	13	100	0.12036	12.6767	2.12e-23	0	8.03e-20
RCC2_HUMAN	0.564726	-0.121856	RCC2	Q9P258	ENSG00000179051;ENSG00000281540	ENSP00000364582;ENSP00000364585;ENSP00000486099;ENSP00000486447	ENST00000375433;ENST00000375436;ENST00000628984;ENST00000631021	Q9P258	RCC2	Protein RCC2	RCC2_HUMAN	21	26	100	0.0789779	17.0721	4.63e-24	0	2.17e-20
TCP4_HUMAN	0.489098	-0.121692	SUB1	P53999	ENSG00000113387	ENSP00000265073;ENSP00000422078;ENSP00000422806;ENSP00000426850;ENSP00000427100	ENST00000265073;ENST00000502897;ENST00000506237;ENST00000512913;ENST00000515355	P53999	SUB1	Activated RNA polymerase II transcriptional coactivator p15	TCP4_HUMAN	11	16	100	0.0749735	18.032	1.68e-26	0	1.97e-22
ZDHC6_HUMAN	0.577102	-0.12159	ZDHHC6	Q9H6R6;Q9H6R6-2	ENSG00000023041	ENSP00000358412;ENSP00000358413	ENST00000369404;ENST00000369405	Q9H6R6;Q9H6R6-2	ZDHHC6	Palmitoyltransferase ZDHHC6;Isoform 2 of Palmitoyltransferase ZDHHC6	ZDHC6_HUMAN	6	6	100	0.102293	11.0257	4.93e-19	0	5.91e-16
PADC1_HUMAN	0.293741	-0.121358	PRADC1	Q9BSG0	ENSG00000135617	ENSP00000258083	ENST00000258083	Q9BSG0	PRADC1	Protease-associated domain-containing protein 1	PADC1_HUMAN	1	1	100	0.191226	10.7188	3.14e-14	0	7.31e-12
ITAV_HUMAN	0.449817	-0.121315	ITGAV	P06756;P06756-3	ENSG00000138448	ENSP00000261023;ENSP00000364042;ENSP00000404291	ENST00000261023;ENST00000374907;ENST00000433736	P06756;P06756-3	ITGAV	Integrin alpha-V;Isoform 3 of Integrin alpha-V	ITAV_HUMAN	36	41	100	0.108526	14.6599	2.8e-28	0	7.22e-24
ANR28_HUMAN	0.760796	-0.121301	ANKRD28	O15084;O15084-1;O15084-4	ENSG00000206560	ENSP00000373287;ENSP00000382379;ENSP00000397341;ENSP00000485421	ENST00000383777;ENST00000399451;ENST00000412318;ENST00000624145	O15084;O15084-1;O15084-4	ANKRD28	Serine/threonine-protein phosphatase 6 regulatory ankyrin repeat subunit A;Isoform 3 of Serine/threonine-protein phosphatase 6 regulatory ankyrin repeat subunit A;Isoform 4 of Serine/threonine-protein phosphatase 6 regulatory ankyrin repeat subunit A	ANR28_HUMAN	12	13	100	0.0930587	10.7875	3.71e-25	0	2.56e-21
M3K5_HUMAN	1.02854	-0.121217	MAP3K5	Q99683	ENSG00000197442	ENSP00000351908	ENST00000359015	Q99683	MAP3K5	Mitogen-activated protein kinase kinase kinase 5	M3K5_HUMAN	31	33	100	0.0615391	12.7716	7.57e-26	0	6.8e-22
ARHL2_HUMAN	0.542771	-0.121204	ADPRHL2	Q9NX46	ENSG00000116863	ENSP00000362273	ENST00000373178	Q9NX46	ADPRS	ADP-ribose glycohydrolase ARH3	ADPRS_HUMAN	11	14	100	0.070474	14.2294	1.28e-26	0	1.57e-22
PGTA_HUMAN	1.10064	-0.120829	RABGGTA	Q92696	ENSG00000100949	ENSP00000216840;ENSP00000382341	ENST00000216840;ENST00000399409	Q92696	RABGGTA	Geranylgeranyl transferase type-2 subunit alpha	PGTA_HUMAN	26	26	100	0.0465519	15.242	6.08e-25	0	3.88e-21
CPSF1_HUMAN	1.28359	-0.120794	CPSF1	Q10570	ENSG00000071894	ENSP00000478145;ENSP00000484669	ENST00000616140;ENST00000620219	Q10570	CPSF1	Cleavage and polyadenylation specificity factor subunit 1	CPSF1_HUMAN	38	41	100	0.0492789	13.4364	4.02e-27	0	6.11e-23
COX2_HUMAN	0.250704	-0.120762	MT-CO2	P00403	ENSG00000198712	ENSP00000354876	ENST00000361739	P00403	MT-CO2	Cytochrome c oxidase subunit 2	COX2_HUMAN	8	14	100	0.158884	17.857	5.23e-30	0	3.37e-25
PLD3_HUMAN	0.273888	-0.120744	PLD3	Q8IV08	ENSG00000105223	ENSP00000348901;ENSP00000386293;ENSP00000386938;ENSP00000387022;ENSP00000387050	ENST00000356508;ENST00000409281;ENST00000409419;ENST00000409587;ENST00000409735	Q8IV08	PLD3	5'-3' exonuclease PLD3	PLD3_HUMAN	17	19	100	0.154344	19.1048	3.17e-28	0	7.95e-24
CFA20_HUMAN	1.4211	-0.120597	CFAP20	Q9Y6A4	ENSG00000070761	ENSP00000262498	ENST00000262498	Q9Y6A4	CFAP20	Cilia- and flagella-associated protein 20	CFA20_HUMAN	9	10	100	0.0512195	14.0189	2.5e-21	0	5.32e-18
IF2A_HUMAN	1.26293	-0.120515	EIF2S1	P05198	ENSG00000134001	ENSP00000256383;ENSP00000425299	ENST00000256383;ENST00000466499	P05198	EIF2S1	Eukaryotic translation initiation factor 2 subunit 1	IF2A_HUMAN	21	27	100	0.0476748	16.2528	3.78e-29	0	1.51e-24
ARK72_HUMAN	0.111872	-0.120438	AKR7A2	O43488	ENSG00000053371	ENSP00000235835	ENST00000235835	O43488	AKR7A2	Aflatoxin B1 aldehyde reductase member 2	ARK72_HUMAN	11	14	100	0.319488	16.029	4.54e-26	0	4.45e-22
PCOC2_HUMAN	0.163056	-0.120406	PCOLCE2	Q9UKZ9	ENSG00000163710	ENSP00000295992	ENST00000295992	Q9UKZ9	PCOLCE2	Procollagen C-endopeptidase enhancer 2	PCOC2_HUMAN	2	2	100	0.20067	10.5552	1.21e-15	0	4.71e-13
MIRO1_HUMAN	1.03528	-0.120362	RHOT1	Q8IXI2	ENSG00000126858	ENSP00000334724;ENSP00000351132;ENSP00000378184;ENSP00000439737;ENSP00000462669;ENSP00000464094	ENST00000333942;ENST00000358365;ENST00000394692;ENST00000545287;ENST00000581031;ENST00000581094	Q8IXI2	RHOT1	Mitochondrial Rho GTPase 1	MIRO1_HUMAN	22	22	100	0.0639705	13.6083	8.15e-31	0	8.7e-26
CECR1_HUMAN	0.38507	-0.120344	CECR1	Q9NZK5	ENSG00000093072	ENSP00000262607;ENSP00000332871;ENSP00000382731;ENSP00000382733	ENST00000262607;ENST00000330232;ENST00000399837;ENST00000399839	Q9NZK5	ADA2	Adenosine deaminase 2	ADA2_HUMAN	24	37	100	0.131345	17.7938	1.88e-32	0	6.68e-27
UBA5_HUMAN	0.998174	-0.12032	UBA5	Q9GZZ9	ENSG00000081307	ENSP00000264991;ENSP00000348565;ENSP00000418807	ENST00000264991;ENST00000356232;ENST00000494238	Q9GZZ9	UBA5	Ubiquitin-like modifier-activating enzyme 5	UBA5_HUMAN	12	13	100	0.076293	14.0174	9.73e-26	0	8.37e-22
GALT3_HUMAN	0.321459	-0.120229	GALNT3	Q14435	ENSG00000115339	ENSP00000376465	ENST00000392701	Q14435	GALNT3	Polypeptide N-acetylgalactosaminyltransferase 3	GALT3_HUMAN	13	13	100	0.132704	10.3422	9.9e-33	0	4.44e-27
KPCL_HUMAN	0.166931	-0.120221	PRKCH	P24723	ENSG00000027075	ENSP00000329127;ENSP00000450981	ENST00000332981;ENST00000555082	P24723	PRKCH	Protein kinase C eta type	KPCL_HUMAN	9	9	100	0.175903	12.2	4.84e-30	0	3.19e-25
LSM8_HUMAN	0.282131	-0.120184	LSM8	O95777	ENSG00000128534	ENSP00000249299	ENST00000249299	O95777	LSM8	U6 snRNA-associated Sm-like protein LSm8	LSM8_HUMAN	5	5	100	0.130699	13.372	6.8e-26	0	6.22e-22
RS8_HUMAN	1.02967	-0.120141	RPS8	P62241	ENSG00000142937	ENSP00000379888	ENST00000396651	P62241	RPS8	40S ribosomal protein S8	RS8_HUMAN	13	13	100	0.0670576	18.8061	1.35e-36	0	3.57e-29
RNBP6_HUMAN	0.404271	-0.120065	RANBP6	O60518	ENSG00000137040	ENSP00000259569	ENST00000259569	O60518	RANBP6	Ran-binding protein 6	RNBP6_HUMAN	18	19	100	0.0884203	11.2601	1.38e-19	0	1.92e-16
M3K1_HUMAN	0.535854	-0.120023	MAP3K1	Q13233	ENSG00000095015	ENSP00000382423	ENST00000399503	Q13233	MAP3K1	Mitogen-activated protein kinase kinase kinase 1	M3K1_HUMAN	14	14	100	0.100434	11.4661	7.58e-27	0	1.02e-22
SRGEF_HUMAN	0.156691	-0.120018	SERGEF	Q9UGK8	ENSG00000129158	ENSP00000265965;ENSP00000434188	ENST00000265965;ENST00000528200	Q9UGK8	SERGEF	Secretion-regulating guanine nucleotide exchange factor	SRGEF_HUMAN	14	14	100	0.189586	12.8245	1.34e-28	0	4.04e-24
TERF1_HUMAN	0.152561	-0.119979	TERF1	P54274;P54274-2	ENSG00000147601	ENSP00000276602;ENSP00000276603	ENST00000276602;ENST00000276603	P54274;P54274-2	TERF1	Telomeric repeat-binding factor 1;Isoform 2 of Telomeric repeat-binding factor 1	TERF1_HUMAN	3	3	100	0.169202	9.92675	1.21e-17	0	9.52e-15
PDE12_HUMAN	0.595142	-0.119887	PDE12	Q6L8Q7	ENSG00000174840	ENSP00000309142	ENST00000311180	Q6L8Q7	PDE12	2',5'-phosphodiesterase 12	PDE12_HUMAN	18	19	100	0.061001	14.8582	5.72e-28	0	1.27e-23
PTEN_HUMAN	0.532183	-0.119819	PTEN	P60484-2	ENSG00000171862	ENSP00000361021	ENST00000371953	P60484-2	PTEN	Isoform alpha of Phosphatidylinositol 3,4,5-trisphosphate 3-phosphatase and dual-specificity protein phosphatase PTEN	PTEN_HUMAN	9	9	100	0.105334	12.9125	4.73e-28	0	1.09e-23
PCID2_HUMAN	0.51973	-0.119816	PCID2	Q5JVF3	ENSG00000126226	ENSP00000246505;ENSP00000337405;ENSP00000364606;ENSP00000364608;ENSP00000364626;ENSP00000364628;ENSP00000479494	ENST00000246505;ENST00000337344;ENST00000375457;ENST00000375459;ENST00000375477;ENST00000375479;ENST00000622406	Q5JVF3	PCID2	PCI domain-containing protein 2	PCID2_HUMAN	19	22	100	0.0974036	12.1066	1.07e-27	0	2.1e-23
AT11B_HUMAN	0.397713	-0.119472	ATP11B	Q9Y2G3	ENSG00000058063	ENSP00000321195	ENST00000323116	Q9Y2G3	ATP11B	Phospholipid-transporting ATPase IF	AT11B_HUMAN	17	18	100	0.0766145	12.5032	7.83e-26	0	6.99e-22
DTD2_HUMAN	0.317781	-0.119196	DTD2	Q96FN9	ENSG00000129480	ENSP00000312224;ENSP00000348503	ENST00000310850;ENST00000356180	Q96FN9	DTD2	D-aminoacyl-tRNA deacylase 2	DTD2_HUMAN	6	6	100	0.157612	10.9996	9.4e-28	0	1.89e-23
PMGT2_HUMAN	0.237334	-0.119137	POMGNT2	Q8NAT1	ENSG00000144647	ENSP00000344125;ENSP00000408992	ENST00000344697;ENST00000441964	Q8NAT1	POMGNT2	Protein O-linked-mannose beta-1,4-N-acetylglucosaminyltransferase 2	PMGT2_HUMAN	18	20	100	0.133524	11.8101	2.57e-34	0	5.07e-28
ADCK5_HUMAN	0.717377	-0.119134	ADCK5	Q3MIX3	ENSG00000173137	ENSP00000310547	ENST00000308860	Q3MIX3	ADCK5	Uncharacterized aarF domain-containing protein kinase 5	ADCK5_HUMAN	15	15	100	0.0798696	10.7097	6.63e-32	0	1.53e-26
STXB3_HUMAN	1.36829	-0.119069	STXBP3	O00186	ENSG00000116266	ENSP00000359025	ENST00000370008	O00186	STXBP3	Syntaxin-binding protein 3	STXB3_HUMAN	22	27	100	0.0373095	15.5667	8.93e-30	0	5.04e-25
RM18_HUMAN	0.513862	-0.119033	MRPL18	Q9H0U6				Q9H0U6	MRPL18	39S ribosomal protein L18, mitochondrial	RM18_HUMAN	6	8	100	0.0786114	13.0512	1.46e-21	0	3.29e-18
SPB8_HUMAN	0.26969	-0.119019	SERPINB8	P50452	ENSG00000166401	ENSP00000331368;ENSP00000381072;ENSP00000381075;ENSP00000438328	ENST00000353706;ENST00000397985;ENST00000397988;ENST00000542677	P50452	SERPINB8	Serpin B8	SPB8_HUMAN	20	25	100	0.134892	17.1596	5.37e-24	0	2.46e-20
PGM2L_HUMAN	0.257293	-0.118978	PGM2L1	Q6PCE3	ENSG00000165434	ENSP00000298198	ENST00000298198	Q6PCE3	PGM2L1	Glucose 1,6-bisphosphate synthase	PGM2L_HUMAN	15	15	100	0.127764	13.234	1.84e-26	0	2.12e-22
MTMR7_HUMAN	0.195504	-0.118903	MTMR7	Q9Y216;Q9Y216-2	ENSG00000003987	ENSP00000180173;ENSP00000429733	ENST00000180173;ENST00000521857	Q9Y216;Q9Y216-2	MTMR7	Myotubularin-related protein 7;Isoform 2 of Myotubularin-related protein 7	MTMR7_HUMAN	2	2	100	0.157827	11.5067	0.00107048	0.00153574	0.00557462
IQEC2_HUMAN	0.565723	-0.118885	IQSEC2	Q5JU85;Q5JU85-3	ENSG00000124313	ENSP00000364514;ENSP00000379712	ENST00000375365;ENST00000396435	Q5JU85;Q5JU85-3	IQSEC2	IQ motif and SEC7 domain-containing protein 2;Isoform 2 of IQ motif and SEC7 domain-containing protein 2	IQEC2_HUMAN	15	18	100	0.0896764	10.9798	9.46e-28	0	1.9e-23
PSMD7_HUMAN	0.503708	-0.118634	PSMD7	P51665	ENSG00000103035	ENSP00000219313	ENST00000219313	P51665	PSMD7	26S proteasome non-ATPase regulatory subunit 7	PSMD7_HUMAN	18	20	100	0.0712994	15.6891	3.02e-27	0	4.84e-23
SCOT1_HUMAN	0.507329	-0.118588	OXCT1	P55809	ENSG00000083720	ENSP00000196371;ENSP00000421143;ENSP00000423144	ENST00000196371;ENST00000510634;ENST00000512084	P55809	OXCT1	Succinyl-CoA:3-ketoacid coenzyme A transferase 1, mitochondrial	SCOT1_HUMAN	16	19	100	0.0742727	12.5958	7.42e-35	0	2.58e-28
ADX_HUMAN	0.316688	-0.118553	FDX1	P10109	ENSG00000137714	ENSP00000260270	ENST00000260270	P10109	FDX1	Adrenodoxin, mitochondrial	ADX_HUMAN	4	4	100	0.142886	13.5793	2.75e-11	0	2.15e-09
BPNT1_HUMAN	0.983704	-0.118502	BPNT1	O95861	ENSG00000162813	ENSP00000318852;ENSP00000410348;ENSP00000444398;ENSP00000446828	ENST00000322067;ENST00000414869;ENST00000469520;ENST00000544404	O95861	BPNT1	3'(2'),5'-bisphosphate nucleotidase 1	BPNT1_HUMAN	17	20	100	0.0727966	14.9161	3.37e-30	0	2.44e-25
CASP6_HUMAN	0.563476	-0.118439	CASP6	P55212	ENSG00000138794	ENSP00000265164;ENSP00000285333	ENST00000265164;ENST00000352981	P55212	CASP6	Caspase-6	CASP6_HUMAN	14	15	100	0.0799398	14.6855	6.63e-28	0	1.43e-23
SESN2_HUMAN	0.190391	-0.118295	SESN2	P58004	ENSG00000130766	ENSP00000253063	ENST00000253063	P58004	SESN2	Sestrin-2	SESN2_HUMAN	6	6	100	0.213751	10.5641	8.65e-21	0	1.61e-17
TXLNG_HUMAN	0.615642	-0.11803	TXLNG	Q9NUQ3	ENSG00000086712	ENSP00000369465;ENSP00000381222	ENST00000380122;ENST00000398155	Q9NUQ3	TXLNG	Gamma-taxilin	TXLNG_HUMAN	10	10	100	0.0957632	10.6289	5.22e-23	0	1.76e-19
LMTK1_HUMAN	0.136536	-0.117962	AATK	Q6ZMQ8;Q6ZMQ8-3	ENSG00000181409	ENSP00000324196;ENSP00000363924	ENST00000326724;ENST00000374792	Q6ZMQ8;Q6ZMQ8-3	AATK	Serine/threonine-protein kinase LMTK1;Isoform 3 of Serine/threonine-protein kinase LMTK1	LMTK1_HUMAN	7	7	100	0.136275	10.0873	5.5e-25	0	3.56e-21
MSD2_HUMAN	0.221448	-0.117782	MSANTD2	Q6P1R3;Q6P1R3-2;Q6P1R3-3	ENSG00000120458	ENSP00000239614;ENSP00000364118;ENSP00000435705	ENST00000239614;ENST00000374979;ENST00000526629	Q6P1R3;Q6P1R3-2;Q6P1R3-3	MSANTD2	Myb/SANT-like DNA-binding domain-containing protein 2;Isoform 2 of Myb/SANT-like DNA-binding domain-containing protein 2;Isoform 3 of Myb/SANT-like DNA-binding domain-containing protein 2	MSD2_HUMAN	8	8	100	0.152809	9.99964	1.71e-28	0	4.89e-24
KRIT1_HUMAN	1.20123	-0.117669	KRIT1	O00522	ENSG00000001631	ENSP00000344668;ENSP00000378011;ENSP00000378013;ENSP00000378015;ENSP00000410909	ENST00000340022;ENST00000394503;ENST00000394505;ENST00000394507;ENST00000412043	O00522	KRIT1	Krev interaction trapped protein 1	KRIT1_HUMAN	14	15	100	0.0608137	11.7082	2.32e-29	0	1.04e-24
RAC1_HUMAN	1.71485	-0.117666	RAC1	P63000	ENSG00000136238	ENSP00000258737;ENSP00000348461	ENST00000348035;ENST00000356142	P63000	RAC1	Ras-related C3 botulinum toxin substrate 1	RAC1_HUMAN	11	13	100	0.0831085	18.3845	5.09e-22	0	1.3e-18
IVD_HUMAN	0.484213	-0.117606	IVD	P26440	ENSG00000128928	ENSP00000417990	ENST00000479013	P26440	IVD	Isovaleryl-CoA dehydrogenase, mitochondrial	IVD_HUMAN	16	20	100	0.0656941	15.882	1.53e-31	0	2.7e-26
DHDDS_HUMAN	0.391607	-0.117603	DHDDS	Q86SQ9;Q86SQ9-2;Q86SQ9-4	ENSG00000117682	ENSP00000236342;ENSP00000353104;ENSP00000434219;ENSP00000434984	ENST00000236342;ENST00000360009;ENST00000525682;ENST00000526219	Q86SQ9;Q86SQ9-2;Q86SQ9-4	DHDDS	Dehydrodolichyl diphosphate synthase complex subunit DHDDS;Isoform 2 of Dehydrodolichyl diphosphate synthase complex subunit DHDDS;Isoform 4 of Dehydrodolichyl diphosphate synthase complex subunit DHDDS	DHDDS_HUMAN	4	4	100	0.393109	10.0084	1.76e-12	0	2.13e-10
GRP2_HUMAN	0.29142	-0.117475	RASGRP2	Q7LDG7;Q7LDG7-2;Q7LDG7-4	ENSG00000068831	ENSP00000338864;ENSP00000366714;ENSP00000366717;ENSP00000377953	ENST00000354024;ENST00000377494;ENST00000377497;ENST00000394432	Q7LDG7;Q7LDG7-2;Q7LDG7-4	RASGRP2	RAS guanyl-releasing protein 2;Isoform 2 of RAS guanyl-releasing protein 2;Isoform 4 of RAS guanyl-releasing protein 2	GRP2_HUMAN	10	10	100	0.0891933	10.7621	6.79e-26	0	6.21e-22
CR1_HUMAN	0.597399	-0.117057	CR1	P17927	ENSG00000203710	ENSP00000356018;ENSP00000356020;ENSP00000383744	ENST00000367051;ENST00000367053;ENST00000400960	P17927	CR1	Complement receptor type 1	CR1_HUMAN	26	26	100	0.0957037	13.3372	2.31e-34	0	4.78e-28
SIR5_HUMAN	0.267028	-0.117007	SIRT5	Q9NXA8;Q9NXA8-2	ENSG00000124523	ENSP00000352830;ENSP00000368564;ENSP00000380509;ENSP00000476228	ENST00000359782;ENST00000379262;ENST00000397350;ENST00000606117	Q9NXA8;Q9NXA8-2	SIRT5	NAD-dependent protein deacylase sirtuin-5, mitochondrial;Isoform 2 of NAD-dependent protein deacylase sirtuin-5, mitochondrial	SIR5_HUMAN	11	11	100	0.12062	12.2792	1.1e-27	0	2.15e-23
SCPDL_HUMAN	0.541022	-0.116962	SCCPDH	Q8NBX0	ENSG00000143653	ENSP00000355467	ENST00000366510	Q8NBX0	SCCPDH	Saccharopine dehydrogenase-like oxidoreductase	SCPDL_HUMAN	17	22	100	0.0737938	15.7683	2.22e-27	0	3.78e-23
ITPR2_HUMAN	1.2023	-0.116728	ITPR2	Q14571	ENSG00000123104	ENSP00000242737;ENSP00000370744	ENST00000242737;ENST00000381340	Q14571	ITPR2	Inositol 1,4,5-trisphosphate receptor type 2	ITPR2_HUMAN	94	110	100	0.0866155	15.2764	4.54e-36	0	6.29e-29
ABHGA_HUMAN	0.788364	-0.116636	ABHD16A	O95870	ENSG00000204427;ENSG00000206403;ENSG00000224552;ENSG00000230475;ENSG00000231488;ENSG00000235676;ENSG00000236063	ENSP00000379282;ENSP00000395665;ENSP00000410347;ENSP00000447498;ENSP00000447549;ENSP00000447846;ENSP00000448431;ENSP00000448451;ENSP00000449579	ENST00000395952;ENST00000440843;ENST00000446529;ENST00000548592;ENST00000549722;ENST00000549853;ENST00000550556;ENST00000551038;ENST00000552042	O95870	ABHD16A	Phosphatidylserine lipase ABHD16A	ABHGA_HUMAN	26	33	100	0.042642	16.0637	2.3e-24	0	1.19e-20
GNPAT_HUMAN	0.399801	-0.116416	GNPAT	O15228	ENSG00000116906	ENSP00000355607	ENST00000366647	O15228	GNPAT	Dihydroxyacetone phosphate acyltransferase	GNPAT_HUMAN	31	32	100	0.088149	13.9852	8.09e-38	0	1.07e-29
PKHA3_HUMAN	0.182789	-0.116405	PLEKHA3	Q9HB20	ENSG00000116095	ENSP00000234453	ENST00000234453	Q9HB20	PLEKHA3	Pleckstrin homology domain-containing family A member 3	PKHA3_HUMAN	1	1	95.8	0.162882	10.8401	1.38e-10	0	8.59e-09
HXK2_HUMAN	0.278404	-0.116358	HK2	P52789	ENSG00000159399	ENSP00000290573	ENST00000290573	P52789	HK2	Hexokinase-2	HXK2_HUMAN	31	38	100	0.143378	13.7654	2.85e-26	0	3.03e-22
SNTB2_HUMAN	0.54643	-0.116211	SNTB2	Q13425	ENSG00000168807;ENSG00000260873	ENSP00000338191;ENSP00000436443;ENSP00000458999	ENST00000336278;ENST00000467311;ENST00000562438	Q13425	SNTB2	Beta-2-syntrophin	SNTB2_HUMAN	18	19	100	0.0603313	12.902	1.07e-26	0	1.36e-22
S2551_HUMAN	0.415952	-0.116155	SLC25A51	Q9H1U9	ENSG00000122696	ENSP00000242275;ENSP00000366945;ENSP00000369964	ENST00000242275;ENST00000377716;ENST00000380590	Q9H1U9	SLC25A51	Mitochondrial nicotinamide adenine dinucleotide transporter SLC25A51	S2551_HUMAN	8	8	100	0.0842877	11.0486	1.43e-31	0	2.58e-26
RL18A_HUMAN	0.381175	-0.116011	RPL18A	Q02543	ENSG00000105640	ENSP00000222247	ENST00000222247	Q02543	RPL18A	60S ribosomal protein L18a	RL18A_HUMAN	8	9	100	0.115945	18.3775	4.37e-20	0	6.86e-17
MTU1_HUMAN	1.08346	-0.11593	TRMU	O75648	ENSG00000100416	ENSP00000290846;ENSP00000370407;ENSP00000407700	ENST00000290846;ENST00000381019;ENST00000457572	O75648	TRMU	Mitochondrial tRNA-specific 2-thiouridylase 1	MTU1_HUMAN	17	17	100	0.056472	11.8452	1.21e-33	0	1.23e-27
CSTF1_HUMAN	0.986786	-0.11591	CSTF1	Q05048	ENSG00000101138	ENSP00000217109	ENST00000217109	Q05048	CSTF1	Cleavage stimulation factor subunit 1	CSTF1_HUMAN	12	13	100	0.0601438	12.7032	3.66e-25	0	2.53e-21
LMBD1_HUMAN	0.28666	-0.115822	LMBRD1	Q9NUN5;Q9NUN5-3	ENSG00000168216	ENSP00000359602;ENSP00000359609;ENSP00000433385	ENST00000370570;ENST00000370577;ENST00000472827	Q9NUN5;Q9NUN5-3	LMBRD1	Lysosomal cobalamin transport escort protein LMBD1;Isoform 3 of Lysosomal cobalamin transport escort protein LMBD1	LMBD1_HUMAN	6	6	100	0.170103	14.5035	2.13e-30	0	1.74e-25
MTMR1_HUMAN	0.491137	-0.115689	MTMR1	Q13613	ENSG00000063601	ENSP00000359417;ENSP00000434105	ENST00000370390;ENST00000485376	Q13613	MTMR1	Myotubularin-related protein 1	MTMR1_HUMAN	19	20	100	0.0742715	12.3961	5.31e-37	0	2.36e-29
SIAS_HUMAN	1.28417	-0.115658	NANS	Q9NR45	ENSG00000095380	ENSP00000210444	ENST00000210444	Q9NR45	NANS	Sialic acid synthase	SIAS_HUMAN	21	32	100	0.0770937	17.2438	1.02e-30	0	1.02e-25
MCM7_HUMAN	0.141193	-0.115561	MCM7	P33993	ENSG00000166508	ENSP00000307288;ENSP00000344006;ENSP00000346171;ENSP00000483795	ENST00000303887;ENST00000343023;ENST00000354230;ENST00000621318	P33993	MCM7	DNA replication licensing factor MCM7	MCM7_HUMAN	10	10	100	0.214007	11.2671	1.67e-12	0	2.03e-10
DHB4_HUMAN	0.671404	-0.115558	HSD17B4	P51659	ENSG00000133835	ENSP00000256216;ENSP00000420914;ENSP00000424613	ENST00000256216;ENST00000504811;ENST00000515320	P51659	HSD17B4	Peroxisomal multifunctional enzyme type 2	DHB4_HUMAN	45	52	100	0.0603522	19.213	6.88e-33	0	3.54e-27
SMYD5_HUMAN	0.490854	-0.115486	SMYD5	Q6GMV2	ENSG00000135632	ENSP00000374152	ENST00000389501	Q6GMV2	SMYD5	Histone-lysine N-trimethyltransferase SMYD5	SMYD5_HUMAN	16	16	100	0.0922194	12.5487	1.04e-32	0	4.57e-27
AGK_HUMAN	0.448577	-0.115442	AGK	Q53H12	ENSG00000006530;ENSG00000262327	ENSP00000347581;ENSP00000418789;ENSP00000458417	ENST00000355413;ENST00000492693;ENST00000575872	Q53H12	AGK	Acylglycerol kinase, mitochondrial	AGK_HUMAN	21	23	100	0.0836994	14.7822	1.63e-25	0	1.29e-21
NSMA_HUMAN	0.179952	-0.115422	SMPD2	O60906	ENSG00000135587	ENSP00000258052	ENST00000258052	O60906	SMPD2	Sphingomyelin phosphodiesterase 2	NSMA_HUMAN	7	7	100	0.170557	11.3893	9.53e-26	0	8.23e-22
MRM1_HUMAN	0.429793	-0.115305	MRM1	Q6IN84	ENSG00000278619	ENSP00000481559	ENST00000614766	Q6IN84	MRM1	rRNA methyltransferase 1, mitochondrial	MRM1_HUMAN	4	4	100	0.0799684	10.7126	1.1e-25	0	9.25e-22
QTRD1_HUMAN	0.779705	-0.115191	QTRTD1	Q9H974;Q9H974-4	ENSG00000151576	ENSP00000281273;ENSP00000418056;ENSP00000419169;ENSP00000420682	ENST00000281273;ENST00000479882;ENST00000485050;ENST00000493014	Q9H974;Q9H974-4	QTRT2	Queuine tRNA-ribosyltransferase accessory subunit 2;Isoform 4 of Queuine tRNA-ribosyltransferase accessory subunit 2	QTRT2_HUMAN	12	13	100	0.0671591	12.816	2.81e-27	0	4.57e-23
KCD20_HUMAN	0.245513	-0.115161	KCTD20	Q7Z5Y7	ENSG00000112078	ENSP00000362836;ENSP00000412205;ENSP00000439118	ENST00000373731;ENST00000449081;ENST00000536244	Q7Z5Y7	KCTD20	BTB/POZ domain-containing protein KCTD20	KCD20_HUMAN	9	9	100	0.156861	13.7142	6.91e-21	0	1.32e-17
ASML_HUMAN	0.348056	-0.115104	ASMTL	O95671	ENSG00000169093	ENSP00000370718;ENSP00000370734;ENSP00000446410	ENST00000381317;ENST00000381333;ENST00000534940	O95671	ASMTL	Probable bifunctional dTTP/UTP pyrophosphatase/methyltransferase protein	ASML_HUMAN	26	33	100	0.107544	13.1032	7.08e-30	0	4.23e-25
AT1B1_HUMAN	0.724678	-0.115092	ATP1B1	P05026;P05026-2	ENSG00000143153	ENSP00000356789;ENSP00000356790	ENST00000367815;ENST00000367816	P05026;P05026-2	ATP1B1	Sodium/potassium-transporting ATPase subunit beta-1;Isoform 2 of Sodium/potassium-transporting ATPase subunit beta-1	AT1B1_HUMAN	7	8	100	0.108142	16.4082	1.01e-22	0	3.13e-19
FEM1B_HUMAN	1.0666	-0.115053	FEM1B	Q9UK73	ENSG00000169018	ENSP00000307298	ENST00000306917	Q9UK73	FEM1B	Protein fem-1 homolog B	FEM1B_HUMAN	15	15	100	0.0772906	11.3213	4.67e-26	0	4.56e-22
ADT1_HUMAN	0.356546	-0.115051	SLC25A4	P12235	ENSG00000151729	ENSP00000281456	ENST00000281456	P12235	SLC25A4	ADP/ATP translocase 1	ADT1_HUMAN	8	10	100	0.105951	16.8864	2.34e-21	0	5.02e-18
WBS22_HUMAN	0.509876	-0.114955	WBSCR22	O43709;O43709-3	ENSG00000071462	ENSP00000265758;ENSP00000401191	ENST00000265758;ENST00000423497	O43709;O43709-3	BUD23	Probable 18S rRNA (guanine-N(7))-methyltransferase;Isoform 3 of Probable 18S rRNA (guanine-N(7))-methyltransferase	BUD23_HUMAN	4	4	100	0.0996677	11.3765	1.55e-25	0	1.23e-21
MTMR9_HUMAN	0.564057	-0.114917	MTMR9	Q96QG7	ENSG00000104643	ENSP00000221086;ENSP00000433239	ENST00000221086;ENST00000526292	Q96QG7	MTMR9	Myotubularin-related protein 9	MTMR9_HUMAN	17	19	100	0.0894666	12.8217	1.95e-27	0	3.4e-23
PFKAM_HUMAN	0.554606	-0.114727	PFKM	P08237;P08237-3	ENSG00000152556	ENSP00000309438;ENSP00000345771;ENSP00000352842;ENSP00000448177;ENSP00000449426	ENST00000312352;ENST00000340802;ENST00000359794;ENST00000547587;ENST00000551804	P08237;P08237-3	PFKM	ATP-dependent 6-phosphofructokinase, muscle type;Isoform 3 of ATP-dependent 6-phosphofructokinase, muscle type	PFKAM_HUMAN	19	22	100	0.080943	14.0757	3.96e-31	0	5.21e-26
ODO1_HUMAN	0.595165	-0.114724	OGDH	Q02218	ENSG00000105953	ENSP00000222673;ENSP00000388084;ENSP00000392878	ENST00000222673;ENST00000443864;ENST00000449767	Q02218	OGDH	2-oxoglutarate dehydrogenase, mitochondrial	ODO1_HUMAN	49	61	100	0.0634774	16.3882	3.92e-27	0	5.98e-23
AASD1_HUMAN	0.434511	-0.114624	AARSD1	Q9BTE6-2	ENSG00000108825;ENSG00000266967	ENSP00000353355;ENSP00000386621;ENSP00000400870;ENSP00000409924	ENST00000360221;ENST00000409399;ENST00000421990;ENST00000427569	Q9BTE6-2	AARSD1	Isoform 2 of Alanyl-tRNA editing protein Aarsd1	AASD1_HUMAN	13	14	100	0.127268	12.9801	1.03e-23	0	4.32e-20
PLXB3_HUMAN	0.296443	-0.114614	PLXNB3	Q9ULL4;Q9ULL4-2	ENSG00000198753	ENSP00000355378;ENSP00000442736	ENST00000361971;ENST00000538966	Q9ULL4;Q9ULL4-2	PLXNB3	Plexin-B3;Isoform 2 of Plexin-B3	PLXB3_HUMAN	1	1	95.8	0.239918	13.7488	1.81e-09	0	7.87e-08
TRUA_HUMAN	1.38184	-0.114437	PUS1	Q9Y606;Q9Y606-2	ENSG00000177192	ENSP00000365837;ENSP00000392451	ENST00000376649;ENST00000443358	Q9Y606;Q9Y606-2	PUS1	tRNA pseudouridine synthase A;Isoform 2 of tRNA pseudouridine synthase A	TRUA_HUMAN	19	20	100	0.0455146	13.5363	1.27e-24	0	7.21e-21
MARC2_HUMAN	0.273892	-0.11429	2025-03-02	Q969Z3	ENSG00000117791	ENSP00000352266;ENSP00000355880	ENST00000359316;ENST00000366913	Q969Z3	MTARC2	Mitochondrial amidoxime reducing component 2	MARC2_HUMAN	2	2	95.8	0.139382	10.2979	2.52e-08	0	7.53e-07
G137B_HUMAN	0.194072	-0.114284	GPR137B	O60478	ENSG00000077585	ENSP00000355551	ENST00000366592	O60478	GPR137B	Integral membrane protein GPR137B	G137B_HUMAN	4	5	100	0.144486	12.6659	6.31e-21	0	1.21e-17
TF3C3_HUMAN	1.81197	-0.114259	GTF3C3	Q9Y5Q9	ENSG00000119041	ENSP00000263956;ENSP00000386465	ENST00000263956;ENST00000409364	Q9Y5Q9	GTF3C3	General transcription factor 3C polypeptide 3	TF3C3_HUMAN	22	23	100	0.0669359	12.6907	9.56e-29	0	3.1e-24
ISOC1_HUMAN	1.08718	-0.114151	ISOC1	Q96CN7	ENSG00000066583	ENSP00000173527	ENST00000173527	Q96CN7	ISOC1	Isochorismatase domain-containing protein 1	ISOC1_HUMAN	13	15	100	0.0463263	15.7786	4.29e-31	0	5.52e-26
NDUF7_HUMAN	0.306594	-0.114079	NDUFAF7	Q7L592	ENSG00000003509	ENSP00000002125;ENSP00000337431	ENST00000002125;ENST00000336237	Q7L592	NDUFAF7	Protein arginine methyltransferase NDUFAF7, mitochondrial	NDUF7_HUMAN	14	14	100	0.111101	11.9934	5.53e-30	0	3.52e-25
IF4A1_HUMAN	0.549293	-0.113758	EIF4A1	P60842	ENSG00000161960	ENSP00000293831;ENSP00000463486	ENST00000293831;ENST00000577269	P60842	EIF4A1	Eukaryotic initiation factor 4A-I	IF4A1_HUMAN	28	40	100	0.0627743	18.7014	1.16e-31	0	2.23e-26
FRIL_HUMAN	0.12146	-0.113747	FTL	P02792	ENSG00000087086	ENSP00000366525	ENST00000331825	P02792	FTL	Ferritin light chain	FRIL_HUMAN	12	13	100	0.237139	17.2345	1.75e-23	0	6.8e-20
MBD1_HUMAN	0.317884	-0.113703	MBD1	Q9UIS9;Q9UIS9-10;Q9UIS9-12;Q9UIS9-5;Q9UIS9-7;Q9UIS9-9	ENSG00000141644	ENSP00000269468;ENSP00000269469;ENSP00000269471;ENSP00000285102;ENSP00000339546;ENSP00000372407;ENSP00000381502;ENSP00000381506;ENSP00000405268;ENSP00000465923;ENSP00000466092;ENSP00000467017;ENSP00000467763;ENSP00000468042;ENSP00000468430;ENSP00000468785	ENST00000269468;ENST00000269471;ENST00000339998;ENST00000347968;ENST00000353909;ENST00000382948;ENST00000398488;ENST00000398493;ENST00000457839;ENST00000585595;ENST00000585672;ENST00000587605;ENST00000588937;ENST00000590208;ENST00000591416;ENST00000591535	Q9UIS9;Q9UIS9-10;Q9UIS9-12;Q9UIS9-5;Q9UIS9-7;Q9UIS9-9	MBD1	Methyl-CpG-binding domain protein 1;Isoform 10 of Methyl-CpG-binding domain protein 1;Isoform 12 of Methyl-CpG-binding domain protein 1;Isoform 5 of Methyl-CpG-binding domain protein 1;Isoform 7 of Methyl-CpG-binding domain protein 1;Isoform 9 of Methyl-CpG-binding domain protein 1	MBD1_HUMAN	8	8	100	0.106179	12.3139	1.87e-32	0	6.67e-27
CC50A_HUMAN	0.645131	-0.113698	TMEM30A	Q9NV96	ENSG00000112697	ENSP00000230461;ENSP00000359067;ENSP00000431007	ENST00000230461;ENST00000370050;ENST00000475111	Q9NV96	TMEM30A	Cell cycle control protein 50A	CC50A_HUMAN	11	13	100	0.0991034	14.3177	1.51e-31	0	2.67e-26
I10R2_HUMAN	0.614837	-0.113601	IL10RB	Q08334	ENSG00000243646	ENSP00000290200	ENST00000290200	Q08334	IL10RB	Interleukin-10 receptor subunit beta	I10R2_HUMAN	6	6	100	0.0872905	11.788	1.7e-29	0	8.2e-25
ITA4_HUMAN	0.512593	-0.113519	ITGA4	P13612	ENSG00000115232	ENSP00000340149;ENSP00000380227	ENST00000339307;ENST00000397033	P13612	ITGA4	Integrin alpha-4	ITA4_HUMAN	24	24	100	0.0748586	13.8168	3.55e-25	0	2.47e-21
CERS4_HUMAN	0.130651	-0.113501	CERS4	Q9HA82	ENSG00000090661	ENSP00000251363;ENSP00000453509	ENST00000251363;ENST00000559450	Q9HA82	CERS4	Ceramide synthase 4	CERS4_HUMAN	4	4	100	0.197833	9.69877	1.27e-26	0	1.56e-22
ARL5A_HUMAN	0.492134	-0.113358	ARL5A	Q9Y689;Q9Y689-2	ENSG00000162980	ENSP00000295087;ENSP00000394626;ENSP00000415950	ENST00000295087;ENST00000428992;ENST00000446896	Q9Y689;Q9Y689-2	ARL5A	ADP-ribosylation factor-like protein 5A;Isoform 2 of ADP-ribosylation factor-like protein 5A	ARL5A_HUMAN	4	4	100	0.0773109	12.4208	3.7e-25	0	2.55e-21
MEGF8_HUMAN	0.266152	-0.113274	MEGF8	Q7Z7M0;Q7Z7M0-2	ENSG00000105429	ENSP00000251268;ENSP00000334219	ENST00000251268;ENST00000334370	Q7Z7M0;Q7Z7M0-2	MEGF8	Multiple epidermal growth factor-like domains protein 8;Isoform 2 of Multiple epidermal growth factor-like domains protein 8	MEGF8_HUMAN	11	11	100	0.181805	10.1831	5.12e-23	0	1.73e-19
SFRP1_HUMAN	0.353743	-0.113203	SFRP1	Q8N474	ENSG00000104332	ENSP00000220772	ENST00000220772	Q8N474	SFRP1	Secreted frizzled-related protein 1	SFRP1_HUMAN	5	5	100	0.123911	10.4369	2.55e-27	0	4.23e-23
DNLI4_HUMAN	0.935188	-0.113155	LIG4	P49917	ENSG00000174405	ENSP00000349393;ENSP00000385955;ENSP00000402030;ENSP00000484288	ENST00000356922;ENST00000405925;ENST00000442234;ENST00000611712	P49917	LIG4	DNA ligase 4	DNLI4_HUMAN	25	26	100	0.0575943	12.9312	4.86e-34	0	7.26e-28
KLHL7_HUMAN	0.855301	-0.113111	KLHL7	Q8IXQ5	ENSG00000122550	ENSP00000323270;ENSP00000343273;ENSP00000386263;ENSP00000386999	ENST00000322275;ENST00000339077;ENST00000409689;ENST00000410047	Q8IXQ5	KLHL7	Kelch-like protein 7	KLHL7_HUMAN	8	8	100	0.117049	9.50324	4.4e-19	0	5.34e-16
TMED2_HUMAN	0.391059	-0.11308	TMED2	Q15363	ENSG00000086598	ENSP00000262225	ENST00000262225	Q15363	TMED2	Transmembrane emp24 domain-containing protein 2	TMED2_HUMAN	7	15	100	0.0912408	15.5265	1.88e-32	0	6.69e-27
SYVM_HUMAN	0.298918	-0.113041	VARS2	Q5ST30;Q5ST30-4	ENSG00000137411;ENSG00000223494	ENSP00000316092;ENSP00000400867;ENSP00000441000;ENSP00000446839;ENSP00000485818	ENST00000321897;ENST00000415079;ENST00000541562;ENST00000546854;ENST00000625423	Q5ST30;Q5ST30-4	VARS2	Valine--tRNA ligase, mitochondrial;Isoform 4 of Valine--tRNA ligase, mitochondrial	SYVM_HUMAN	25	25	100	0.110255	12.0119	2.09e-30	0	1.72e-25
PCCA_HUMAN	1.35244	-0.113024	PCCA	P05165;P05165-2	ENSG00000175198	ENSP00000365456;ENSP00000365462;ENSP00000365463	ENST00000376279;ENST00000376285;ENST00000376286	P05165;P05165-2	PCCA	Propionyl-CoA carboxylase alpha chain, mitochondrial;Isoform 2 of Propionyl-CoA carboxylase alpha chain, mitochondrial	PCCA_HUMAN	36	44	100	0.037579	13.9648	2.23e-28	0	6.02e-24
DC1I2_HUMAN	0.795667	-0.112875	DYNC1I2	Q13409-2;Q13409-3	ENSG00000077380	ENSP00000339430;ENSP00000380308;ENSP00000386397;ENSP00000386415;ENSP00000386522;ENSP00000386591;ENSP00000386886;ENSP00000423339	ENST00000340296;ENST00000397119;ENST00000409197;ENST00000409317;ENST00000409453;ENST00000409773;ENST00000410079;ENST00000508530	Q13409-2;Q13409-3	DYNC1I2	Isoform 2B of Cytoplasmic dynein 1 intermediate chain 2;Isoform 2C of Cytoplasmic dynein 1 intermediate chain 2	DC1I2_HUMAN	24	30	100	0.0473341	16.3788	3.03e-22	0	8.18e-19
RAB24_HUMAN	2.53302	-0.112748	RAB24	Q969Q5	ENSG00000169228	ENSP00000304376;ENSP00000377235	ENST00000303251;ENST00000393611	Q969Q5	RAB24	Ras-related protein Rab-24	RAB24_HUMAN	10	10	100	0.0532783	13.5999	2.59e-35	0	1.49e-28
ZDH21_HUMAN	0.0967025	-0.112747	ZDHHC21	Q8IVQ6	ENSG00000175893	ENSP00000370303	ENST00000380916	Q8IVQ6	ZDHHC21	Palmitoyltransferase ZDHHC21	ZDH21_HUMAN	2	2	100	0.264439	10.9595	3.25e-12	0	3.55e-10
ERLN1_HUMAN	0.549269	-0.112646	ERLIN1	O75477	ENSG00000107566	ENSP00000384900;ENSP00000410964	ENST00000407654;ENST00000421367	O75477	ERLIN1	Erlin-1	ERLN1_HUMAN	13	16	100	0.0867346	14.6783	1.06e-28	0	3.36e-24
CB047_HUMAN	0.849256	-0.112604	C2orf47	Q8WWC4	ENSG00000162972	ENSP00000295079;ENSP00000376111	ENST00000295079;ENST00000392290	Q8WWC4	MAIP1	m-AAA protease-interacting protein 1, mitochondrial	MAIP1_HUMAN	8	8	100	0.0702714	13.7841	1.76e-22	0	5.07e-19
FGR_HUMAN	1.00802	-0.112554	FGR	P09769	ENSG00000000938	ENSP00000363115;ENSP00000363116;ENSP00000363117;ENSP00000382126	ENST00000374003;ENST00000374004;ENST00000374005;ENST00000399173	P09769	FGR	Tyrosine-protein kinase Fgr	FGR_HUMAN	18	23	100	0.057792	14.7152	7.23e-31	0	7.98e-26
ACTA_HUMAN	0.951519	-0.112216	ACTA2	P62736	ENSG00000107796	ENSP00000224784;ENSP00000402373	ENST00000224784;ENST00000458208	P62736	ACTA2	Actin, aortic smooth muscle	ACTA_HUMAN	12	17	100	0.0619571	17.4486	1.91e-20	0	3.28e-17
DJC25_HUMAN	0.447432	-0.112212	DNAJC25	Q9H1X3	ENSG00000059769	ENSP00000320650	ENST00000313525	Q9H1X3	DNAJC25	DnaJ homolog subfamily C member 25	DJC25_HUMAN	8	8	100	0.079459	12.0175	1.83e-17	0	1.36e-14
MBTD1_HUMAN	0.560866	-0.112138	MBTD1	Q05BQ5;Q05BQ5-3	ENSG00000011258	ENSP00000365561;ENSP00000386072;ENSP00000403946;ENSP00000468304	ENST00000376381;ENST00000405860;ENST00000415868;ENST00000586178	Q05BQ5;Q05BQ5-3	MBTD1	MBT domain-containing protein 1;Isoform 3 of MBT domain-containing protein 1	MBTD1_HUMAN	8	8	100	0.0870804	11.7691	3.01e-25	0	2.15e-21
SEPT3_HUMAN	0.345107	-0.112082	2025-09-03	Q9UH03;Q9UH03-2	ENSG00000100167	ENSP00000379695;ENSP00000379703;ENSP00000379704	ENST00000396417;ENST00000396425;ENST00000396426	Q9UH03;Q9UH03-2	SEPTIN3	Neuronal-specific septin-3;Isoform 2 of Neuronal-specific septin-3	SEPT3_HUMAN	4	4	100	0.104759	11.5653	8.54e-26	0	7.51e-22
U119A_HUMAN	0.157901	-0.112041	UNC119	Q13432;Q13432-2	ENSG00000109103	ENSP00000301032;ENSP00000337040	ENST00000301032;ENST00000335765	Q13432;Q13432-2	UNC119	Protein unc-119 homolog A;Isoform B of Protein unc-119 homolog A	U119A_HUMAN	3	3	100	0.152654	9.99396	1.32e-17	0	1.03e-14
DX39A_HUMAN	0.531377	-0.11195	DDX39A	O00148	ENSG00000123136	ENSP00000242776;ENSP00000322749;ENSP00000392929;ENSP00000467862	ENST00000242776;ENST00000324340;ENST00000454233;ENST00000588692	O00148	DDX39A	ATP-dependent RNA helicase DDX39A	DX39A_HUMAN	20	30	100	0.0742591	18.1797	3.59e-37	0	1.99e-29
RGPA1_HUMAN	0.324752	-0.111938	RALGAPA1	Q6GYQ0;Q6GYQ0-6;Q6GYQ0-7	ENSG00000174373	ENSP00000302647;ENSP00000371803;ENSP00000374348;ENSP00000451877	ENST00000307138;ENST00000382366;ENST00000389698;ENST00000553892	Q6GYQ0;Q6GYQ0-6;Q6GYQ0-7	RALGAPA1	Ral GTPase-activating protein subunit alpha-1;Isoform 6 of Ral GTPase-activating protein subunit alpha-1;Isoform 7 of Ral GTPase-activating protein subunit alpha-1	RGPA1_HUMAN	32	32	100	0.103665	12.0162	1.62e-33	0	1.47e-27
WDR41_HUMAN	0.31341	-0.111749	WDR41	Q9HAD4	ENSG00000164253	ENSP00000296679;ENSP00000424287	ENST00000296679;ENST00000507029	Q9HAD4	WDR41	WD repeat-containing protein 41	WDR41_HUMAN	14	15	100	0.0822261	13.4578	2.07e-26	0	2.33e-22
GET4_HUMAN	0.55966	-0.111733	GET4	Q7L5D6	ENSG00000239857	ENSP00000265857;ENSP00000385646	ENST00000265857;ENST00000407192	Q7L5D6	GET4	Golgi to ER traffic protein 4 homolog	GET4_HUMAN	12	13	100	0.081472	13.9384	1.73e-26	0	2.01e-22
COPG1_HUMAN	1.08882	-0.111708	COPG1	Q9Y678	ENSG00000181789	ENSP00000325002	ENST00000314797	Q9Y678	COPG1	Coatomer subunit gamma-1	COPG1_HUMAN	51	65	100	0.041208	16.9009	7.92e-32	0	1.73e-26
K0907_HUMAN	0.442117	-0.111664	KIAA0907	Q7Z7F0;Q7Z7F0-2;Q7Z7F0-3	ENSG00000132680	ENSP00000357302;ENSP00000357303;ENSP00000357304	ENST00000368319;ENST00000368320;ENST00000368321	Q7Z7F0;Q7Z7F0-2;Q7Z7F0-3	KHDC4	KH homology domain-containing protein 4;Isoform 2 of KH homology domain-containing protein 4;Isoform 3 of KH homology domain-containing protein 4	KHDC4_HUMAN	3	3	100	0.134496	8.92388	1.24e-17	0	9.75e-15
ARCH_HUMAN	0.139199	-0.11161	ZBTB8OS	Q8IWT0	ENSG00000176261	ENSP00000362600	ENST00000373501	Q8IWT0	ZBTB8OS	Protein archease	ARCH_HUMAN	3	3	100	0.155836	12.8681	2.83e-25	0	2.04e-21
KAT3_HUMAN	0.605577	-0.111506	CCBL2	Q6YP21;Q6YP21-3	ENSG00000137944	ENSP00000260508;ENSP00000359522	ENST00000260508;ENST00000370491	Q6YP21;Q6YP21-3	KYAT3	Kynurenine--oxoglutarate transaminase 3;Isoform 3 of Kynurenine--oxoglutarate transaminase 3	KAT3_HUMAN	18	23	100	0.0606375	14.7976	2.4e-36	0	4.65e-29
OSBL3_HUMAN	0.0884105	-0.111403	OSBPL3	Q9H4L5-2	ENSG00000070882	ENSP00000315410;ENSP00000379706;ENSP00000379708;ENSP00000386325;ENSP00000386429;ENSP00000386801;ENSP00000386953;ENSP00000386990	ENST00000313367;ENST00000396429;ENST00000396431;ENST00000409069;ENST00000409452;ENST00000409555;ENST00000409759;ENST00000409863	Q9H4L5-2	OSBPL3	Isoform 1b of Oxysterol-binding protein-related protein 3	OSBL3_HUMAN	1	1	100	0.354296	9.97713	1.82e-21	0	4.01e-18
GBP4_HUMAN	0.0849547	-0.11135	GBP4	Q96PP9	ENSG00000162654	ENSP00000359490	ENST00000355754	Q96PP9	GBP4	Guanylate-binding protein 4	GBP4_HUMAN	15	15	100	0.334211	13.5934	6.37e-27	0	8.88e-23
FBX22_HUMAN	0.892311	-0.11121	FBXO22	Q8NEZ5	ENSG00000167196	ENSP00000307833;ENSP00000396442;ENSP00000457531	ENST00000308275;ENST00000453211;ENST00000569022	Q8NEZ5	FBXO22	F-box only protein 22	FBX22_HUMAN	11	11	100	0.0887403	10.376	2.6e-26	0	2.81e-22
PRPS1_HUMAN	1.26185	-0.111163	PRPS1	P60891	ENSG00000147224	ENSP00000361512	ENST00000372435	P60891	PRPS1	Ribose-phosphate pyrophosphokinase 1	PRPS1_HUMAN	14	17	100	0.0519022	16.0889	5.69e-27	0	8.1e-23
ATHL1_HUMAN	0.335455	-0.111018	ATHL1	Q32M88	ENSG00000142102	ENSP00000387185	ENST00000409548	Q32M88	PGGHG	Protein-glucosylgalactosylhydroxylysine glucosidase	PGGHG_HUMAN	9	9	100	0.111608	11.5406	1.29e-29	0	6.64e-25
CSK_HUMAN	0.607306	-0.111017	CSK	P41240	ENSG00000103653	ENSP00000220003;ENSP00000414764;ENSP00000454906	ENST00000220003;ENST00000439220;ENST00000567571	P41240	CSK	Tyrosine-protein kinase CSK	CSK_HUMAN	21	28	100	0.0585711	17.4128	8.03e-24	0	3.48e-20
MET7B_HUMAN	0.368402	-0.110915	METTL7B	Q6UX53	ENSG00000170439	ENSP00000377796	ENST00000394252	Q6UX53	METTL7B	Thiol S-methyltransferase METTL7B	MET7B_HUMAN	9	12	100	0.0897766	13.4986	9.81e-25	0	5.81e-21
PPIB_HUMAN	0.329138	-0.110875	PPIB	P23284	ENSG00000166794	ENSP00000300026	ENST00000300026	P23284	PPIB	Peptidyl-prolyl cis-trans isomerase B	PPIB_HUMAN	14	19	100	0.0985561	19.5635	2.66e-27	0	4.37e-23
FBW1B_HUMAN	0.136692	-0.110815	FBXW11	Q9UKB1;Q9UKB1-2;Q9UKB1-3	ENSG00000072803	ENSP00000265094;ENSP00000296933;ENSP00000377391	ENST00000265094;ENST00000296933;ENST00000393802	Q9UKB1;Q9UKB1-2;Q9UKB1-3	FBXW11	F-box/WD repeat-containing protein 11;Isoform A of F-box/WD repeat-containing protein 11;Isoform B of F-box/WD repeat-containing protein 11	FBW1B_HUMAN	13	13	100	0.210573	12.0174	1.95e-25	0	1.49e-21
SPT20_HUMAN	0.0473443	-0.110798	SPATA20	Q8TB22;Q8TB22-2	ENSG00000006282	ENSP00000006658;ENSP00000348878;ENSP00000483295	ENST00000006658;ENST00000356488;ENST00000619622	Q8TB22;Q8TB22-2	SPATA20	Spermatogenesis-associated protein 20;Isoform 2 of Spermatogenesis-associated protein 20	SPT20_HUMAN	18	18	100	0.426483	11.7265	1.9e-25	0	1.46e-21
CI114_HUMAN	0.630109	-0.110695	C9orf114	Q5T280	ENSG00000198917	ENSP00000354812	ENST00000361256	Q5T280	SPOUT1	Putative methyltransferase C9orf114	CI114_HUMAN	8	8	100	0.0826467	13.2898	1.71e-23	0	6.66e-20
RPF2_HUMAN	0.374938	-0.110596	RPF2	Q9H7B2	ENSG00000197498	ENSP00000402338	ENST00000441448	Q9H7B2	RPF2	Ribosome production factor 2 homolog	RPF2_HUMAN	12	14	100	0.0991357	13.1174	1.39e-34	0	3.62e-28
TAP2_HUMAN	0.129874	-0.110502	TAP2	Q03519	ENSG00000204267;ENSG00000206235;ENSG00000206299;ENSG00000223481;ENSG00000225967;ENSG00000228582;ENSG00000232326;ENSG00000237599	ENSP00000364032;ENSP00000364034;ENSP00000372599;ENSP00000372600;ENSP00000372726;ENSP00000372727;ENSP00000387553;ENSP00000390013;ENSP00000392172;ENSP00000394101;ENSP00000396156;ENSP00000401377	ENST00000374897;ENST00000374899;ENST00000383118;ENST00000383119;ENST00000383239;ENST00000383240;ENST00000414145;ENST00000419142;ENST00000426977;ENST00000439425;ENST00000443713;ENST00000451907	Q03519	TAP2	Antigen peptide transporter 2	TAP2_HUMAN	15	19	100	0.245764	15.3134	1.01e-18	0	1.11e-15
SPIN1_HUMAN	0.555251	-0.110454	SPIN1	Q9Y657	ENSG00000106723	ENSP00000365019	ENST00000375859	Q9Y657	SPIN1	Spindlin-1	SPIN1_HUMAN	9	9	100	0.0601821	12.3415	3.26e-30	0	2.38e-25
TIA1_HUMAN	0.57003	-0.110386	TIA1	P31483	ENSG00000116001	ENSP00000401371;ENSP00000404023;ENSP00000413751	ENST00000415783;ENST00000416149;ENST00000433529	P31483	TIA1	Nucleolysin TIA-1 isoform p40	TIA1_HUMAN	7	10	100	0.0783577	13.4265	3.27e-22	0	8.77e-19
NDUB3_HUMAN	0.482294	-0.110384	NDUFB3	O43676	ENSG00000119013	ENSP00000237889;ENSP00000407336;ENSP00000410600	ENST00000237889;ENST00000433898;ENST00000454214	O43676	NDUFB3	NADH dehydrogenase [ubiquinone] 1 beta subcomplex subunit 3	NDUB3_HUMAN	4	4	100	0.092124	15.2469	4.08e-33	0	2.56e-27
RB33A_HUMAN	0.499144	-0.110334	RAB33A	Q14088	ENSG00000134594	ENSP00000257017	ENST00000257017	Q14088	RAB33A	Ras-related protein Rab-33A	RB33A_HUMAN	4	4	100	0.0949664	12.4955	1.05e-24	0	6.16e-21
S27A2_HUMAN	0.443117	-0.110084	SLC27A2	O14975;O14975-2	ENSG00000140284	ENSP00000267842;ENSP00000370289	ENST00000267842;ENST00000380902	O14975;O14975-2	SLC27A2	Very long-chain acyl-CoA synthetase;Isoform 2 of Very long-chain acyl-CoA synthetase	S27A2_HUMAN	8	8	100	0.0956999	11.8145	5.52e-24	0	2.53e-20
CO2_HUMAN	0.124959	-0.109816	C2	P06681	ENSG00000166278;ENSG00000204364;ENSG00000206372;ENSG00000226560;ENSG00000231543;ENSG00000235017;ENSG00000235696	ENSP00000299367;ENSP00000364660;ENSP00000372853;ENSP00000392322;ENSP00000392835;ENSP00000395683;ENSP00000402278;ENSP00000405800;ENSP00000407961;ENSP00000446639;ENSP00000446728;ENSP00000447632;ENSP00000449286;ENSP00000449715;ENSP00000450387;ENSP00000480739;ENSP00000481651;ENSP00000482616;ENSP00000483231	ENST00000299367;ENST00000375510;ENST00000383362;ENST00000411803;ENST00000413548;ENST00000416252;ENST00000442278;ENST00000448206;ENST00000452323;ENST00000548973;ENST00000548995;ENST00000549972;ENST00000550682;ENST00000551081;ENST00000551648;ENST00000612228;ENST00000615380;ENST00000618254;ENST00000621558	P06681	C2	Complement C2	CO2_HUMAN	23	25	100	0.201546	13.623	7.58e-28	0	1.59e-23
PRRC1_HUMAN	0.752341	-0.109563	PRRC1	Q96M27;Q96M27-2;Q96M27-3	ENSG00000164244	ENSP00000296666;ENSP00000392873;ENSP00000421965	ENST00000296666;ENST00000442138;ENST00000512635	Q96M27;Q96M27-2;Q96M27-3	PRRC1	Protein PRRC1;Isoform 2 of Protein PRRC1;Isoform 3 of Protein PRRC1	PRRC1_HUMAN	8	12	100	0.0587387	15.8224	2.7e-33	0	1.99e-27
K0020_HUMAN	1.17754	-0.10955	KIAA0020	Q15397	ENSG00000080608	ENSP00000380982	ENST00000397885	Q15397	PUM3	Pumilio homolog 3	PUM3_HUMAN	18	18	100	0.0706002	12.3126	1.13e-34	0	3.23e-28
2A5A_HUMAN	0.527775	-0.109543	PPP2R5A	Q15172	ENSG00000066027	ENSP00000261461;ENSP00000442866	ENST00000261461;ENST00000537030	Q15172	PPP2R5A	Serine/threonine-protein phosphatase 2A 56 kDa regulatory subunit alpha isoform	2A5A_HUMAN	27	30	100	0.0742356	14.2279	1.22e-32	0	5.08e-27
CC71L_HUMAN	0.21854	-0.109487	CCDC71L	Q8N9Z2	ENSG00000253276	ENSP00000430897	ENST00000523505	Q8N9Z2	CCDC71L	Coiled-coil domain-containing protein 71L	CC71L_HUMAN	5	5	100	0.19409	11.3539	1.17e-19	0	1.64e-16
TDG_HUMAN	0.202405	-0.109303	TDG	Q13569	ENSG00000139372	ENSP00000376611	ENST00000392872	Q13569	TDG	G/T mismatch-specific thymine DNA glycosylase	TDG_HUMAN	5	5	100	0.153928	11.916	4.27e-24	0	2.03e-20
DERL2_HUMAN	0.2427	-0.109286	DERL2	Q9GZP9	ENSG00000072849	ENSP00000158771	ENST00000158771	Q9GZP9	DERL2	Derlin-2	DERL2_HUMAN	3	3	100	0.110127	12.299	1.18e-26	0	1.47e-22
PICK1_HUMAN	0.100187	-0.109254	PICK1	Q9NRD5-2	ENSG00000100151	ENSP00000349465;ENSP00000385205	ENST00000356976;ENST00000404072	Q9NRD5-2	PICK1	Isoform 2 of PRKCA-binding protein	PICK1_HUMAN	1	1	58.3	0.573371	7.16761	0.00268357	0.00353607	0.012296
ZN770_HUMAN	0.194008	-0.109252	ZNF770	Q6IQ21	ENSG00000198146	ENSP00000348673	ENST00000356321	Q6IQ21	ZNF770	Zinc finger protein 770	ZN770_HUMAN	3	3	95.8	0.28471	9.10825	1.85e-10	0	1.11e-08
AT8A1_HUMAN	0.176692	-0.109223	ATP8A1	Q9Y2Q0-3	ENSG00000124406	ENSP00000264449;ENSP00000371084	ENST00000264449;ENST00000381668	Q9Y2Q0-3	ATP8A1	Isoform 3 of Phospholipid-transporting ATPase IA	AT8A1_HUMAN	36	39	100	0.156577	14.3794	6.64e-23	0	2.17e-19
FA63A_HUMAN	0.642796	-0.108979	FAM63A	Q8N5J2	ENSG00000143409	ENSP00000310923;ENSP00000354669;ENSP00000354814;ENSP00000437174;ENSP00000481304	ENST00000312210;ENST00000361738;ENST00000361936;ENST00000493834;ENST00000622754	Q8N5J2	MINDY1	Ubiquitin carboxyl-terminal hydrolase MINDY-1	MINY1_HUMAN	10	10	100	0.0950513	11.3194	1.04e-26	0	1.32e-22
GAMT_HUMAN	0.124991	-0.108831	GAMT	Q14353	ENSG00000130005	ENSP00000252288;ENSP00000403536	ENST00000252288;ENST00000447102	Q14353	GAMT	Guanidinoacetate N-methyltransferase	GAMT_HUMAN	6	6	100	0.18712	13.41	1.08e-24	0	6.28e-21
ARF5_HUMAN	0.438893	-0.10878	ARF5	P84085	ENSG00000004059	ENSP00000000233	ENST00000000233	P84085	ARF5	ADP-ribosylation factor 5	ARF5_HUMAN	7	11	100	0.0785583	15.9243	2.22e-22	0	6.24e-19
TRIM4_HUMAN	0.379531	-0.108743	TRIM4	Q9C037-2	ENSG00000146833	ENSP00000275736;ENSP00000346186;ENSP00000348216	ENST00000349062;ENST00000354241;ENST00000355947	Q9C037-2	TRIM4	Isoform Beta of E3 ubiquitin-protein ligase TRIM4	TRIM4_HUMAN	19	19	100	0.124535	12.8521	2.2e-22	0	6.19e-19
VWA9_HUMAN	0.283092	-0.108587	VWA9	Q96SY0;Q96SY0-3;Q96SY0-4	ENSG00000138614	ENSP00000326379;ENSP00000402898;ENSP00000408429	ENST00000313182;ENST00000420799;ENST00000431261	Q96SY0;Q96SY0-3;Q96SY0-4	INTS14	Integrator complex subunit 14;Isoform 3 of Integrator complex subunit 14;Isoform 4 of Integrator complex subunit 14	INT14_HUMAN	11	11	100	0.126796	11.6286	9.9e-23	0	3.07e-19
PPID_HUMAN	0.0892215	-0.108523	PPID	Q08752	ENSG00000171497	ENSP00000303754	ENST00000307720	Q08752	PPID	Peptidyl-prolyl cis-trans isomerase D	PPID_HUMAN	15	17	100	0.285344	14.9954	4.58e-33	0	2.75e-27
SDHL_HUMAN	0.156785	-0.108449	SDS	P20132	ENSG00000135094	ENSP00000257549	ENST00000257549	P20132	SDS	L-serine dehydratase/L-threonine deaminase	SDHL_HUMAN	12	17	100	0.236693	16.3206	1.13e-23	0	4.65e-20
MMAB_HUMAN	0.0946073	-0.108239	MMAB	Q96EY8	ENSG00000139428	ENSP00000445920	ENST00000545712	Q96EY8	MMAB	Corrinoid adenosyltransferase	MMAB_HUMAN	11	12	100	0.296344	13.6464	2.96e-29	0	1.25e-24
TLR3_HUMAN	0.223546	-0.108208	TLR3	O15455	ENSG00000164342	ENSP00000296795;ENSP00000423684	ENST00000296795;ENST00000504367	O15455	TLR3	Toll-like receptor 3	TLR3_HUMAN	12	12	100	0.134264	9.67397	7.76e-32	0	1.7e-26
CHD1_HUMAN	0.633418	-0.108187	CHD1	O14646;O14646-2	ENSG00000153922	ENSP00000284049;ENSP00000483667	ENST00000284049;ENST00000614616	O14646;O14646-2	CHD1	Chromodomain-helicase-DNA-binding protein 1;Isoform 2 of Chromodomain-helicase-DNA-binding protein 1	CHD1_HUMAN	14	14	100	0.0831552	11.6181	2.78e-30	0	2.12e-25
SBP1_HUMAN	0.0582702	-0.10815	SELENBP1	Q13228;Q13228-2;Q13228-4	ENSG00000143416	ENSP00000357861;ENSP00000397261;ENSP00000413960	ENST00000368868;ENST00000426705;ENST00000447402	Q13228;Q13228-2;Q13228-4	SELENBP1	Methanethiol oxidase;Isoform 2 of Methanethiol oxidase;Isoform 4 of Methanethiol oxidase	SBP1_HUMAN	1	1	95.8	0.344684	11.034	5.45e-24	0	2.5e-20
MIEN1_HUMAN	0.577991	-0.108121	MIEN1	Q9BRT3	ENSG00000141741	ENSP00000377778	ENST00000394231	Q9BRT3	MIEN1	Migration and invasion enhancer 1	MIEN1_HUMAN	1	1	100	0.138158	13.3258	1.1e-10	0	7.08e-09
ATPB_HUMAN	0.513734	-0.107984	ATP5B	P06576	ENSG00000110955	ENSP00000262030	ENST00000262030	P06576	ATP5F1B	ATP synthase subunit beta, mitochondrial	ATPB_HUMAN	27	43	100	0.0676014	19.6016	5.76e-26	0	5.42e-22
CACO2_HUMAN	0.550437	-0.107977	CALCOCO2	Q13137;Q13137-3;Q13137-4	ENSG00000136436	ENSP00000258947;ENSP00000398523;ENSP00000406974;ENSP00000423437;ENSP00000424352	ENST00000258947;ENST00000416445;ENST00000448105;ENST00000508679;ENST00000509507	Q13137;Q13137-3;Q13137-4	CALCOCO2	Calcium-binding and coiled-coil domain-containing protein 2;Isoform 3 of Calcium-binding and coiled-coil domain-containing protein 2;Isoform 4 of Calcium-binding and coiled-coil domain-containing protein 2	CACO2_HUMAN	11	11	100	0.115064	11.2203	1.04e-28	0	3.31e-24
EZH1_HUMAN	0.571803	-0.107943	EZH1	Q92800;Q92800-2;Q92800-3	ENSG00000108799	ENSP00000404658;ENSP00000465220;ENSP00000466924;ENSP00000467871	ENST00000428826;ENST00000585893;ENST00000590078;ENST00000592743	Q92800;Q92800-2;Q92800-3	EZH1	Histone-lysine N-methyltransferase EZH1;Isoform 2 of Histone-lysine N-methyltransferase EZH1;Isoform 3 of Histone-lysine N-methyltransferase EZH1	EZH1_HUMAN	8	8	100	0.0690993	10.4758	4.48e-31	0	5.68e-26
PCTL_HUMAN	0.6187	-0.107896	STARD10	Q9Y365	ENSG00000214530	ENSP00000335247;ENSP00000438792	ENST00000334805;ENST00000543304	Q9Y365	STARD10	START domain-containing protein 10	STA10_HUMAN	10	10	100	0.0674309	11.4002	3.84e-23	0	1.34e-19
ATPK_HUMAN	0.304585	-0.107896	ATP5J2	P56134;P56134-3	ENSG00000241468	ENSP00000292475;ENSP00000352890;ENSP00000377740;ENSP00000412149;ENSP00000418197	ENST00000292475;ENST00000359832;ENST00000394186;ENST00000414062;ENST00000488775	P56134;P56134-3	ATP5MF	ATP synthase subunit f, mitochondrial;Isoform 3 of ATP synthase subunit f, mitochondrial	ATPK_HUMAN	3	5	100	0.0811577	18.1035	1.08e-22	0	3.32e-19
1433B_HUMAN	0.391866	-0.107854	YWHAB	P31946;P31946-2	ENSG00000166913	ENSP00000300161;ENSP00000361930	ENST00000353703;ENST00000372839	P31946;P31946-2	YWHAB	14-3-3 protein beta/alpha;Isoform Short of 14-3-3 protein beta/alpha	1433B_HUMAN	13	20	100	0.100644	19.336	4e-33	0	2.53e-27
ODPA_HUMAN	0.794689	-0.107841	PDHA1	P08559;P08559-4	ENSG00000131828	ENSP00000369134;ENSP00000394382;ENSP00000438550;ENSP00000440761	ENST00000379806;ENST00000422285;ENST00000540249;ENST00000545074	P08559;P08559-4	PDHA1	Pyruvate dehydrogenase E1 component subunit alpha, somatic form, mitochondrial;Isoform 4 of Pyruvate dehydrogenase E1 component subunit alpha, somatic form, mitochondrial	ODPA_HUMAN	18	22	100	0.0511927	16.6551	4.99e-25	0	3.28e-21
H10_HUMAN	0.054258	-0.107814	H1F0	P07305;P07305-2	ENSG00000189060	ENSP00000344504	ENST00000340857	P07305;P07305-2	H1-0	Histone H1.0;Isoform 2 of Histone H1.0	H10_HUMAN	3	4	100	0.483752	15.4871	1.36e-25	0	1.11e-21
ROMO1_HUMAN	0.638943	-0.107795	ROMO1	P60602	ENSG00000125995	ENSP00000338293;ENSP00000363185;ENSP00000363190;ENSP00000363191;ENSP00000380561	ENST00000336695;ENST00000374072;ENST00000374077;ENST00000374078;ENST00000397416	P60602	ROMO1	Reactive oxygen species modulator 1	ROMO1_HUMAN	5	8	100	0.0959954	12.2753	6.92e-29	0	2.41e-24
SEC13_HUMAN	0.736755	-0.107763	SEC13	P55735;P55735-2;P55735-3;P55735-4	ENSG00000157020	ENSP00000312122;ENSP00000373312;ENSP00000380298	ENST00000350697;ENST00000383801;ENST00000397109	P55735;P55735-2;P55735-3;P55735-4	SEC13	Protein SEC13 homolog;Isoform 2 of Protein SEC13 homolog;Isoform 3 of Protein SEC13 homolog;Isoform 4 of Protein SEC13 homolog	SEC13_HUMAN	17	19	100	0.0728255	15.6093	8.72e-25	0	5.26e-21
IPIL2_HUMAN	0.486004	-0.107581	ITPRIPL2	Q3MIP1	ENSG00000205730	ENSP00000370849	ENST00000381440	Q3MIP1	ITPRIPL2	Inositol 1,4,5-trisphosphate receptor-interacting protein-like 2	IPIL2_HUMAN	9	9	100	0.168981	10.7758	1.58e-20	0	2.76e-17
DNJC3_HUMAN	2.1363	-0.107552	DNAJC3	Q13217	ENSG00000102580	ENSP00000473631	ENST00000602402	Q13217	DNAJC3	DnaJ homolog subfamily C member 3	DNJC3_HUMAN	22	25	100	0.0550018	16.0216	2.96e-30	0	2.22e-25
SMUF2_HUMAN	0.42264	-0.107528	SMURF2	Q9HAU4	ENSG00000108854	ENSP00000262435	ENST00000262435	Q9HAU4	SMURF2	E3 ubiquitin-protein ligase SMURF2	SMUF2_HUMAN	8	8	100	0.11617	9.4744	3.05e-18	0	2.91e-15
GPC5B_HUMAN	0.118513	-0.107483	GPRC5B	Q9NZH0;Q9NZH0-2	ENSG00000167191	ENSP00000300571;ENSP00000442858;ENSP00000454727;ENSP00000457283	ENST00000300571;ENST00000535671;ENST00000569479;ENST00000569847	Q9NZH0;Q9NZH0-2	GPRC5B	G-protein coupled receptor family C group 5 member B;Isoform 2 of G-protein coupled receptor family C group 5 member B	GPC5B_HUMAN	3	3	83.3	0.383524	11.2537	1.17e-19	0	1.65e-16
RB27A_HUMAN	0.550805	-0.10742	RAB27A	P51159	ENSG00000069974	ENSP00000337761;ENSP00000379601;ENSP00000455012;ENSP00000456059	ENST00000336787;ENST00000396307;ENST00000564609;ENST00000569493	P51159	RAB27A	Ras-related protein Rab-27A	RB27A_HUMAN	9	10	100	0.0770243	14.8592	2.06e-24	0	1.09e-20
NOG2_HUMAN	0.4083	-0.107415	GNL2	Q13823	ENSG00000134697	ENSP00000362153	ENST00000373062	Q13823	GNL2	Nucleolar GTP-binding protein 2	NOG2_HUMAN	17	17	100	0.0947642	11.5594	2.38e-31	0	3.66e-26
WDR13_HUMAN	0.561652	-0.107414	WDR13	Q9H1Z4	ENSG00000101940	ENSP00000218056;ENSP00000365919	ENST00000218056;ENST00000376729	Q9H1Z4	WDR13	WD repeat-containing protein 13	WDR13_HUMAN	15	15	100	0.0722666	12.6654	1.84e-37	0	1.5e-29
RPP40_HUMAN	0.446311	-0.10712	RPP40	O75818;O75818-2	ENSG00000124787	ENSP00000317998;ENSP00000369391	ENST00000319533;ENST00000380051	O75818;O75818-2	RPP40	Ribonuclease P protein subunit p40;Isoform 2 of Ribonuclease P protein subunit p40	RPP40_HUMAN	9	9	100	0.094176	12.5547	4.3e-34	0	6.77e-28
IFRD1_HUMAN	0.219406	-0.10705	IFRD1	O00458;O00458-2	ENSG00000006652	ENSP00000005558;ENSP00000384477;ENSP00000439188;ENSP00000483255	ENST00000005558;ENST00000403825;ENST00000535603;ENST00000621379	O00458;O00458-2	IFRD1	Interferon-related developmental regulator 1;Isoform 2 of Interferon-related developmental regulator 1	IFRD1_HUMAN	2	2	100	0.193148	9.28629	9.57e-10	0	4.55e-08
ZMYNB_HUMAN	0.118588	-0.106847	ZMYM6NB	Q8NCS4	ENSG00000243749	ENSP00000362435	ENST00000373337	Q8NCS4	TMEM35B	Transmembrane protein 35B	TM35B_HUMAN	3	3	100	0.227113	12.9873	8.65e-27	0	1.14e-22
SCAI_HUMAN	0.490708	-0.106813	SCAI	Q8N9R8;Q8N9R8-2	ENSG00000173611	ENSP00000336756;ENSP00000362650	ENST00000336505;ENST00000373549	Q8N9R8;Q8N9R8-2	SCAI	Protein SCAI;Isoform 2 of Protein SCAI	SCAI_HUMAN	9	10	100	0.0834776	10.6816	3.16e-31	0	4.46e-26
OSGI1_HUMAN	0.300176	-0.106743	OSGIN1	Q9UJX0	ENSG00000140961	ENSP00000343376;ENSP00000355374;ENSP00000376983	ENST00000343939;ENST00000361711;ENST00000393306	Q9UJX0	OSGIN1	Oxidative stress-induced growth inhibitor 1	OSGI1_HUMAN	2	2	95.8	0.257706	9.93222	1.62e-15	0	6.04e-13
S41A3_HUMAN	0.180655	-0.106686	SLC41A3	Q96GZ6;Q96GZ6-2;Q96GZ6-5;Q96GZ6-6;Q96GZ6-9	ENSG00000114544	ENSP00000264471;ENSP00000326070;ENSP00000353533;ENSP00000373092;ENSP00000427409;ENSP00000480188	ENST00000315891;ENST00000346785;ENST00000360370;ENST00000383598;ENST00000508835;ENST00000612940	Q96GZ6;Q96GZ6-2;Q96GZ6-5;Q96GZ6-6;Q96GZ6-9	SLC41A3	Solute carrier family 41 member 3;Isoform 2 of Solute carrier family 41 member 3;Isoform 5 of Solute carrier family 41 member 3;Isoform 6 of Solute carrier family 41 member 3;Isoform 9 of Solute carrier family 41 member 3	S41A3_HUMAN	6	6	100	0.16448	12.6377	9.41e-23	0	2.93e-19
KBTB7_HUMAN	0.775725	-0.10663	KBTBD7	Q8WVZ9	ENSG00000120696	ENSP00000368797	ENST00000379483	Q8WVZ9	KBTBD7	Kelch repeat and BTB domain-containing protein 7	KBTB7_HUMAN	7	7	100	0.0901928	10.6655	2.88e-20	0	4.73e-17
GFOD2_HUMAN	0.417485	-0.106611	GFOD2	Q3B7J2	ENSG00000141098	ENSP00000268797;ENSP00000473641;ENSP00000478260	ENST00000268797;ENST00000602279;ENST00000602496	Q3B7J2	GFOD2	Glucose-fructose oxidoreductase domain-containing protein 2	GFOD2_HUMAN	4	4	100	0.164253	11.5888	6.2e-17	0	3.83e-14
HEM1_HUMAN	0.212236	-0.10654	ALAS1	P13196	ENSG00000023330	ENSP00000309259;ENSP00000378416;ENSP00000417719;ENSP00000418779	ENST00000310271;ENST00000394965;ENST00000469224;ENST00000484952	P13196	ALAS1	5-aminolevulinate synthase, nonspecific, mitochondrial	HEM1_HUMAN	5	5	100	0.257089	9.37981	9.33e-26	0	8.08e-22
CTCF_HUMAN	0.39793	-0.106427	CTCF	P49711	ENSG00000102974	ENSP00000264010;ENSP00000384707	ENST00000264010;ENST00000401394	P49711	CTCF	Transcriptional repressor CTCF	CTCF_HUMAN	15	16	100	0.0984083	11.44	6.64e-32	0	1.53e-26
LRC14_HUMAN	0.349185	-0.106361	LRRC14	Q15048	ENSG00000160959	ENSP00000292524;ENSP00000434768	ENST00000292524;ENST00000529022	Q15048	LRRC14	Leucine-rich repeat-containing protein 14	LRC14_HUMAN	12	12	100	0.0815715	11.799	6.76e-27	0	9.32e-23
KAT2A_HUMAN	0.471202	-0.106302	KAT2A	Q92830	ENSG00000108773	ENSP00000225916	ENST00000225916	Q92830	KAT2A	Histone acetyltransferase KAT2A	KAT2A_HUMAN	6	6	100	0.0898307	10.3364	8.57e-29	0	2.85e-24
CXL16_HUMAN	0.193525	-0.106289	CXCL16	Q9H2A7	ENSG00000161921	ENSP00000293778;ENSP00000459592	ENST00000293778;ENST00000574412	Q9H2A7	CXCL16	C-X-C motif chemokine 16	CXL16_HUMAN	4	4	100	0.191716	10.2905	7.13e-22	0	1.74e-18
K2013_HUMAN	0.466833	-0.106228	KIAA2013	Q8IYS2;Q8IYS2-2	ENSG00000116685	ENSP00000365756;ENSP00000365760;ENSP00000480577	ENST00000376572;ENST00000376576;ENST00000616327	Q8IYS2;Q8IYS2-2	KIAA2013	Uncharacterized protein KIAA2013;Isoform 2 of Uncharacterized protein KIAA2013	K2013_HUMAN	16	16	100	0.0890715	12.7739	4.64e-39	0	3.67e-30
S61A1_HUMAN	1.26514	-0.106052	SEC61A1	P61619	ENSG00000058262	ENSP00000243253;ENSP00000411445	ENST00000243253;ENST00000424880	P61619	SEC61A1	Protein transport protein Sec61 subunit alpha isoform 1	S61A1_HUMAN	15	19	100	0.0582939	15.3746	4.42e-30	0	2.98e-25
AMPN_HUMAN	0.0372483	-0.106021	ANPEP	P15144	ENSG00000166825	ENSP00000300060	ENST00000300060	P15144	ANPEP	Aminopeptidase N	AMPN_HUMAN	42	53	100	0.680196	16.0798	6.89e-31	0	7.72e-26
TPC2_HUMAN	0.0877714	-0.105935	TPCN2	Q8NHX9	ENSG00000162341	ENSP00000294309	ENST00000294309	Q8NHX9	TPCN2	Two pore channel protein 2	TPC2_HUMAN	10	10	100	0.299295	12.7365	5.43e-25	0	3.53e-21
CACP_HUMAN	0.619421	-0.10589	CRAT	P43155;P43155-2	ENSG00000095321	ENSP00000315013	ENST00000318080	P43155;P43155-2	CRAT	Carnitine O-acetyltransferase;Isoform 2 of Carnitine O-acetyltransferase	CACP_HUMAN	22	27	100	0.0776468	14.4157	2.98e-30	0	2.23e-25
SWP70_HUMAN	0.325214	-0.105818	SWAP70	Q9UH65	ENSG00000133789	ENSP00000315630	ENST00000318950	Q9UH65	SWAP70	Switch-associated protein 70	SWP70_HUMAN	39	48	100	0.0894192	17.1993	1.26e-27	0	2.39e-23
AIDA_HUMAN	0.566024	-0.105788	AIDA	Q96BJ3	ENSG00000186063	ENSP00000339161;ENSP00000347964	ENST00000340020;ENST00000355727	Q96BJ3	AIDA	Axin interactor, dorsalization-associated protein	AIDA_HUMAN	14	15	100	0.0664907	13.2656	3.27e-25	0	2.31e-21
AP5M1_HUMAN	0.204209	-0.105783	AP5M1	Q9H0R1	ENSG00000053770	ENSP00000261558	ENST00000261558	Q9H0R1	AP5M1	AP-5 complex subunit mu-1	AP5M1_HUMAN	12	12	100	0.147292	12.3839	3.15e-21	0	6.54e-18
KDM6B_HUMAN	0.182778	-0.105775	KDM6B	O15054-1	ENSG00000132510	ENSP00000254846;ENSP00000412513	ENST00000254846;ENST00000448097	O15054-1	KDM6B	Isoform 1 of Lysine-specific demethylase 6B	KDM6B_HUMAN	34	34	100	0.663467	11.1382	3.87e-31	0	5.13e-26
TM50B_HUMAN	0.180817	-0.105705	TMEM50B	P56557	ENSG00000142188;ENSG00000263160	ENSP00000397773;ENSP00000439768;ENSP00000458900;ENSP00000460121	ENST00000420455;ENST00000542230;ENST00000571778;ENST00000573374	P56557	TMEM50B	Transmembrane protein 50B	TM50B_HUMAN	3	3	100	0.346321	10.8105	6.51e-09	0	2.37e-07
STOM_HUMAN	0.384171	-0.105691	STOM	P27105	ENSG00000148175	ENSP00000286713;ENSP00000339607	ENST00000286713;ENST00000347359	P27105	STOM	Stomatin	STOM_HUMAN	12	16	100	0.101019	17.5982	1.19e-31	0	2.27e-26
HEM6_HUMAN	0.16705	-0.105661	CPOX	P36551	ENSG00000080819	ENSP00000264193	ENST00000264193	P36551	CPOX	Oxygen-dependent coproporphyrinogen-III oxidase, mitochondrial	HEM6_HUMAN	22	24	100	0.176775	16.0969	1.03e-33	0	1.12e-27
PUM2_HUMAN	0.369873	-0.105573	PUM2	Q8TB72-3	ENSG00000055917	ENSP00000338173;ENSP00000354370;ENSP00000385992	ENST00000338086;ENST00000361078;ENST00000403432	Q8TB72-3	PUM2	Isoform 3 of Pumilio homolog 2	PUM2_HUMAN	8	9	100	0.0625337	12.2917	1.38e-25	0	1.12e-21
TLE4_HUMAN	0.344596	-0.105431	TLE4	Q04727;Q04727-2;Q04727-3;Q04727-4	ENSG00000106829	ENSP00000265284;ENSP00000365720;ENSP00000365727;ENSP00000365735	ENST00000265284;ENST00000376537;ENST00000376544;ENST00000376552	Q04727;Q04727-2;Q04727-3;Q04727-4	TLE4	Transducin-like enhancer protein 4;Isoform 2 of Transducin-like enhancer protein 4;Isoform 3 of Transducin-like enhancer protein 4;Isoform 4 of Transducin-like enhancer protein 4	TLE4_HUMAN	6	6	100	0.113115	11.1369	6.78e-21	0	1.3e-17
GBB1_HUMAN	0.449045	-0.105384	GNB1	P62873	ENSG00000078369	ENSP00000367872;ENSP00000481878	ENST00000378609;ENST00000610897	P62873	GNB1	Guanine nucleotide-binding protein G(I)/G(S)/G(T) subunit beta-1	GBB1_HUMAN	6	6	100	0.14647	16.926	9.16e-19	0	1.02e-15
SRP19_HUMAN	0.941263	-0.10538	SRP19	P09132	ENSG00000153037	ENSP00000282999;ENSP00000424870;ENSP00000425562	ENST00000282999;ENST00000505459;ENST00000515463	P09132	SRP19	Signal recognition particle 19 kDa protein	SRP19_HUMAN	7	8	100	0.0742676	15.4126	4.2e-20	0	6.62e-17
GLPK_HUMAN	1.086	-0.105347	GK	P32189;P32189-1;P32189-2;P32189-4	ENSG00000198814	ENSP00000368226;ENSP00000368228;ENSP00000368229;ENSP00000401720	ENST00000378943;ENST00000378945;ENST00000378946;ENST00000427190	P32189;P32189-1;P32189-2;P32189-4	GK	Glycerol kinase;Isoform 1 of Glycerol kinase;Isoform 2 of Glycerol kinase;Isoform 4 of Glycerol kinase	GLPK_HUMAN	22	24	100	0.0588316	14.0625	6.07e-24	0	2.74e-20
AP2A2_HUMAN	0.335204	-0.10533	AP2A2	O94973	ENSG00000183020	ENSP00000327694;ENSP00000413234;ENSP00000431630	ENST00000332231;ENST00000448903;ENST00000528815	O94973	AP2A2	AP-2 complex subunit alpha-2	AP2A2_HUMAN	51	63	100	0.0939592	16.9119	2.26e-27	0	3.84e-23
MGAT2_HUMAN	0.509876	-0.105325	MGAT2	Q10469	ENSG00000168282	ENSP00000307423	ENST00000305386	Q10469	MGAT2	Alpha-1,6-mannosyl-glycoprotein 2-beta-N-acetylglucosaminyltransferase	MGAT2_HUMAN	15	16	100	0.0783024	13.892	7.76e-25	0	4.76e-21
OLA1_HUMAN	1.42386	-0.105246	OLA1	Q9NTK5	ENSG00000138430	ENSP00000284719;ENSP00000340167;ENSP00000410385	ENST00000284719;ENST00000344357;ENST00000428402	Q9NTK5	OLA1	Obg-like ATPase 1	OLA1_HUMAN	21	27	100	0.0455581	16.8753	4.78e-24	0	2.23e-20
RL11_HUMAN	0.375233	-0.105212	RPL11	P62913;P62913-2	ENSG00000142676	ENSP00000363676	ENST00000374550	P62913;P62913-2	RPL11	60S ribosomal protein L11;Isoform 2 of 60S ribosomal protein L11	RL11_HUMAN	11	11	100	0.115319	17.9499	1.57e-28	0	4.56e-24
RL7_HUMAN	0.695736	-0.105099	RPL7	P18124	ENSG00000147604	ENSP00000339795	ENST00000352983	P18124	RPL7	60S ribosomal protein L7	RL7_HUMAN	18	19	100	0.0731941	18.5407	7.68e-24	0	3.35e-20
DHSO_HUMAN	1.08252	-0.105029	SORD	Q00796	ENSG00000140263	ENSP00000267814;ENSP00000453904	ENST00000267814;ENST00000558789	Q00796	SORD	Sorbitol dehydrogenase	DHSO_HUMAN	20	26	100	0.0527845	15.2755	4.03e-26	0	4.04e-22
LPIN1_HUMAN	0.18964	-0.104918	LPIN1	Q14693;Q14693-2;Q14693-3;Q14693-4;Q14693-5;Q14693-7	ENSG00000134324	ENSP00000256720;ENSP00000379404;ENSP00000379405;ENSP00000397908;ENSP00000401522	ENST00000256720;ENST00000396097;ENST00000396098;ENST00000425416;ENST00000449576	Q14693;Q14693-2;Q14693-3;Q14693-4;Q14693-5;Q14693-7	LPIN1	Phosphatidate phosphatase LPIN1;Isoform 2 of Phosphatidate phosphatase LPIN1;Isoform 3 of Phosphatidate phosphatase LPIN1;Isoform 4 of Phosphatidate phosphatase LPIN1;Isoform 5 of Phosphatidate phosphatase LPIN1;Isoform 7 of Phosphatidate phosphatase LPIN1	LPIN1_HUMAN	7	7	100	0.11313	10.2262	1.23e-26	0	1.52e-22
ACSL4_HUMAN	0.374251	-0.104775	ACSL4	O60488;O60488-2	ENSG00000068366	ENSP00000262835;ENSP00000339787;ENSP00000419171	ENST00000340800;ENST00000348502;ENST00000469796	O60488;O60488-2	ACSL4	Long-chain-fatty-acid--CoA ligase 4;Isoform Short of Long-chain-fatty-acid--CoA ligase 4	ACSL4_HUMAN	29	32	100	0.112322	14.9307	7.31e-27	0	9.94e-23
ABCB8_HUMAN	0.92241	-0.104633	ABCB8	Q9NUT2;Q9NUT2-2;Q9NUT2-4;Q9NUT2-5	ENSG00000197150	ENSP00000297504;ENSP00000351717;ENSP00000418271;ENSP00000438776	ENST00000297504;ENST00000358849;ENST00000498578;ENST00000542328	Q9NUT2;Q9NUT2-2;Q9NUT2-4;Q9NUT2-5	ABCB8	Mitochondrial potassium channel ATP-binding subunit;Isoform 2 of Mitochondrial potassium channel ATP-binding subunit;Isoform 4 of Mitochondrial potassium channel ATP-binding subunit;Isoform 5 of Mitochondrial potassium channel ATP-binding subunit	MITOS_HUMAN	15	17	100	0.0706144	11.7047	1.04e-30	0	1.03e-25
HERC2_HUMAN	0.575227	-0.104595	HERC2	O95714	ENSG00000128731	ENSP00000261609	ENST00000261609	O95714	HERC2	E3 ubiquitin-protein ligase HERC2	HERC2_HUMAN	61	61	100	0.0693685	11.1115	6.97e-31	0	7.77e-26
ARRD5_HUMAN	0.270497	-0.104552	ARRDC5	A6NEK1	ENSG00000205784	ENSP00000371200	ENST00000381781	A6NEK1	ARRDC5	Arrestin domain-containing protein 5	ARRD5_HUMAN	1	1	100	0.0972631	18.2617	6.27e-06	0.000119062	7.43e-05
EFTS_HUMAN	0.260472	-0.104508	TSFM	P43897	ENSG00000123297	ENSP00000313877;ENSP00000388330;ENSP00000439342;ENSP00000440987	ENST00000323833;ENST00000454289;ENST00000540550;ENST00000543727	P43897	TSFM	Elongation factor Ts, mitochondrial	EFTS_HUMAN	10	11	100	0.122434	14.0917	9.62e-28	0	1.93e-23
NOA1_HUMAN	0.29079	-0.104499	NOA1	Q8NC60	ENSG00000084092	ENSP00000264230	ENST00000264230	Q8NC60	NOA1	Nitric oxide-associated protein 1	NOA1_HUMAN	13	13	100	0.136152	11.078	2.77e-23	0	1.01e-19
GFOD1_HUMAN	0.288405	-0.104483	GFOD1	Q9NXC2;Q9NXC2-2	ENSG00000145990	ENSP00000368586;ENSP00000368589;ENSP00000479493	ENST00000379284;ENST00000379287;ENST00000612338	Q9NXC2;Q9NXC2-2	GFOD1	Glucose-fructose oxidoreductase domain-containing protein 1;Isoform 2 of Glucose-fructose oxidoreductase domain-containing protein 1	GFOD1_HUMAN	3	3	100	0.144724	11.4646	6.21e-12	0	6.12e-10
BIRC2_HUMAN	0.218842	-0.104351	BIRC2	Q13490	ENSG00000110330	ENSP00000227758;ENSP00000431723;ENSP00000477613	ENST00000227758;ENST00000530675;ENST00000613397	Q13490	BIRC2	Baculoviral IAP repeat-containing protein 2	BIRC2_HUMAN	1	1	100	0.200817	9.78167	3.7e-23	0	1.3e-19
PRI2_HUMAN	0.200827	-0.1043	PRIM2	P49643	ENSG00000146143	ENSP00000483201;ENSP00000484105;ENSP00000485304	ENST00000274891;ENST00000370687;ENST00000615550	P49643	PRIM2	DNA primase large subunit	PRI2_HUMAN	8	8	100	0.15954	10.2857	2e-34	0	4.41e-28
TAM41_HUMAN	0.328987	-0.104255	TAMM41	Q96BW9;Q96BW9-2;Q96BW9-3	ENSG00000144559	ENSP00000273037;ENSP00000388598;ENSP00000398596	ENST00000273037;ENST00000444133;ENST00000455809	Q96BW9;Q96BW9-2;Q96BW9-3	TAMM41	Phosphatidate cytidylyltransferase, mitochondrial;Isoform 2 of Phosphatidate cytidylyltransferase, mitochondrial;Isoform 3 of Phosphatidate cytidylyltransferase, mitochondrial	TAM41_HUMAN	9	9	100	0.116522	12.0825	2.34e-31	0	3.62e-26
SPCS3_HUMAN	0.989817	-0.104239	SPCS3	P61009	ENSG00000129128	ENSP00000427463	ENST00000503362	P61009	SPCS3	Signal peptidase complex subunit 3	SPCS3_HUMAN	7	7	100	0.0709245	16.03	8.72e-24	0	3.74e-20
COMT_HUMAN	0.696162	-0.104043	COMT	P21964;P21964-2	ENSG00000093010	ENSP00000354511;ENSP00000384654;ENSP00000385150;ENSP00000385917;ENSP00000416778	ENST00000361682;ENST00000403710;ENST00000406520;ENST00000407537;ENST00000449653	P21964;P21964-2	COMT	Catechol O-methyltransferase;Isoform Soluble of Catechol O-methyltransferase	COMT_HUMAN	15	19	100	0.0611594	17.2801	3.07e-34	0	5.59e-28
NSF_HUMAN	0.169016	-0.104022	NSF	P46459	ENSG00000073969;ENSG00000276262;ENSG00000278174	ENSP00000381293;ENSP00000478614;ENSP00000481714	ENST00000398238;ENST00000611398;ENST00000620290	P46459	NSF	Vesicle-fusing ATPase	NSF_HUMAN	44	50	100	0.143642	17.3827	1.74e-29	0	8.33e-25
TMM8A_HUMAN	0.350494	-0.104005	TMEM8A	Q9HCN3	ENSG00000129925	ENSP00000401338	ENST00000431232	Q9HCN3	PGAP6	Post-GPI attachment to proteins factor 6	PGAP6_HUMAN	9	9	100	0.107648	13.6085	1.15e-23	0	4.73e-20
TIGAR_HUMAN	0.801012	-0.103826	TIGAR	Q9NQ88	ENSG00000078237	ENSP00000179259	ENST00000179259	Q9NQ88	TIGAR	Fructose-2,6-bisphosphatase TIGAR	TIGAR_HUMAN	12	13	100	0.0598788	16.0428	6.85e-23	0	2.22e-19
RFIP5_HUMAN	0.0625611	-0.103737	RAB11FIP5	Q9BXF6	ENSG00000135631	ENSP00000258098	ENST00000258098	Q9BXF6	RAB11FIP5	Rab11 family-interacting protein 5	RFIP5_HUMAN	1	1	95.8	0.336132	8.65995	5.01e-10	0	2.6e-08
SMG5_HUMAN	0.693004	-0.103733	SMG5	Q9UPR3	ENSG00000198952	ENSP00000355261	ENST00000361813	Q9UPR3	SMG5	Protein SMG5	SMG5_HUMAN	12	13	100	0.0541762	11.0682	7.5e-27	0	1.01e-22
APH1B_HUMAN	0.201101	-0.103698	APH1B	Q8WW43;Q8WW43-2	ENSG00000138613	ENSP00000261879;ENSP00000369700	ENST00000261879;ENST00000380343	Q8WW43;Q8WW43-2	APH1B	Gamma-secretase subunit APH-1B;Isoform 2 of Gamma-secretase subunit APH-1B	APH1B_HUMAN	2	3	100	0.373316	11.9266	3.78e-21	0	7.7e-18
LMBD2_HUMAN	0.331662	-0.103621	LMBRD2	Q68DH5	ENSG00000164187	ENSP00000296603	ENST00000296603	Q68DH5	LMBRD2	G-protein coupled receptor-associated protein LMBRD2	LMBD2_HUMAN	9	10	100	0.0905176	10.913	3.81e-23	0	1.33e-19
DBR1_HUMAN	0.536536	-0.103527	DBR1	Q9UK59	ENSG00000138231	ENSP00000260803	ENST00000260803	Q9UK59	DBR1	Lariat debranching enzyme	DBR1_HUMAN	16	16	100	0.0720414	13.5135	1.23e-23	0	5.02e-20
STAT3_HUMAN	0.219028	-0.103524	STAT3	P40763-2	ENSG00000168610	ENSP00000264657;ENSP00000384943;ENSP00000467000;ENSP00000467985	ENST00000264657;ENST00000404395;ENST00000585517;ENST00000588969	P40763-2	STAT3	Isoform Del-701 of Signal transducer and activator of transcription 3	STAT3_HUMAN	1	1	95.8	0.183012	12.8563	1.12e-14	0	3.07e-12
MAP11_HUMAN	0.541042	-0.103514	METAP1	P53582	ENSG00000164024	ENSP00000296411	ENST00000296411	P53582	METAP1	Methionine aminopeptidase 1	MAP11_HUMAN	20	23	100	0.0612117	13.8899	6.01e-27	0	8.47e-23
NR4A3_HUMAN	0.116347	-0.103498	NR4A3	Q92570;Q92570-3	ENSG00000119508	ENSP00000333122;ENSP00000340301;ENSP00000378531;ENSP00000482027	ENST00000330847;ENST00000338488;ENST00000395097;ENST00000618101	Q92570;Q92570-3	NR4A3	Nuclear receptor subfamily 4 group A member 3;Isoform 3 of Nuclear receptor subfamily 4 group A member 3	NR4A3_HUMAN	2	2	100	0.331912	11.0758	4.19e-15	0	1.34e-12
KMO_HUMAN	0.459985	-0.103451	KMO	O15229	ENSG00000117009	ENSP00000355515;ENSP00000355516;ENSP00000355517	ENST00000366557;ENST00000366558;ENST00000366559	O15229	KMO	Kynurenine 3-monooxygenase	KMO_HUMAN	21	21	100	0.150521	13.9826	2.19e-27	0	3.74e-23
FPR3_HUMAN	0.163585	-0.103371	FPR3	P25089	ENSG00000187474	ENSP00000341821;ENSP00000470471	ENST00000339223;ENST00000595991	P25089	FPR3	N-formyl peptide receptor 3	FPR3_HUMAN	2	2	100	0.240629	13.5129	2.75e-21	0	5.8e-18
MOGS_HUMAN	1.33564	-0.103264	MOGS	Q13724	ENSG00000115275	ENSP00000233616;ENSP00000388201	ENST00000233616;ENST00000452063	Q13724	MOGS	Mannosyl-oligosaccharide glucosidase	MOGS_HUMAN	43	45	100	0.0419358	16.4554	8.33e-30	0	4.78e-25
TPC6B_HUMAN	0.406557	-0.103251	TRAPPC6B	Q86SZ2	ENSG00000182400	ENSP00000330289;ENSP00000335171	ENST00000330149;ENST00000347691	Q86SZ2	TRAPPC6B	Trafficking protein particle complex subunit 6B	TPC6B_HUMAN	6	8	100	0.0945509	13.0167	2e-20	0	3.4e-17
LGAT1_HUMAN	0.705407	-0.103144	LPGAT1	Q92604	ENSG00000123684	ENSP00000355963;ENSP00000355964	ENST00000366996;ENST00000366997	Q92604	LPGAT1	Acyl-CoA:lysophosphatidylglycerol acyltransferase 1	LGAT1_HUMAN	12	12	100	0.0605153	14.0163	3.73e-38	0	7.91e-30
SPAT2_HUMAN	0.400578	-0.103087	SPATA2	Q9UM82	ENSG00000158480	ENSP00000289431;ENSP00000416799	ENST00000289431;ENST00000422556	Q9UM82	SPATA2	Spermatogenesis-associated protein 2	SPAT2_HUMAN	5	5	100	0.134847	12.7542	3.6e-20	0	5.77e-17
MEN1_HUMAN	0.483224	-0.103013	MEN1	O00255;O00255-2;O00255-3	ENSG00000133895	ENSP00000308975;ENSP00000323747;ENSP00000337088;ENSP00000366530;ENSP00000366538;ENSP00000366543;ENSP00000377899;ENSP00000377901	ENST00000312049;ENST00000315422;ENST00000337652;ENST00000377313;ENST00000377321;ENST00000377326;ENST00000394374;ENST00000394376	O00255;O00255-2;O00255-3	MEN1	Menin;Isoform 2 of Menin;Isoform 3 of Menin	MEN1_HUMAN	10	10	100	0.0573757	11.8216	1.1e-23	0	4.57e-20
ST38L_HUMAN	0.306257	-0.10298	STK38L	Q9Y2H1	ENSG00000211455	ENSP00000373684	ENST00000389032	Q9Y2H1	STK38L	Serine/threonine-protein kinase 38-like	ST38L_HUMAN	21	22	100	0.104364	13.1243	2.3e-26	0	2.54e-22
PAK4_HUMAN	0.476301	-0.102926	PAK4	O96013;O96013-2;O96013-4	ENSG00000130669	ENSP00000326864;ENSP00000351049;ENSP00000353625;ENSP00000469413;ENSP00000470284;ENSP00000471157	ENST00000321944;ENST00000358301;ENST00000360442;ENST00000593690;ENST00000599386;ENST00000599470	O96013;O96013-2;O96013-4	PAK4	Serine/threonine-protein kinase PAK 4;Isoform 2 of Serine/threonine-protein kinase PAK 4;Isoform 4 of Serine/threonine-protein kinase PAK 4	PAK4_HUMAN	7	7	100	0.0643179	11.8348	9.4e-23	0	2.93e-19
MAFK_HUMAN	0.93076	-0.10292	MAFK	O60675	ENSG00000198517	ENSP00000344903;ENSP00000385437;ENSP00000386009	ENST00000343242;ENST00000403150;ENST00000406174	O60675	MAFK	Transcription factor MafK	MAFK_HUMAN	4	4	100	0.119994	11.9168	4.29e-26	0	4.25e-22
ALK_HUMAN	0.141582	-0.102919	ALK	Q9UM73	ENSG00000171094	ENSP00000373700	ENST00000389048	Q9UM73	ALK	ALK tyrosine kinase receptor	ALK_HUMAN	9	9	91.7	0.187134	11.4117	3.92e-26	0	3.94e-22
IMPA1_HUMAN	0.526562	-0.102877	IMPA1	P29218	ENSG00000133731	ENSP00000256108;ENSP00000311803;ENSP00000408526	ENST00000256108;ENST00000311489;ENST00000449740	P29218	IMPA1	Inositol monophosphatase 1	IMPA1_HUMAN	14	17	100	0.0572025	16.5042	1.34e-23	0	5.41e-20
KMCP1_HUMAN	0.760118	-0.102847	SLC25A30	Q5SVS4	ENSG00000174032	ENSP00000429168;ENSP00000443542	ENST00000519676;ENST00000539591	Q5SVS4	SLC25A30	Kidney mitochondrial carrier protein 1	KMCP1_HUMAN	8	8	100	0.0877412	12.2147	1.7e-25	0	1.33e-21
ACOT1_HUMAN	0.370702	-0.102801	ACOT1	Q86TX2	ENSG00000184227	ENSP00000311224	ENST00000311148	Q86TX2	ACOT1	Acyl-coenzyme A thioesterase 1	ACOT1_HUMAN	25	27	100	0.100173	15.7997	3.61e-35	0	1.76e-28
TCPH_HUMAN	0.367695	-0.102784	CCT7	Q99832	ENSG00000135624	ENSP00000258091;ENSP00000381456;ENSP00000437824;ENSP00000442058	ENST00000258091;ENST00000398422;ENST00000539919;ENST00000540468	Q99832	CCT7	T-complex protein 1 subunit eta	TCPH_HUMAN	29	47	100	0.0895852	17.0799	1.11e-30	0	1.09e-25
GSH0_HUMAN	1.12688	-0.102628	GCLM	P48507	ENSG00000023909	ENSP00000359258;ENSP00000484507	ENST00000370238;ENST00000615724	P48507	GCLM	Glutamate--cysteine ligase regulatory subunit	GSH0_HUMAN	11	12	100	0.0577651	14.658	8.91e-24	0	3.81e-20
SHOC2_HUMAN	0.478862	-0.10262	SHOC2	Q9UQ13	ENSG00000108061	ENSP00000265277;ENSP00000358464	ENST00000265277;ENST00000369452	Q9UQ13	SHOC2	Leucine-rich repeat protein SHOC-2	SHOC2_HUMAN	13	13	100	0.0730161	13.7788	2.76e-21	0	5.8e-18
DPCD_HUMAN	0.183251	-0.102588	DPCD	Q9BVM2	ENSG00000166171	ENSP00000359170	ENST00000370151	Q9BVM2	DPCD	Protein DPCD	DPCD_HUMAN	1	1	100	0.172952	10.2709	8.26e-16	0	3.42e-13
PRP18_HUMAN	0.132824	-0.102567	PRPF18	Q99633	ENSG00000165630	ENSP00000367835	ENST00000378572	Q99633	PRPF18	Pre-mRNA-splicing factor 18	PRP18_HUMAN	2	2	79.2	0.258539	10.6984	7.74e-06	0.000119062	8.82e-05
VP26A_HUMAN	0.479083	-0.102392	VPS26A	O75436	ENSG00000122958	ENSP00000263559;ENSP00000362480;ENSP00000378532	ENST00000263559;ENST00000373382;ENST00000395098	O75436	VPS26A	Vacuolar protein sorting-associated protein 26A	VP26A_HUMAN	18	23	100	0.0440098	17.8351	2.32e-25	0	1.73e-21
PALLD_HUMAN	0.186391	-0.102387	PALLD	Q8WX93;Q8WX93-3;Q8WX93-4;Q8WX93-5;Q8WX93-7;Q8WX93-8	ENSG00000129116	ENSP00000261509;ENSP00000424016;ENSP00000425556;ENSP00000426947	ENST00000261509;ENST00000505667;ENST00000507735;ENST00000512127	Q8WX93;Q8WX93-3;Q8WX93-4;Q8WX93-5;Q8WX93-7;Q8WX93-8	PALLD	Palladin;Isoform 3 of Palladin;Isoform 4 of Palladin;Isoform 5 of Palladin;Isoform 7 of Palladin;Isoform 8 of Palladin	PALLD_HUMAN	5	5	75	0.243545	12.0091	4.2e-16	0	1.93e-13
DIRC2_HUMAN	0.197513	-0.102343	DIRC2	Q96SL1;Q96SL1-2	ENSG00000138463	ENSP00000261038	ENST00000261038	Q96SL1;Q96SL1-2	SLC49A4	Solute carrier family 49 member 4;Isoform 2 of Solute carrier family 49 member 4	DIRC2_HUMAN	3	3	100	0.162847	13.0013	1.12e-20	0	2.03e-17
DDX5_HUMAN	0.748679	-0.102343	DDX5	P17844	ENSG00000108654	ENSP00000225792;ENSP00000403085	ENST00000225792;ENST00000450599	P17844	DDX5	Probable ATP-dependent RNA helicase DDX5	DDX5_HUMAN	24	28	100	0.106481	16.6361	1.55e-20	0	2.71e-17
TM254_HUMAN	0.229058	-0.102286	TMEM254	Q8TBM7;Q8TBM7-2;Q8TBM7-3	ENSG00000133678	ENSP00000361348;ENSP00000361349;ENSP00000361351;ENSP00000361355	ENST00000372274;ENST00000372275;ENST00000372277;ENST00000372281	Q8TBM7;Q8TBM7-2;Q8TBM7-3	TMEM254	Transmembrane protein 254;Isoform 2 of Transmembrane protein 254;Isoform 3 of Transmembrane protein 254	TM254_HUMAN	1	1	95.8	0.154267	12.4921	8.96e-23	0	2.81e-19
PECA1_HUMAN	0.403247	-0.102166	PECAM1	P16284;P16284-6				P16284;P16284-6	PECAM1	Platelet endothelial cell adhesion molecule;Isoform Delta15 of Platelet endothelial cell adhesion molecule	PECA1_HUMAN	31	38	100	0.072734	17.2848	2.05e-24	0	1.09e-20
FBX6_HUMAN	0.605841	-0.102002	FBXO6	Q9NRD1	ENSG00000116663	ENSP00000365944	ENST00000376753	Q9NRD1	FBXO6	F-box only protein 6	FBX6_HUMAN	12	13	100	0.0858825	11.418	3.09e-28	0	7.79e-24
TMM70_HUMAN	0.125303	-0.101983	TMEM70	Q9BUB7	ENSG00000175606	ENSP00000312599;ENSP00000429467	ENST00000312184;ENST00000517439	Q9BUB7	TMEM70	Transmembrane protein 70, mitochondrial	TMM70_HUMAN	10	12	100	0.183704	13.1332	2.8e-21	0	5.88e-18
IGSF2_HUMAN	0.0987984	-0.101923	CD101	Q93033	ENSG00000134256	ENSP00000256652;ENSP00000358482	ENST00000256652;ENST00000369470	Q93033	CD101	Immunoglobulin superfamily member 2	IGSF2_HUMAN	24	27	100	0.289709	13.2027	1.05e-34	0	3.11e-28
LDHB_HUMAN	0.551568	-0.101868	LDHB	P07195	ENSG00000111716	ENSP00000229319;ENSP00000379386	ENST00000350669;ENST00000396076	P07195	LDHB	L-lactate dehydrogenase B chain	LDHB_HUMAN	18	28	100	0.102017	17.6575	5.41e-25	0	3.51e-21
RAB9B_HUMAN	0.0691674	-0.101815	RAB9B	Q9NP90	ENSG00000123570	ENSP00000243298	ENST00000243298	Q9NP90	RAB9B	Ras-related protein Rab-9B	RAB9B_HUMAN	1	1	58.3	0.202333	8.34914	0.000803441	0.00118203	0.00434114
KDEL2_HUMAN	0.265878	-0.101664	KDELC2	Q7Z4H8	ENSG00000178202	ENSP00000315386;ENSP00000413429;ENSP00000431796	ENST00000323468;ENST00000434945;ENST00000530529	Q7Z4H8	POGLUT3	Protein O-glucosyltransferase 3	PLGT3_HUMAN	15	21	100	0.129466	13.1291	1.07e-25	0	9.08e-22
CMC1_HUMAN	1.10316	-0.101604	SLC25A12	O75746	ENSG00000115840	ENSP00000388658	ENST00000422440	O75746	SLC25A12	Calcium-binding mitochondrial carrier protein Aralar1	CMC1_HUMAN	32	33	100	0.0406398	15.2795	1.36e-28	0	4.08e-24
DHTK1_HUMAN	0.495379	-0.101505	DHTKD1	Q96HY7	ENSG00000181192	ENSP00000263035	ENST00000263035	Q96HY7	DHTKD1	Probable 2-oxoglutarate dehydrogenase E1 component DHKTD1, mitochondrial	DHTK1_HUMAN	23	27	100	0.0677545	12.6463	2.69e-27	0	4.41e-23
RRAGA_HUMAN	0.45292	-0.101482	RRAGA	Q7L523	ENSG00000155876	ENSP00000369899	ENST00000380527	Q7L523	RRAGA	Ras-related GTP-binding protein A	RRAGA_HUMAN	15	19	100	0.0731941	16.5412	2.5e-26	0	2.72e-22
CD027_HUMAN	0.421432	-0.101468	C4orf27	Q9NWY4	ENSG00000056050	ENSP00000406598	ENST00000393381	Q9NWY4	HPF1	Histone PARylation factor 1	HPF1_HUMAN	13	13	100	0.0862538	12.6882	1.43e-34	0	3.67e-28
PSMD3_HUMAN	0.583318	-0.101437	PSMD3	O43242	ENSG00000108344	ENSP00000264639	ENST00000264639	O43242	PSMD3	26S proteasome non-ATPase regulatory subunit 3	PSMD3_HUMAN	38	44	100	0.0589011	16.8574	8.08e-30	0	4.67e-25
CLCN7_HUMAN	0.566463	-0.101408	CLCN7	P51798	ENSG00000103249	ENSP00000372193;ENSP00000410907	ENST00000382745;ENST00000448525	P51798	CLCN7	H(+)/Cl(-) exchange transporter 7	CLCN7_HUMAN	11	14	100	0.0760213	15.1202	3.53e-29	0	1.43e-24
EP300_HUMAN	1.22545	-0.101397	EP300	Q09472	ENSG00000100393	ENSP00000263253	ENST00000263253	Q09472	EP300	Histone acetyltransferase p300	EP300_HUMAN	29	29	100	0.0507826	12.9964	1.49e-23	0	5.92e-20
RHBL4_HUMAN	0.237033	-0.101342	RHBDD1	Q8TEB9	ENSG00000144468	ENSP00000344779;ENSP00000375914	ENST00000341329;ENST00000392062	Q8TEB9	RHBDD1	Rhomboid-related protein 4	RHBL4_HUMAN	6	6	100	0.0898981	11.9487	4.43e-22	0	1.14e-18
TNR6_HUMAN	0.0687189	-0.101313	FAS	P25445;P25445-6	ENSG00000026103	ENSP00000347426;ENSP00000347979;ENSP00000349896;ENSP00000420975;ENSP00000422453;ENSP00000423755;ENSP00000424113;ENSP00000425159	ENST00000355279;ENST00000355740;ENST00000357339;ENST00000479522;ENST00000484444;ENST00000488877;ENST00000492756;ENST00000494410	P25445;P25445-6	FAS	Tumor necrosis factor receptor superfamily member 6;Isoform 6 of Tumor necrosis factor receptor superfamily member 6	TNR6_HUMAN	1	1	95.8	0.32361	10.0571	5.45e-24	0	2.5e-20
BRWD1_HUMAN	0.82258	-0.101288	BRWD1	Q9NSI6;Q9NSI6-2;Q9NSI6-3	ENSG00000185658	ENSP00000330753;ENSP00000342106;ENSP00000344333;ENSP00000370178	ENST00000333229;ENST00000341322;ENST00000342449;ENST00000380800	Q9NSI6;Q9NSI6-2;Q9NSI6-3	BRWD1	Bromodomain and WD repeat-containing protein 1;Isoform B of Bromodomain and WD repeat-containing protein 1;Isoform C of Bromodomain and WD repeat-containing protein 1	BRWD1_HUMAN	10	10	100	0.0925028	10.2986	4.66e-20	0	7.26e-17
ST7_HUMAN	0.952129	-0.101236	ST7	Q9NRC1-4	ENSG00000004866	ENSP00000265437;ENSP00000377089;ENSP00000377097	ENST00000265437;ENST00000393443;ENST00000393451	Q9NRC1-4	ST7	Isoform 4 of Suppressor of tumorigenicity 7 protein	ST7_HUMAN	9	9	100	0.0800582	11.0053	2.03e-27	0	3.52e-23
TNF18_HUMAN	0.107021	-0.101158	TNFSF18	Q9UNG2	ENSG00000120337	ENSP00000385470	ENST00000404377	Q9UNG2	TNFSF18	Tumor necrosis factor ligand superfamily member 18	TNF18_HUMAN	2	2	41.7	0.183547	9.85137	2.12e-13	0	3.63e-11
TSN15_HUMAN	0.274922	-0.101036	TSPAN15	O95858	ENSG00000099282	ENSP00000362387	ENST00000373290	O95858	TSPAN15	Tetraspanin-15	TSN15_HUMAN	4	4	100	0.169573	10.8731	5.62e-23	0	1.87e-19
SRSF7_HUMAN	0.345648	-0.100992	SRSF7	Q16629;Q16629-2;Q16629-3;Q16629-4	ENSG00000115875	ENSP00000325905;ENSP00000398159;ENSP00000402264;ENSP00000402544	ENST00000313117;ENST00000431066;ENST00000443213;ENST00000446327	Q16629;Q16629-2;Q16629-3;Q16629-4	SRSF7	Serine/arginine-rich splicing factor 7;Isoform 2 of Serine/arginine-rich splicing factor 7;Isoform 3 of Serine/arginine-rich splicing factor 7;Isoform 4 of Serine/arginine-rich splicing factor 7	SRSF7_HUMAN	9	11	100	0.130745	17.5101	2.7e-21	0	5.7e-18
HTAI2_HUMAN	0.282915	-0.100962	HTATIP2	Q9BUP3-3	ENSG00000109854	ENSP00000387876;ENSP00000392985;ENSP00000394259;ENSP00000397752;ENSP00000432107;ENSP00000432338;ENSP00000436548	ENST00000419348;ENST00000421577;ENST00000443524;ENST00000451739;ENST00000530266;ENST00000532081;ENST00000532505	Q9BUP3-3	HTATIP2	Isoform 3 of Oxidoreductase HTATIP2	HTAI2_HUMAN	14	15	100	0.111597	14.9115	9.73e-29	0	3.14e-24
AP2A2_HUMAN	0.21	-0.100961	AP2A2	O94973-2	ENSG00000183020	ENSP00000327694;ENSP00000413234;ENSP00000431630	ENST00000332231;ENST00000448903;ENST00000528815	O94973-2	AP2A2	Isoform 2 of AP-2 complex subunit alpha-2	AP2A2_HUMAN	1	1	100	0.15602	15.158	8.69e-08	0	2.15e-06
STT3A_HUMAN	0.497134	-0.100912	STT3A	P46977	ENSG00000134910	ENSP00000376472;ENSP00000432820;ENSP00000436962	ENST00000392708;ENST00000529196;ENST00000531491	P46977	STT3A	Dolichyl-diphosphooligosaccharide--protein glycosyltransferase subunit STT3A	STT3A_HUMAN	22	26	100	0.0751952	17.1747	1.53e-23	0	6.05e-20
PEPL1_HUMAN	0.212276	-0.100909	NPEPL1	Q8NDH3	ENSG00000215440	ENSP00000348395;ENSP00000434810;ENSP00000437112	ENST00000356091;ENST00000525817;ENST00000525967	Q8NDH3	NPEPL1	Probable aminopeptidase NPEPL1	PEPL1_HUMAN	18	18	100	0.140565	14.5578	3.18e-27	0	5.06e-23
PELI1_HUMAN	0.736437	-0.100823	PELI1	Q96FA3	ENSG00000197329	ENSP00000351789	ENST00000358912	Q96FA3	PELI1	E3 ubiquitin-protein ligase pellino homolog 1	PELI1_HUMAN	5	5	100	0.223104	10.0133	1.35e-16	0	7.4e-14
CC017_HUMAN	0.576649	-0.100769	C3orf17	Q6NW34	ENSG00000163608	ENSP00000320251;ENSP00000373173	ENST00000314400;ENST00000383675	Q6NW34	NEPRO	Nucleolus and neural progenitor protein	NEPRO_HUMAN	10	10	100	0.0935845	10.857	6.78e-27	0	9.34e-23
MCL1_HUMAN	0.253196	-0.100719	MCL1	Q07820	ENSG00000143384	ENSP00000309973;ENSP00000358022	ENST00000307940;ENST00000369026	Q07820	MCL1	Induced myeloid leukemia cell differentiation protein Mcl-1	MCL1_HUMAN	7	8	100	0.240757	12.3894	4.06e-26	0	4.06e-22
I5P1_HUMAN	0.403402	-0.100568	INPP5A	Q14642	ENSG00000068383	ENSP00000357583	ENST00000368594	Q14642	INPP5A	Inositol polyphosphate-5-phosphatase A	I5P1_HUMAN	8	9	100	0.0807811	10.9396	2.45e-31	0	3.73e-26
MT21A_HUMAN	1.01888	-0.100559	METTL21A	Q8WXB1	ENSG00000144401	ENSP00000385481;ENSP00000389684;ENSP00000392062;ENSP00000400730;ENSP00000403317;ENSP00000407622;ENSP00000415115	ENST00000406927;ENST00000411432;ENST00000425132;ENST00000426075;ENST00000442521;ENST00000448007;ENST00000458426	Q8WXB1	METTL21A	Protein N-lysine methyltransferase METTL21A	MT21A_HUMAN	3	3	100	0.0635719	12.2471	6.88e-26	0	6.28e-22
L2HDH_HUMAN	0.680107	-0.100481	L2HGDH	Q9H9P8	ENSG00000087299	ENSP00000267436;ENSP00000405559	ENST00000267436;ENST00000421284	Q9H9P8	L2HGDH	L-2-hydroxyglutarate dehydrogenase, mitochondrial	L2HDH_HUMAN	19	21	100	0.0790227	12.7601	1.81e-24	0	9.76e-21
SYDC_HUMAN	0.752802	-0.100206	DARS	P14868	ENSG00000115866	ENSP00000264161	ENST00000264161	P14868	DARS1	Aspartate--tRNA ligase, cytoplasmic	SYDC_HUMAN	39	48	100	0.0416641	16.8448	4.37e-33	0	2.67e-27
BRCC3_HUMAN	0.135712	-0.100165	BRCC3	P46736-3	ENSG00000185515	ENSP00000328641;ENSP00000344103;ENSP00000358471;ENSP00000358474	ENST00000330045;ENST00000340647;ENST00000369459;ENST00000369462	P46736-3	BRCC3	Isoform 3 of Lys-63-specific deubiquitinase BRCC36	BRCC3_HUMAN	1	1	100	0.196811	10.0894	4.35e-25	0	2.93e-21
KTAP2_HUMAN	0.178379	-0.100132	KRTCAP2	Q8N6L1	ENSG00000163463	ENSP00000295682	ENST00000295682	Q8N6L1	KRTCAP2	Keratinocyte-associated protein 2	KTAP2_HUMAN	2	4	100	0.170734	15.5064	5.07e-23	0	1.71e-19
CQ10B_HUMAN	0.668082	-0.100091	COQ10B	Q9H8M1;Q9H8M1-2	ENSG00000115520	ENSP00000263960	ENST00000263960	Q9H8M1;Q9H8M1-2	COQ10B	Coenzyme Q-binding protein COQ10 homolog B, mitochondrial;Isoform 2 of Coenzyme Q-binding protein COQ10 homolog B, mitochondrial	CQ10B_HUMAN	6	6	100	0.132726	11.4194	1.73e-32	0	6.35e-27
MANBA_HUMAN	0.155952	-0.100079	MANBA	O00462	ENSG00000109323	ENSP00000226578	ENST00000226578	O00462	MANBA	Beta-mannosidase	MANBA_HUMAN	31	34	100	0.178696	16.9623	3.13e-31	0	4.42e-26
CLN6_HUMAN	0.13301	-0.0999581	CLN6	Q9NWW5	ENSG00000128973	ENSP00000249806;ENSP00000445770	ENST00000249806;ENST00000538696	Q9NWW5	CLN6	Ceroid-lipofuscinosis neuronal protein 6	CLN6_HUMAN	6	6	100	0.188605	12.5484	5.27e-20	0	8.1e-17
FERM2_HUMAN	0.1739	-0.0999422	FERMT2	Q96AC1;Q96AC1-2;Q96AC1-3	ENSG00000073712	ENSP00000340391;ENSP00000342858;ENSP00000378993;ENSP00000382243;ENSP00000451084	ENST00000341590;ENST00000343279;ENST00000395631;ENST00000399304;ENST00000553373	Q96AC1;Q96AC1-2;Q96AC1-3	FERMT2	Fermitin family homolog 2;Isoform 2 of Fermitin family homolog 2;Isoform 3 of Fermitin family homolog 2	FERM2_HUMAN	10	10	100	0.198172	11.2233	2.07e-32	0	7.12e-27
NFAC3_HUMAN	0.533536	-0.099912	NFATC3	Q12968;Q12968-2;Q12968-3;Q12968-4;Q12968-6	ENSG00000072736	ENSP00000264008;ENSP00000300659;ENSP00000331324	ENST00000329524;ENST00000346183;ENST00000349223	Q12968;Q12968-2;Q12968-3;Q12968-4;Q12968-6	NFATC3	Nuclear factor of activated T-cells, cytoplasmic 3;Isoform 2 of Nuclear factor of activated T-cells, cytoplasmic 3;Isoform 3 of Nuclear factor of activated T-cells, cytoplasmic 3;Isoform 4 of Nuclear factor of activated T-cells, cytoplasmic 3;Isoform 6 of Nuclear factor of activated T-cells, cytoplasmic 3	NFAC3_HUMAN	13	13	100	0.0692529	13.9974	1.71e-25	0	1.34e-21
CY24B_HUMAN	0.644948	-0.0999044	CYBB	P04839	ENSG00000165168	ENSP00000367851	ENST00000378588	P04839	CYBB	Cytochrome b-245 heavy chain	CY24B_HUMAN	22	27	100	0.0453382	18.0086	3.88e-21	0	7.87e-18
CB069_HUMAN	0.643484	-0.0998726	C2orf69	Q8N8R5	ENSG00000178074	ENSP00000312770	ENST00000319974	Q8N8R5	C2orf69	Mitochondrial protein C2orf69	CB069_HUMAN	7	7	100	0.103504	12.9806	6.89e-26	0	6.29e-22
KCTD9_HUMAN	0.503747	-0.0998713	KCTD9	Q7L273	ENSG00000104756	ENSP00000221200	ENST00000221200	Q7L273	KCTD9	BTB/POZ domain-containing protein KCTD9	KCTD9_HUMAN	8	8	100	0.0679946	10.8436	7.36e-35	0	2.56e-28
UTP15_HUMAN	0.458499	-0.099865	UTP15	Q8TED0;Q8TED0-3	ENSG00000164338	ENSP00000296792;ENSP00000424609;ENSP00000440796	ENST00000296792;ENST00000508491;ENST00000543251	Q8TED0;Q8TED0-3	UTP15	U3 small nucleolar RNA-associated protein 15 homolog;Isoform 3 of U3 small nucleolar RNA-associated protein 15 homolog	UTP15_HUMAN	14	16	100	0.0827888	12.2583	1.56e-26	0	1.85e-22
RRAGD_HUMAN	0.865403	-0.0998605	RRAGD	Q9NQL2	ENSG00000025039	ENSP00000352131;ENSP00000358423	ENST00000359203;ENST00000369415	Q9NQL2	RRAGD	Ras-related GTP-binding protein D	RRAGD_HUMAN	11	12	100	0.0440978	16.3018	2.96e-20	0	4.84e-17
COMD2_HUMAN	0.251748	-0.0997283	COMMD2	Q86X83	ENSG00000114744	ENSP00000419475	ENST00000473414	Q86X83	COMMD2	COMM domain-containing protein 2	COMD2_HUMAN	7	10	100	0.101482	13.7454	2.78e-24	0	1.41e-20
WDR82_HUMAN	0.974944	-0.0996987	WDR82	Q6UXN9	ENSG00000164091	ENSP00000296490	ENST00000296490	Q6UXN9	WDR82	WD repeat-containing protein 82	WDR82_HUMAN	11	11	100	0.0947786	12.3181	4.55e-21	0	9.07e-18
CH3L1_HUMAN	0.0490282	-0.0996628	CHI3L1	P36222	ENSG00000133048	ENSP00000255409	ENST00000255409	P36222	CHI3L1	Chitinase-3-like protein 1	CH3L1_HUMAN	11	11	100	0.485007	11.3648	3.68e-27	0	5.69e-23
MCM5_HUMAN	0.198732	-0.0996126	MCM5	P33992	ENSG00000100297	ENSP00000216122	ENST00000216122	P33992	MCM5	DNA replication licensing factor MCM5	MCM5_HUMAN	10	10	100	0.15322	10.8524	1.03e-21	0	2.41e-18
AP3M2_HUMAN	0.347222	-0.0995375	AP3M2	P53677	ENSG00000070718	ENSP00000174653;ENSP00000380132;ENSP00000428787;ENSP00000431918	ENST00000174653;ENST00000396926;ENST00000518421;ENST00000530375	P53677	AP3M2	AP-3 complex subunit mu-2	AP3M2_HUMAN	9	10	100	0.0655022	15.6249	1.92e-29	0	8.99e-25
NAA16_HUMAN	1.01071	-0.0995369	NAA16	Q6N069	ENSG00000172766	ENSP00000368716;ENSP00000386103;ENSP00000432364	ENST00000379406;ENST00000403412;ENST00000464857	Q6N069	NAA16	N-alpha-acetyltransferase 16, NatA auxiliary subunit	NAA16_HUMAN	21	24	100	0.0445284	13.5128	6.84e-35	0	2.47e-28
ZN689_HUMAN	0.149639	-0.0995166	ZNF689	Q96CS4	ENSG00000156853	ENSP00000287461	ENST00000287461	Q96CS4	ZNF689	Zinc finger protein 689	ZN689_HUMAN	2	2	100	0.158829	9.44018	1.64e-14	0	4.23e-12
CNNM4_HUMAN	0.535145	-0.0993249	CNNM4	Q6P4Q7	ENSG00000158158	ENSP00000366275	ENST00000377075	Q6P4Q7	CNNM4	Metal transporter CNNM4	CNNM4_HUMAN	15	17	100	0.0708392	13.2587	1.98e-29	0	9.21e-25
E41L2_HUMAN	0.121536	-0.0992737	EPB41L2	O43491-4	ENSG00000079819	ENSP00000338481;ENSP00000357110;ENSP00000376222;ENSP00000402041;ENSP00000432803;ENSP00000434308;ENSP00000434576	ENST00000337057;ENST00000368128;ENST00000392427;ENST00000445890;ENST00000525271;ENST00000528282;ENST00000530481	O43491-4	EPB41L2	Isoform 4 of Band 4.1-like protein 2	E41L2_HUMAN	1	1	95.8	0.210406	12.487	4.17e-27	0	6.3e-23
PDCD7_HUMAN	0.474696	-0.0992196	PDCD7	Q8N8D1	ENSG00000090470	ENSP00000204549	ENST00000204549	Q8N8D1	PDCD7	Programmed cell death protein 7	PDCD7_HUMAN	7	7	100	0.105701	11.0809	9.03e-30	0	5.08e-25
PPIL3_HUMAN	0.0732431	-0.0991993	PPIL3	Q9H2H8	ENSG00000240344	ENSP00000286175;ENSP00000376107;ENSP00000387012	ENST00000286175;ENST00000392283;ENST00000409449	Q9H2H8	PPIL3	Peptidyl-prolyl cis-trans isomerase-like 3	PPIL3_HUMAN	7	8	100	0.375215	13.2724	2.71e-27	0	4.44e-23
TECR_HUMAN	0.230156	-0.0991933	TECR	Q9NZ01	ENSG00000099797	ENSP00000215567	ENST00000215567	Q9NZ01	TECR	Very-long-chain enoyl-CoA reductase	TECR_HUMAN	10	11	100	0.202145	14.2221	2.61e-21	0	5.52e-18
IMDH1_HUMAN	0.416612	-0.0991624	IMPDH1	P20839;P20839-3;P20839-5;P20839-6;P20839-7	ENSG00000106348	ENSP00000265385;ENSP00000345096;ENSP00000346219;ENSP00000399400;ENSP00000420185;ENSP00000420803	ENST00000338791;ENST00000348127;ENST00000354269;ENST00000419067;ENST00000480861;ENST00000496200	P20839;P20839-3;P20839-5;P20839-6;P20839-7	IMPDH1	Inosine-5'-monophosphate dehydrogenase 1;Isoform 3 of Inosine-5'-monophosphate dehydrogenase 1;Isoform 5 of Inosine-5'-monophosphate dehydrogenase 1;Isoform 6 of Inosine-5'-monophosphate dehydrogenase 1;Isoform 7 of Inosine-5'-monophosphate dehydrogenase 1	IMDH1_HUMAN	26	32	100	0.0754263	14.4304	1.55e-30	0	1.38e-25
KCTD7_HUMAN	0.0491461	-0.0991572	KCTD7	Q96MP8;Q96MP8-2	ENSG00000243335	ENSP00000275532;ENSP00000411624	ENST00000275532;ENST00000443322	Q96MP8;Q96MP8-2	KCTD7	BTB/POZ domain-containing protein KCTD7;Isoform 2 of BTB/POZ domain-containing protein KCTD7	KCTD7_HUMAN	3	3	95.8	0.480398	10.3192	9.28e-26	0	8.05e-22
VPS29_HUMAN	0.264769	-0.0991192	VPS29	Q9UBQ0	ENSG00000111237	ENSP00000353786;ENSP00000447058	ENST00000360579;ENST00000549578	Q9UBQ0	VPS29	Vacuolar protein sorting-associated protein 29	VPS29_HUMAN	7	9	100	0.119864	16.5747	1.14e-24	0	6.59e-21
FBXW2_HUMAN	0.831156	-0.0990817	FBXW2	Q9UKT8	ENSG00000119402	ENSP00000476369	ENST00000608872	Q9UKT8	FBXW2	F-box/WD repeat-containing protein 2	FBXW2_HUMAN	14	14	100	0.0775743	12.3342	1.5e-22	0	4.41e-19
OASL_HUMAN	0.0786821	-0.0988795	OASL	Q15646	ENSG00000135114	ENSP00000257570;ENSP00000341125;ENSP00000479512	ENST00000257570;ENST00000339275;ENST00000620239	Q15646	OASL	2'-5'-oligoadenylate synthase-like protein	OASL_HUMAN	15	15	100	0.263954	11.7068	2.09e-28	0	5.73e-24
BRD9_HUMAN	0.407261	-0.0987778	BRD9	Q9H8M2	ENSG00000028310	ENSP00000419765;ENSP00000419845	ENST00000467963;ENST00000483173	Q9H8M2	BRD9	Bromodomain-containing protein 9	BRD9_HUMAN	6	6	100	0.0972779	13.2535	5.18e-21	0	1.02e-17
ACVR1_HUMAN	0.506963	-0.0987609	ACVR1	Q04771	ENSG00000115170	ENSP00000263640;ENSP00000387127;ENSP00000387273;ENSP00000405004	ENST00000263640;ENST00000409283;ENST00000410057;ENST00000434821	Q04771	ACVR1	Activin receptor type-1	ACVR1_HUMAN	9	9	100	0.119157	12.4816	8.59e-26	0	7.55e-22
DHRS3_HUMAN	0.121326	-0.0987568	DHRS3	O75911	ENSG00000162496	ENSP00000480439	ENST00000616661	O75911	DHRS3	Short-chain dehydrogenase/reductase 3	DHRS3_HUMAN	12	13	100	0.223439	11.9461	4.91e-36	0	6.53e-29
ZY11B_HUMAN	0.509314	-0.0986843	ZYG11B	Q9C0D3	ENSG00000162378	ENSP00000294353	ENST00000294353	Q9C0D3	ZYG11B	Protein zyg-11 homolog B	ZY11B_HUMAN	25	27	100	0.0642423	12.838	1.85e-33	0	1.58e-27
SMAL1_HUMAN	0.739324	-0.0986776	SMARCAL1	Q9NZC9	ENSG00000138375	ENSP00000349823;ENSP00000350940	ENST00000357276;ENST00000358207	Q9NZC9	SMARCAL1	SWI/SNF-related matrix-associated actin-dependent regulator of chromatin subfamily A-like protein 1	SMAL1_HUMAN	16	16	100	0.0640438	11.7372	9.2e-23	0	2.88e-19
PPCE_HUMAN	0.857264	-0.0985883	PREP	P48147	ENSG00000085377	ENSP00000358106	ENST00000369110	P48147	PREP	Prolyl endopeptidase	PPCE_HUMAN	37	46	100	0.0348169	16.4145	8e-32	0	1.74e-26
PPOX_HUMAN	0.489088	-0.0985616	PPOX	P50336	ENSG00000143224	ENSP00000343943;ENSP00000356978	ENST00000352210;ENST00000367999	P50336	PPOX	Protoporphyrinogen oxidase	PPOX_HUMAN	19	20	100	0.0906767	12.6376	1.6e-27	0	2.9e-23
NSD2_HUMAN	0.163238	-0.0984503	WHSC1	O96028	ENSG00000109685	ENSP00000308780;ENSP00000329167;ENSP00000372344;ENSP00000372347;ENSP00000372348;ENSP00000372351;ENSP00000381311;ENSP00000399251;ENSP00000416725;ENSP00000421681;ENSP00000423972;ENSP00000425761;ENSP00000427516	ENST00000312087;ENST00000353275;ENST00000382888;ENST00000382891;ENST00000382892;ENST00000382895;ENST00000398261;ENST00000420906;ENST00000436793;ENST00000503128;ENST00000508803;ENST00000512700;ENST00000514045	O96028	NSD2	Histone-lysine N-methyltransferase NSD2	NSD2_HUMAN	5	5	100	0.176422	10.078	1.37e-21	0	3.12e-18
DYLT1_HUMAN	0.268967	-0.0983702	DYNLT1	P63172	ENSG00000146425	ENSP00000356056	ENST00000367089	P63172	DYNLT1	Dynein light chain Tctex-type 1	DYLT1_HUMAN	4	5	100	0.0964878	12.9646	2.49e-24	0	1.28e-20
ITAM_HUMAN	0.66634	-0.098355	ITGAM	P11215;P11215-2	ENSG00000169896	ENSP00000287497;ENSP00000441691	ENST00000287497;ENST00000544665	P11215;P11215-2	ITGAM	Integrin alpha-M;Isoform 2 of Integrin alpha-M	ITAM_HUMAN	47	55	100	0.0638039	18.2357	5.84e-28	0	1.29e-23
DGUOK_HUMAN	0.718172	-0.0983394	DGUOK	Q16854	ENSG00000114956	ENSP00000264093;ENSP00000306964;ENSP00000408209;ENSP00000487122	ENST00000264093;ENST00000348222;ENST00000418996;ENST00000629438	Q16854	DGUOK	Deoxyguanosine kinase, mitochondrial	DGUOK_HUMAN	9	10	100	0.0910007	13.2339	1.58e-18	0	1.64e-15
PREB_HUMAN	0.967805	-0.0982847	PREB	Q9HCU5	ENSG00000138073	ENSP00000260643	ENST00000260643	Q9HCU5	PREB	Prolactin regulatory element-binding protein	PREB_HUMAN	12	12	100	0.0813444	14.7898	1.92e-32	0	6.77e-27
CCD61_HUMAN	0.13057	-0.0982666	CCDC61	Q9Y6R9	ENSG00000104983	ENSP00000444279;ENSP00000469466;ENSP00000471454	ENST00000536603;ENST00000594087;ENST00000595358	Q9Y6R9	CCDC61	Centrosomal protein CCDC61	CCD61_HUMAN	3	3	100	0.200286	9.84829	1.39e-20	0	2.46e-17
LYRM5_HUMAN	0.234347	-0.0982548	LYRM5	Q6IPR1	ENSG00000205707	ENSP00000370761	ENST00000381356	Q6IPR1	ETFRF1	Electron transfer flavoprotein regulatory factor 1	ETFR1_HUMAN	2	2	100	0.239813	10.7631	2.09e-20	0	3.54e-17
CI064_HUMAN	1.93112	-0.0981604	C9orf64	Q5T6V5	ENSG00000165118	ENSP00000365522	ENST00000376344	Q5T6V5	C9orf64	Queuosine salvage protein	QSPP_HUMAN	20	24	100	0.0455419	14.6392	1.3e-27	0	2.45e-23
GPDM_HUMAN	1.35814	-0.0981585	GPD2	P43304	ENSG00000115159	ENSP00000308610;ENSP00000386425;ENSP00000386484;ENSP00000386626;ENSP00000409708	ENST00000310454;ENST00000409125;ENST00000409674;ENST00000409861;ENST00000438166	P43304	GPD2	Glycerol-3-phosphate dehydrogenase, mitochondrial	GPDM_HUMAN	44	50	100	0.0381352	16.4645	7.4e-28	0	1.56e-23
RPAB3_HUMAN	0.553939	-0.0981134	POLR2H	P52434	ENSG00000163882	ENSP00000392913;ENSP00000393773;ENSP00000398622;ENSP00000399882;ENSP00000411883;ENSP00000415536	ENST00000429568;ENST00000430783;ENST00000438240;ENST00000443489;ENST00000452961;ENST00000456318	P52434	POLR2H	DNA-directed RNA polymerases I, II, and III subunit RPABC3	RPAB3_HUMAN	7	9	100	0.0991764	14.7607	2.4e-23	0	8.96e-20
RICTR_HUMAN	1.06871	-0.0979818	RICTOR	Q6R327;Q6R327-3	ENSG00000164327	ENSP00000296782;ENSP00000349959;ENSP00000423019	ENST00000296782;ENST00000357387;ENST00000511516	Q6R327;Q6R327-3	RICTOR	Rapamycin-insensitive companion of mTOR;Isoform 3 of Rapamycin-insensitive companion of mTOR	RICTR_HUMAN	34	34	100	0.0625771	12.0342	1.49e-35	0	1.12e-28
PNPT1_HUMAN	0.337195	-0.0978775	PNPT1	Q8TCS8	ENSG00000138035	ENSP00000393953;ENSP00000400646	ENST00000415374;ENST00000447944	Q8TCS8	PNPT1	Polyribonucleotide nucleotidyltransferase 1, mitochondrial	PNPT1_HUMAN	35	38	100	0.0874724	14.181	1.55e-29	0	7.64e-25
RT18A_HUMAN	0.196682	-0.0977529	MRPS18A	Q9NVS2;Q9NVS2-2				Q9NVS2;Q9NVS2-2	MRPS18A	39S ribosomal protein S18a, mitochondrial;Isoform 2 of 39S ribosomal protein S18a, mitochondrial	RT18A_HUMAN	6	7	100	0.104826	12.753	5.39e-31	0	6.48e-26
WDR61_HUMAN	1.2235	-0.0976725	WDR61	Q9GZS3	ENSG00000140395	ENSP00000267973;ENSP00000453801	ENST00000267973;ENST00000558311	Q9GZS3	WDR61	WD repeat-containing protein 61	WDR61_HUMAN	15	17	100	0.0645876	14.5425	2.67e-26	0	2.88e-22
SIGIR_HUMAN	0.312618	-0.0976537	SIGIRR	Q6IA17	ENSG00000185187	ENSP00000333656;ENSP00000380756;ENSP00000403104	ENST00000332725;ENST00000397632;ENST00000431843	Q6IA17	SIGIRR	Single Ig IL-1-related receptor	SIGIR_HUMAN	8	8	100	0.12863	11.3461	2.9e-23	0	1.05e-19
MIC10_HUMAN	0.0819245	-0.0975154	MINOS1	Q5TGZ0	ENSG00000173436	ENSP00000325562	ENST00000322753	Q5TGZ0	MICOS10	MICOS complex subunit MIC10	MIC10_HUMAN	2	2	100	0.288558	11.7073	3.71e-17	0	2.48e-14
TXD15_HUMAN	0.316731	-0.0975132	TXNDC15	Q96J42	ENSG00000113621	ENSP00000351157	ENST00000358387	Q96J42	TXNDC15	Thioredoxin domain-containing protein 15	TXD15_HUMAN	8	8	100	0.119344	13.9082	1.12e-15	0	4.41e-13
ODB2_HUMAN	0.350853	-0.0974649	DBT	P11182	ENSG00000137992	ENSP00000359151	ENST00000370132	P11182	DBT	Lipoamide acyltransferase component of branched-chain alpha-keto acid dehydrogenase complex, mitochondrial	ODB2_HUMAN	19	25	100	0.0814119	14.2272	2.62e-26	0	2.83e-22
KLDC3_HUMAN	0.736096	-0.0973593	KLHDC3	Q9BQ90	ENSG00000124702	ENSP00000313995	ENST00000326974	Q9BQ90	KLHDC3	Kelch domain-containing protein 3	KLDC3_HUMAN	11	12	100	0.0591132	11.3946	3.41e-30	0	2.46e-25
MCTP1_HUMAN	0.352112	-0.0973558	MCTP1	Q6DN14;Q6DN14-2	ENSG00000175471	ENSP00000308957;ENSP00000391639;ENSP00000424126;ENSP00000426417;ENSP00000426438	ENST00000312216;ENST00000429576;ENST00000505078;ENST00000505208;ENST00000515393	Q6DN14;Q6DN14-2	MCTP1	Multiple C2 and transmembrane domain-containing protein 1;Isoform 2 of Multiple C2 and transmembrane domain-containing protein 1	MCTP1_HUMAN	10	10	100	0.0856238	10.7906	9.32e-28	0	1.88e-23
NMD3_HUMAN	0.652737	-0.0973473	NMD3	Q96D46	ENSG00000169251	ENSP00000307525;ENSP00000419004	ENST00000351193;ENST00000460469	Q96D46	NMD3	60S ribosomal export protein NMD3	NMD3_HUMAN	18	18	100	0.0699214	12.9054	6.15e-31	0	7.12e-26
TMC8_HUMAN	0.28085	-0.0973097	TMC8	Q8IU68	ENSG00000167895	ENSP00000325561;ENSP00000467482	ENST00000318430;ENST00000589691	Q8IU68	TMC8	Transmembrane channel-like protein 8	TMC8_HUMAN	19	20	100	0.131019	12.8974	2.44e-29	0	1.08e-24
RL36_HUMAN	0.396368	-0.0972602	RPL36	Q9Y3U8	ENSG00000130255	ENSP00000252543;ENSP00000378081;ENSP00000462609;ENSP00000464342	ENST00000347512;ENST00000394580;ENST00000577222;ENST00000579649	Q9Y3U8	RPL36	60S ribosomal protein L36	RL36_HUMAN	7	9	100	0.0940437	18.0086	1.9e-19	0	2.54e-16
EXOS4_HUMAN	0.975508	-0.097235	EXOSC4	Q9NPD3	ENSG00000178896	ENSP00000315476	ENST00000316052	Q9NPD3	EXOSC4	Exosome complex component RRP41	EXOS4_HUMAN	9	9	100	0.0561597	13.606	4.01e-19	0	4.92e-16
TMC6_HUMAN	0.221254	-0.0972042	TMC6	Q7Z403	ENSG00000141524	ENSP00000306405;ENSP00000313408;ENSP00000376260;ENSP00000464853;ENSP00000465261;ENSP00000465359	ENST00000306591;ENST00000322914;ENST00000392467;ENST00000589553;ENST00000590602;ENST00000591436	Q7Z403	TMC6	Transmembrane channel-like protein 6	TMC6_HUMAN	10	10	100	0.140214	12.4503	2.26e-29	0	1.02e-24
EIF3C_HUMAN	1.67088	-0.097201	EIF3C	Q99613	ENSG00000184110	ENSP00000332604;ENSP00000378953;ENSP00000456416;ENSP00000457418;ENSP00000457963	ENST00000331666;ENST00000395587;ENST00000564243;ENST00000566501;ENST00000566866	Q99613	EIF3C	Eukaryotic translation initiation factor 3 subunit C	EIF3C_HUMAN	35	47	100	0.040456	17.4355	2.13e-31	0	3.39e-26
CATG_HUMAN	0.053922	-0.0970926	CTSG	P08311	ENSG00000100448	ENSP00000216336	ENST00000216336	P08311	CTSG	Cathepsin G	CATG_HUMAN	4	4	100	0.433879	10.0527	2.1e-27	0	3.61e-23
WLS_HUMAN	0.121506	-0.0970914	WLS	Q5T9L3;Q5T9L3-2	ENSG00000116729	ENSP00000262348;ENSP00000346829;ENSP00000360015	ENST00000262348;ENST00000354777;ENST00000370976	Q5T9L3;Q5T9L3-2	WLS	Protein wntless homolog;Isoform 2 of Protein wntless homolog	WLS_HUMAN	4	5	100	0.21362	11.377	3.33e-23	0	1.19e-19
CHUR_HUMAN	0.215477	-0.0970182	CHURC1	Q8WUH1	ENSG00000258289	ENSP00000448050;ENSP00000450165;ENSP00000475473	ENST00000548752;ENST00000549115;ENST00000607599	Q8WUH1	CHURC1	Protein Churchill	CHUR_HUMAN	3	3	100	0.155006	12.9509	1.76e-25	0	1.37e-21
BASI_HUMAN	0.364631	-0.0968863	BSG	P35613;P35613-2;P35613-4	ENSG00000172270	ENSP00000333769;ENSP00000343809;ENSP00000344707;ENSP00000473664;ENSP00000483737	ENST00000333511;ENST00000346916;ENST00000353555;ENST00000545507;ENST00000612317	P35613;P35613-2;P35613-4	BSG	Basigin;Isoform 2 of Basigin;Isoform 4 of Basigin	BASI_HUMAN	9	11	100	0.0854588	16.6741	8.45e-24	0	3.64e-20
PDXK_HUMAN	0.361931	-0.0966345	PDXK	O00764	ENSG00000160209	ENSP00000291565;ENSP00000418359	ENST00000291565;ENST00000468090	O00764	PDXK	Pyridoxal kinase	PDXK_HUMAN	22	30	100	0.0758544	17.9758	9.66e-31	0	9.82e-26
SPN1_HUMAN	0.447158	-0.0966272	SNUPN	O95149	ENSG00000169371	ENSP00000309831;ENSP00000454852;ENSP00000456224;ENSP00000458053	ENST00000308588;ENST00000564644;ENST00000564675;ENST00000567134	O95149	SNUPN	Snurportin-1	SPN1_HUMAN	11	11	100	0.117074	11.6541	1.9e-21	0	4.16e-18
XPR1_HUMAN	0.174982	-0.0966256	XPR1	Q9UBH6;Q9UBH6-2	ENSG00000143324	ENSP00000356561;ENSP00000356562	ENST00000367589;ENST00000367590	Q9UBH6;Q9UBH6-2	XPR1	Xenotropic and polytropic retrovirus receptor 1;Isoform 2 of Xenotropic and polytropic retrovirus receptor 1	XPR1_HUMAN	4	4	100	0.151126	10.298	2.51e-16	0	1.25e-13
RS2_HUMAN	0.317189	-0.0965583	RPS2	P15880	ENSG00000140988	ENSP00000341885	ENST00000343262	P15880	RPS2	40S ribosomal protein S2	RS2_HUMAN	12	15	100	0.0952566	18.3824	9.45e-26	0	8.18e-22
PIGQ_HUMAN	0.230173	-0.0964667	PIGQ	Q9BRB3-2	ENSG00000007541	ENSP00000026218;ENSP00000326674;ENSP00000386760;ENSP00000439650	ENST00000026218;ENST00000321878;ENST00000409527;ENST00000470411	Q9BRB3-2	PIGQ	Isoform 2 of Phosphatidylinositol N-acetylglucosaminyltransferase subunit Q	PIGQ_HUMAN	14	14	100	0.150669	11.7941	2.73e-32	0	8.52e-27
FKRP_HUMAN	0.158046	-0.0963796	FKRP	Q9H9S5	ENSG00000181027	ENSP00000326570;ENSP00000375776	ENST00000318584;ENST00000391909	Q9H9S5	FKRP	Fukutin-related protein	FKRP_HUMAN	5	5	100	0.170431	11.2529	1.11e-20	0	2.01e-17
STX12_HUMAN	0.251542	-0.0963758	STX12	Q86Y82	ENSG00000117758	ENSP00000363054	ENST00000373943	Q86Y82	STX12	Syntaxin-12	STX12_HUMAN	9	12	100	0.0961903	16.539	7.16e-22	0	1.75e-18
H2B1H_HUMAN;H2B2F_HUMAN	0.438159	-0.0963542	HIST1H2BH;HIST2H2BF	Q5QNW6;Q5QNW6-2;Q93079	ENSG00000203814;ENSG00000275713	ENSP00000358164;ENSP00000445831;ENSP00000479169	ENST00000369167;ENST00000545683;ENST00000619466	Q5QNW6;Q5QNW6-2;Q93079	H2BC18;H2BC18;H2BC9	Histone H2B type 2-F;Isoform 2 of Histone H2B type 2-F;Histone H2B type 1-H	H2B2F_HUMAN;H2B2F_HUMAN;H2B1H_HUMAN	10	13	100	0.0687837	18.9525	6.11e-22	0	1.52e-18
MGAT1_HUMAN	0.577134	-0.0963259	MGAT1	P26572	ENSG00000131446	ENSP00000311888;ENSP00000332073;ENSP00000377010;ENSP00000402838;ENSP00000404718	ENST00000307826;ENST00000333055;ENST00000393340;ENST00000427865;ENST00000446023	P26572	MGAT1	Alpha-1,3-mannosyl-glycoprotein 2-beta-N-acetylglucosaminyltransferase	MGAT1_HUMAN	20	22	100	0.0758122	14.958	8.3e-30	0	4.77e-25
CYTB_HUMAN	0.409708	-0.0962632	CSTB	P04080	ENSG00000160213	ENSP00000291568	ENST00000291568	P04080	CSTB	Cystatin-B	CYTB_HUMAN	8	14	100	0.108902	19.343	2.85e-23	0	1.04e-19
MMGT1_HUMAN	0.255602	-0.0962114	MMGT1	Q8N4V1;Q8N4V1-2	ENSG00000169446	ENSP00000306220	ENST00000305963	Q8N4V1;Q8N4V1-2	MMGT1	ER membrane protein complex subunit 5;Isoform 2 of ER membrane protein complex subunit 5	EMC5_HUMAN	3	3	100	0.232812	12.0059	1.29e-21	0	2.96e-18
RM44_HUMAN	0.510368	-0.0961723	MRPL44	Q9H9J2	ENSG00000135900	ENSP00000258383	ENST00000258383	Q9H9J2	MRPL44	39S ribosomal protein L44, mitochondrial	RM44_HUMAN	11	11	100	0.0672855	14.2696	7.38e-30	0	4.37e-25
GNA13_HUMAN	1.0799	-0.0961399	GNA13	Q14344	ENSG00000120063	ENSP00000400717;ENSP00000439647	ENST00000439174;ENST00000541118	Q14344	GNA13	Guanine nucleotide-binding protein subunit alpha-13	GNA13_HUMAN	19	21	100	0.0447073	16.9634	1.51e-30	0	1.35e-25
MPPB_HUMAN	0.365252	-0.0961142	PMPCB	O75439	ENSG00000105819	ENSP00000249269	ENST00000249269	O75439	PMPCB	Mitochondrial-processing peptidase subunit beta	MPPB_HUMAN	25	27	100	0.0758945	14.6224	5.42e-30	0	3.47e-25
RM03_HUMAN	0.396842	-0.0961132	MRPL3	P09001	ENSG00000114686	ENSP00000264995	ENST00000264995	P09001	MRPL3	39S ribosomal protein L3, mitochondrial	RM03_HUMAN	10	12	100	0.0738582	13.2221	1.05e-21	0	2.45e-18
MK12_HUMAN	0.813514	-0.0960674	MAPK12	P53778	ENSG00000188130	ENSP00000215659;ENSP00000479972	ENST00000215659;ENST00000622558	P53778	MAPK12	Mitogen-activated protein kinase 12	MK12_HUMAN	13	13	100	0.0613588	11.9626	1.1e-31	0	2.16e-26
FZD2_HUMAN	0.212659	-0.0958986	FZD2	Q14332	ENSG00000180340	ENSP00000323901	ENST00000315323	Q14332	FZD2	Frizzled-2	FZD2_HUMAN	3	3	100	0.189686	10.9374	2.82e-18	0	2.72e-15
LDHD_HUMAN	0.154734	-0.0958411	LDHD	Q86WU2;Q86WU2-2	ENSG00000166816	ENSP00000300051;ENSP00000417011	ENST00000300051;ENST00000450168	Q86WU2;Q86WU2-2	LDHD	Probable D-lactate dehydrogenase, mitochondrial;Isoform 2 of Probable D-lactate dehydrogenase, mitochondrial	LDHD_HUMAN	16	18	100	0.157944	13.8542	4.02e-31	0	5.27e-26
PPM1M_HUMAN	0.215717	-0.0958306	PPM1M	Q96MI6				Q96MI6	PPM1M	Protein phosphatase 1M	PPM1M_HUMAN	8	8	100	0.099951	10.7623	3.43e-31	0	4.72e-26
TRABD_HUMAN	0.558211	-0.0957235	TRABD	Q9H4I3	ENSG00000170638	ENSP00000305664;ENSP00000370295;ENSP00000379171	ENST00000303434;ENST00000380909;ENST00000395827	Q9H4I3	TRABD	TraB domain-containing protein	TRABD_HUMAN	11	11	100	0.0717386	11.4866	1.38e-26	0	1.67e-22
CD4_HUMAN	0.830476	-0.095651	CD4	P01730	ENSG00000010610	ENSP00000011653	ENST00000011653	P01730	CD4	T-cell surface glycoprotein CD4	CD4_HUMAN	13	14	100	0.0829776	14.2244	5.24e-28	0	1.19e-23
AT1A1_HUMAN	0.491922	-0.0955925	ATP1A1	P05023;P05023-4	ENSG00000163399	ENSP00000295598;ENSP00000358508;ENSP00000445306	ENST00000295598;ENST00000369496;ENST00000537345	P05023;P05023-4	ATP1A1	Sodium/potassium-transporting ATPase subunit alpha-1;Isoform 4 of Sodium/potassium-transporting ATPase subunit alpha-1	AT1A1_HUMAN	40	49	100	0.0733704	16.7366	3.96e-27	0	6.03e-23
RL1D1_HUMAN	1.16302	-0.0955785	RSL1D1	O76021	ENSG00000171490	ENSP00000460871	ENST00000571133	O76021	RSL1D1	Ribosomal L1 domain-containing protein 1	RL1D1_HUMAN	14	14	100	0.0485286	15.1512	3.26e-23	0	1.17e-19
RPOM_HUMAN	0.788545	-0.0955623	POLRMT	O00411	ENSG00000099821	ENSP00000465759	ENST00000588649	O00411	POLRMT	DNA-directed RNA polymerase, mitochondrial	RPOM_HUMAN	26	27	100	0.0969455	10.0474	2.89e-27	0	4.67e-23
AL7A1_HUMAN	0.0971463	-0.0955118	ALDH7A1	P49419-2	ENSG00000164904	ENSP00000387123;ENSP00000414132	ENST00000409134;ENST00000447989	P49419-2	ALDH7A1	Isoform 2 of Alpha-aminoadipic semialdehyde dehydrogenase	AL7A1_HUMAN	25	33	100	0.225822	15.5838	6.66e-30	0	4.04e-25
GALK1_HUMAN	3.0191	-0.0954113	GALK1	P51570	ENSG00000108479	ENSP00000225614;ENSP00000465930	ENST00000225614;ENST00000588479	P51570	GALK1	Galactokinase	GALK1_HUMAN	19	21	100	0.0440366	15.6588	1.63e-24	0	8.94e-21
MAOM_HUMAN	0.700708	-0.0953375	ME2	P23368	ENSG00000082212	ENSP00000321070;ENSP00000372384	ENST00000321341;ENST00000382927	P23368	ME2	NAD-dependent malic enzyme, mitochondrial	MAOM_HUMAN	28	37	100	0.0630056	17.5042	2.06e-31	0	3.3e-26
ODBA_HUMAN	0.490778	-0.0953099	BCKDHA	P12694	ENSG00000248098	ENSP00000269980;ENSP00000416000	ENST00000269980;ENST00000457836	P12694	BCKDHA	2-oxoisovalerate dehydrogenase subunit alpha, mitochondrial	ODBA_HUMAN	18	20	100	0.0844339	13.9343	4.63e-31	0	5.82e-26
ZFP91_HUMAN	0.366528	-0.0952918	ZFP91	Q96JP5;Q96JP5-2	ENSG00000186660	ENSP00000339030	ENST00000316059	Q96JP5;Q96JP5-2	ZFP91	E3 ubiquitin-protein ligase ZFP91;Isoform 2 of E3 ubiquitin-protein ligase ZFP91	ZFP91_HUMAN	13	13	100	0.109015	11.0899	3.92e-36	0	5.87e-29
RL17_HUMAN	0.312847	-0.0952784	RPL17	P18621;P18621-3	ENSG00000265681	ENSP00000397798;ENSP00000462023;ENSP00000462385;ENSP00000462944;ENSP00000463842;ENSP00000480555;ENSP00000482577	ENST00000418495;ENST00000579248;ENST00000579408;ENST00000580261;ENST00000581373;ENST00000618613;ENST00000618619	P18621;P18621-3	RPL17	60S ribosomal protein L17;Isoform 3 of 60S ribosomal protein L17	RL17_HUMAN	9	10	100	0.118978	17.4117	7.07e-22	0	1.73e-18
TAXB1_HUMAN	0.127089	-0.0952698	TAX1BP1	Q86VP1;Q86VP1-2	ENSG00000106052	ENSP00000265393;ENSP00000379612;ENSP00000391907;ENSP00000444811	ENST00000265393;ENST00000396319;ENST00000433216;ENST00000543117	Q86VP1;Q86VP1-2	TAX1BP1	Tax1-binding protein 1;Isoform 2 of Tax1-binding protein 1	TAXB1_HUMAN	6	6	100	0.189383	10.3511	5.02e-12	0	5.11e-10
PASK_HUMAN	0.266481	-0.0952609	PASK	Q96RG2;Q96RG2-2;Q96RG2-4	ENSG00000115687	ENSP00000234040;ENSP00000351475;ENSP00000384016;ENSP00000384438;ENSP00000441374	ENST00000234040;ENST00000358649;ENST00000403638;ENST00000405260;ENST00000544142	Q96RG2;Q96RG2-2;Q96RG2-4	PASK	PAS domain-containing serine/threonine-protein kinase;Isoform 2 of PAS domain-containing serine/threonine-protein kinase;Isoform 3 of PAS domain-containing serine/threonine-protein kinase	PASK_HUMAN	7	7	100	0.120928	9.80623	1.93e-24	0	1.03e-20
RLA0_HUMAN	0.405865	-0.0952365	RPLP0	P05388	ENSG00000089157	ENSP00000339027;ENSP00000366471;ENSP00000376299;ENSP00000449328	ENST00000228306;ENST00000313104;ENST00000392514;ENST00000551150	P05388	RPLP0	60S acidic ribosomal protein P0	RLA0_HUMAN	13	15	100	0.0703522	18.1765	5.58e-24	0	2.55e-20
ZCRB1_HUMAN	0.131332	-0.0952231	ZCRB1	Q8TBF4	ENSG00000139168	ENSP00000266529	ENST00000266529	Q8TBF4	ZCRB1	Zinc finger CCHC-type and RNA-binding motif-containing protein 1	ZCRB1_HUMAN	4	4	100	0.151873	11.0175	2.65e-26	0	2.85e-22
PKHJ1_HUMAN	1.37114	-0.0951732	PLEKHJ1	Q9NW61	ENSG00000104886	ENSP00000318075;ENSP00000465391	ENST00000326631;ENST00000589097	Q9NW61	PLEKHJ1	Pleckstrin homology domain-containing family J member 1	PKHJ1_HUMAN	2	2	100	0.104851	11.0085	1.23e-12	0	1.57e-10
NPA1P_HUMAN	0.683915	-0.0951665	URB1	O60287	ENSG00000142207	ENSP00000372199	ENST00000382751	O60287	URB1	Nucleolar pre-ribosomal-associated protein 1	NPA1P_HUMAN	44	45	100	0.0511533	13.789	6.07e-32	0	1.44e-26
PECR_HUMAN	0.112826	-0.0950225	PECR	Q9BY49	ENSG00000115425	ENSP00000265322	ENST00000265322	Q9BY49	PECR	Peroxisomal trans-2-enoyl-CoA reductase	PECR_HUMAN	10	10	100	0.171076	11.9812	2e-26	0	2.27e-22
TATD2_HUMAN	0.315174	-0.0950025	TATDN2	Q93075	ENSG00000157014	ENSP00000287652;ENSP00000408736	ENST00000287652;ENST00000448281	Q93075	TATDN2	Putative deoxyribonuclease TATDN2	TATD2_HUMAN	5	5	100	0.1226	11.9529	2.04e-09	0	8.76e-08
RBM8A_HUMAN	0.380165	-0.0949999	RBM8A	Q9Y5S9	ENSG00000265241	ENSP00000358313;ENSP00000463058	ENST00000369307;ENST00000583313	Q9Y5S9	RBM8A	RNA-binding protein 8A	RBM8A_HUMAN	7	7	100	0.117317	16.1281	1.54e-24	0	8.52e-21
TIM44_HUMAN	0.608656	-0.0949885	TIMM44	O43615	ENSG00000104980	ENSP00000270538	ENST00000270538	O43615	TIMM44	Mitochondrial import inner membrane translocase subunit TIM44	TIM44_HUMAN	20	23	100	0.0489399	15.2327	2.57e-25	0	1.88e-21
IPRI_HUMAN	0.592435	-0.0948925	ITPRIP	Q8IWB1	ENSG00000148841	ENSP00000278071;ENSP00000337178;ENSP00000350915	ENST00000278071;ENST00000337478;ENST00000358187	Q8IWB1	ITPRIP	Inositol 1,4,5-trisphosphate receptor-interacting protein	IPRI_HUMAN	16	16	100	0.148364	11.4984	2.33e-30	0	1.86e-25
CTL1_HUMAN	0.13618	-0.0948413	SLC44A1	Q8WWI5;Q8WWI5-2;Q8WWI5-3	ENSG00000070214	ENSP00000363852;ENSP00000363855;ENSP00000363856;ENSP00000433072	ENST00000374720;ENST00000374723;ENST00000374724;ENST00000470972	Q8WWI5;Q8WWI5-2;Q8WWI5-3	SLC44A1	Choline transporter-like protein 1;Isoform 2 of Choline transporter-like protein 1;Isoform 3 of Choline transporter-like protein 1	CTL1_HUMAN	16	18	100	0.224073	13.0228	3.5e-35	0	1.74e-28
ABCB6_HUMAN	0.398781	-0.0948006	ABCB6	Q9NP58;Q9NP58-4	ENSG00000115657	ENSP00000265316	ENST00000265316	Q9NP58;Q9NP58-4	ABCB6	ATP-binding cassette sub-family B member 6;Isoform 2 of ATP-binding cassette sub-family B member 6	ABCB6_HUMAN	9	9	100	0.101901	11.5247	7.7e-23	0	2.46e-19
OFUT1_HUMAN	0.828048	-0.0947793	POFUT1	Q9H488	ENSG00000101346	ENSP00000364882;ENSP00000364902	ENST00000375730;ENST00000375749	Q9H488	POFUT1	GDP-fucose protein O-fucosyltransferase 1	OFUT1_HUMAN	18	23	100	0.0429532	14.2996	6.55e-36	0	7.5e-29
FCGBP_HUMAN	0.116328	-0.0947727	FCGBP	Q9Y6R7	ENSG00000281123	ENSP00000487490	ENST00000628705	Q9Y6R7	FCGBP	IgGFc-binding protein	FCGBP_HUMAN	37	38	100	0.22432	11.8654	1.53e-36	0	3.79e-29
TBL1X_HUMAN	0.380664	-0.094656	TBL1X	O60907;O60907-2	ENSG00000101849	ENSP00000217964;ENSP00000370348;ENSP00000385988;ENSP00000394097	ENST00000217964;ENST00000380961;ENST00000407597;ENST00000424279	O60907;O60907-2	TBL1X	F-box-like/WD repeat-containing protein TBL1X;Isoform 2 of F-box-like/WD repeat-containing protein TBL1X	TBL1X_HUMAN	12	12	100	0.0875273	12.7078	6.13e-30	0	3.8e-25
H13_HUMAN	0.181626	-0.0946461	HIST1H1D	P16402	ENSG00000124575	ENSP00000244534	ENST00000244534	P16402	H1-3	Histone H1.3	H13_HUMAN	1	2	100	0.208818	14.5075	6.56e-26	0	6.04e-22
FAN_HUMAN	0.850551	-0.0945737	NSMAF	Q92636	ENSG00000035681	ENSP00000038176;ENSP00000411012	ENST00000038176;ENST00000427130	Q92636	NSMAF	Protein FAN	FAN_HUMAN	28	30	100	0.0597735	13.0914	7.66e-31	0	8.32e-26
CC038_HUMAN	0.349704	-0.0945533	C3orf38	Q5JPI3	ENSG00000179021	ENSP00000322469	ENST00000318887	Q5JPI3	C3orf38	Uncharacterized protein C3orf38	CC038_HUMAN	9	9	100	0.091375	12.6108	7.37e-39	0	4.32e-30
PM34_HUMAN	0.221721	-0.0945266	SLC25A17	O43808	ENSG00000100372	ENSP00000390722	ENST00000435456	O43808	SLC25A17	Peroxisomal membrane protein PMP34	PM34_HUMAN	6	6	100	0.106091	12.4011	1.13e-22	0	3.45e-19
TM104_HUMAN	0.183456	-0.0943899	TMEM104	Q8NE00	ENSG00000109066	ENSP00000334849;ENSP00000461922;ENSP00000463205	ENST00000335464;ENST00000582330;ENST00000582773	Q8NE00	TMEM104	Transmembrane protein 104	TM104_HUMAN	6	6	100	0.117617	12.8086	8.16e-28	0	1.69e-23
FA50B_HUMAN	0.10366	-0.0943842	FAM50B	Q9Y247	ENSG00000145945	ENSP00000369625;ENSP00000369627	ENST00000380272;ENST00000380274	Q9Y247	FAM50B	Protein FAM50B	FA50B_HUMAN	2	2	100	0.20019	9.76832	5.53e-26	0	5.24e-22
TNF13_HUMAN	0.282811	-0.0943489	TNFSF13	O75888;O75888-4	ENSG00000161955	ENSP00000314455;ENSP00000343505;ENSP00000379792;ENSP00000379794;ENSP00000486052	ENST00000338784;ENST00000349228;ENST00000396542;ENST00000396545;ENST00000625791	O75888;O75888-4	TNFSF13	Tumor necrosis factor ligand superfamily member 13;Isoform 4 of Tumor necrosis factor ligand superfamily member 13	TNF13_HUMAN	5	6	100	0.143419	11.0976	9.48e-33	0	4.32e-27
PEX2_HUMAN	0.366846	-0.094299	PEX2	P28328	ENSG00000164751	ENSP00000349543;ENSP00000428590;ENSP00000428638	ENST00000357039;ENST00000520103;ENST00000522527	P28328	PEX2	Peroxisome biogenesis factor 2	PEX2_HUMAN	5	5	100	0.117455	10.093	2.13e-33	0	1.73e-27
UN13D_HUMAN	0.2646	-0.0942891	UNC13D	Q70J99	ENSG00000092929	ENSP00000207549;ENSP00000388093	ENST00000207549;ENST00000412096	Q70J99	UNC13D	Protein unc-13 homolog D	UN13D_HUMAN	40	43	100	0.116344	14.3361	1.93e-39	0	2.72e-30
E41L3_HUMAN	0.0570989	-0.0942667	EPB41L3	Q9Y2J2-4	ENSG00000082397	ENSP00000343158;ENSP00000441174;ENSP00000442091	ENST00000341928;ENST00000540638;ENST00000544123	Q9Y2J2-4	EPB41L3	Isoform 4 of Band 4.1-like protein 3	E41L3_HUMAN	1	1	87.5	0.366457	8.18173	2.86e-19	0	3.65e-16
FUND2_HUMAN	0.240648	-0.0942548	FUNDC2	Q9BWH2	ENSG00000165775	ENSP00000358510	ENST00000369498	Q9BWH2	FUNDC2	FUN14 domain-containing protein 2	FUND2_HUMAN	6	6	100	0.0998989	14.2187	6.07e-22	0	1.51e-18
RL5_HUMAN	0.361511	-0.0942027	RPL5	P46777	ENSG00000122406	ENSP00000359345	ENST00000370321	P46777	RPL5	60S ribosomal protein L5	RL5_HUMAN	14	27	100	0.0912456	17.2843	2.09e-28	0	5.72e-24
ACSF3_HUMAN	0.528209	-0.0941168	ACSF3	Q4G176	ENSG00000176715	ENSP00000320646;ENSP00000384627;ENSP00000479130	ENST00000317447;ENST00000406948;ENST00000614302	Q4G176	ACSF3	Malonate--CoA ligase ACSF3, mitochondrial	ACSF3_HUMAN	21	24	100	0.0672561	13.2637	3.6e-27	0	5.58e-23
SAC1_HUMAN	1.12311	-0.0940946	SACM1L	Q9NTJ5	ENSG00000211456	ENSP00000373713	ENST00000389061	Q9NTJ5	SACM1L	Phosphatidylinositol-3-phosphatase SAC1	SAC1_HUMAN	31	42	100	0.0354109	16.474	1.19e-29	0	6.24e-25
OSBL5_HUMAN	1.23028	-0.09408	OSBPL5	Q9H0X9;Q9H0X9-2	ENSG00000021762	ENSP00000263650;ENSP00000302872;ENSP00000374639;ENSP00000433342	ENST00000263650;ENST00000348039;ENST00000389989;ENST00000525498	Q9H0X9;Q9H0X9-2	OSBPL5	Oxysterol-binding protein-related protein 5;Isoform 2 of Oxysterol-binding protein-related protein 5	OSBL5_HUMAN	23	23	100	0.0560713	14.2793	5.11e-33	0	2.94e-27
D19L1_HUMAN	1.21104	-0.0940479	DPY19L1	Q2PZI1	ENSG00000173852	ENSP00000308695;ENSP00000478865	ENST00000310974;ENST00000612226	Q2PZI1	DPY19L1	Probable C-mannosyltransferase DPY19L1	D19L1_HUMAN	18	20	100	0.0723445	13.3862	1.51e-27	0	2.77e-23
VATH_HUMAN	0.641584	-0.0940088	ATP6V1H	Q9UI12;Q9UI12-2	ENSG00000047249	ENSP00000347359;ENSP00000352522;ENSP00000379995	ENST00000355221;ENST00000359530;ENST00000396774	Q9UI12;Q9UI12-2	ATP6V1H	V-type proton ATPase subunit H;Isoform 2 of V-type proton ATPase subunit H	VATH_HUMAN	21	29	100	0.0618197	17.9829	9.39e-28	0	1.89e-23
PTPRE_HUMAN	0.729801	-0.0938244	PTPRE	P23469;P23469-2;P23469-3	ENSG00000132334	ENSP00000254667;ENSP00000303350	ENST00000254667;ENST00000306042	P23469;P23469-2;P23469-3	PTPRE	Receptor-type tyrosine-protein phosphatase epsilon;Isoform 2 of Receptor-type tyrosine-protein phosphatase epsilon;Isoform 3 of Receptor-type tyrosine-protein phosphatase epsilon	PTPRE_HUMAN	31	38	100	0.0652369	16.3273	3.1e-31	0	4.4e-26
ORML3_HUMAN	0.108426	-0.093811	ORMDL3	Q8N138;Q8N138-4	ENSG00000172057	ENSP00000304858;ENSP00000377724;ENSP00000464455;ENSP00000464693	ENST00000304046;ENST00000394169;ENST00000579695;ENST00000584220	Q8N138;Q8N138-4	ORMDL3	ORM1-like protein 3;Isoform 2 of ORM1-like protein 3	ORML3_HUMAN	3	3	100	0.184651	9.73709	2.18e-22	0	6.13e-19
PSA3_HUMAN	0.30605	-0.0937589	PSMA3	P25788;P25788-2	ENSG00000100567	ENSP00000216455;ENSP00000390491	ENST00000216455;ENST00000412908	P25788;P25788-2	PSMA3	Proteasome subunit alpha type-3;Isoform 2 of Proteasome subunit alpha type-3	PSA3_HUMAN	11	14	100	0.0764301	16.2733	5.46e-27	0	7.83e-23
TPM2_HUMAN	0.0403057	-0.0937433	TPM2	P07951	ENSG00000198467	ENSP00000354219;ENSP00000367542	ENST00000360958;ENST00000378292	P07951	TPM2	Tropomyosin beta chain	TPM2_HUMAN	2	2	100	0.652084	15.3155	3.44e-17	0	2.33e-14
DDX51_HUMAN	0.552749	-0.0935656	DDX51	Q8N8A6	ENSG00000185163	ENSP00000380495	ENST00000397333	Q8N8A6	DDX51	ATP-dependent RNA helicase DDX51	DDX51_HUMAN	12	12	100	0.0670455	11.1268	2.62e-30	0	2.02e-25
AP1G2_HUMAN	0.343374	-0.0934467	AP1G2	O75843	ENSG00000213983	ENSP00000312442;ENSP00000380309	ENST00000308724;ENST00000397120	O75843	AP1G2	AP-1 complex subunit gamma-like 2	AP1G2_HUMAN	24	26	100	0.0927211	14.496	1.5e-28	0	4.41e-24
EHMT2_HUMAN	0.660147	-0.0934458	EHMT2	Q96KQ7;Q96KQ7-2	ENSG00000204371;ENSG00000206376;ENSG00000227333;ENSG00000232045;ENSG00000236759;ENSG00000238134	ENSP00000364680;ENSP00000364687;ENSP00000372863;ENSP00000372864;ENSP00000392305;ENSP00000396119;ENSP00000400838;ENSP00000406110;ENSP00000411035;ENSP00000416957	ENST00000375530;ENST00000375537;ENST00000383372;ENST00000383373;ENST00000420336;ENST00000420874;ENST00000421926;ENST00000429506;ENST00000450075;ENST00000450229	Q96KQ7;Q96KQ7-2	EHMT2	Histone-lysine N-methyltransferase EHMT2;Isoform 2 of Histone-lysine N-methyltransferase EHMT2	EHMT2_HUMAN	13	13	100	0.0725493	10.8291	1e-27	0	1.99e-23
AAAS_HUMAN	0.712801	-0.0934089	AAAS	Q9NRG9	ENSG00000094914	ENSP00000209873;ENSP00000377908	ENST00000209873;ENST00000394384	Q9NRG9	AAAS	Aladin	AAAS_HUMAN	15	15	100	0.0449604	13.3423	2.92e-33	0	2.09e-27
GRHPR_HUMAN	0.171126	-0.0933956	GRHPR	Q9UBQ7	ENSG00000137106	ENSP00000313432;ENSP00000432021	ENST00000318158;ENST00000494290	Q9UBQ7	GRHPR	Glyoxylate reductase/hydroxypyruvate reductase	GRHPR_HUMAN	16	19	100	0.149282	16.2737	1.87e-27	0	3.29e-23
ANR52_HUMAN	0.321816	-0.0933599	ANKRD52	Q8NB46	ENSG00000139645	ENSP00000267116	ENST00000267116	Q8NB46	ANKRD52	Serine/threonine-protein phosphatase 6 regulatory ankyrin repeat subunit C	ANR52_HUMAN	13	13	100	0.0981268	10.1453	1.93e-39	0	2.72e-30
TCO2_HUMAN	0.10251	-0.0933469	TCN2	P20062	ENSG00000185339	ENSP00000215838;ENSP00000384914	ENST00000215838;ENST00000407817	P20062	TCN2	Transcobalamin-2	TCO2_HUMAN	8	8	100	0.239108	10.5221	1.49e-27	0	2.73e-23
JUNB_HUMAN	0.198989	-0.0931842	JUNB	P17275	ENSG00000171223	ENSP00000303315	ENST00000302754	P17275	JUNB	Transcription factor jun-B	JUNB_HUMAN	4	4	100	0.724866	12.6311	1.28e-20	0	2.29e-17
TSK_HUMAN	0.234422	-0.0931476	TSKU	Q8WUA8	ENSG00000182704	ENSP00000332668;ENSP00000434847;ENSP00000482145	ENST00000333090;ENST00000527881;ENST00000612930	Q8WUA8	TSKU	Tsukushi	TSK_HUMAN	3	3	79.2	0.0951807	10.6353	5.88e-13	0	8.49e-11
MRP4_HUMAN	0.537319	-0.09314	ABCC4	O15439	ENSG00000125257	ENSP00000366084;ENSP00000442024;ENSP00000487081	ENST00000376887;ENST00000536256;ENST00000629385	O15439	ABCC4	ATP-binding cassette sub-family C member 4	MRP4_HUMAN	28	29	100	0.0574855	12.4673	6.32e-29	0	2.25e-24
ITFG2_HUMAN	1.2417	-0.0930735	ITFG2	Q969R8	ENSG00000111203	ENSP00000228799;ENSP00000443329	ENST00000228799;ENST00000540929	Q969R8	ITFG2	KICSTOR complex protein ITFG2	ITFG2_HUMAN	14	16	100	0.0651692	11.4515	1.29e-29	0	6.66e-25
ACAD8_HUMAN	0.313071	-0.0930669	ACAD8	Q9UKU7	ENSG00000151498	ENSP00000281182;ENSP00000363884	ENST00000281182;ENST00000374752	Q9UKU7	ACAD8	Isobutyryl-CoA dehydrogenase, mitochondrial	ACAD8_HUMAN	15	19	100	0.086264	13.6059	2.08e-27	0	3.59e-23
CSF2R_HUMAN	0.327659	-0.0930338	CSF2RA	P15509;P15509-7	ENSG00000198223	ENSP00000347606;ENSP00000348058;ENSP00000370911;ENSP00000370920;ENSP00000370935;ENSP00000370940;ENSP00000394227;ENSP00000416437;ENSP00000440491	ENST00000355432;ENST00000355805;ENST00000381500;ENST00000381509;ENST00000381524;ENST00000381529;ENST00000417535;ENST00000432318;ENST00000501036	P15509;P15509-7	CSF2RA	Granulocyte-macrophage colony-stimulating factor receptor subunit alpha;Isoform 7 of Granulocyte-macrophage colony-stimulating factor receptor subunit alpha	CSF2R_HUMAN	10	10	100	0.107932	11.6954	7.01e-26	0	6.38e-22
KAD1_HUMAN	0.182923	-0.0929384	AK1	P00568	ENSG00000106992	ENSP00000362249;ENSP00000362271	ENST00000373156;ENST00000373176	P00568	AK1	Adenylate kinase isoenzyme 1	KAD1_HUMAN	8	9	100	0.139079	12.2001	8.66e-30	0	4.92e-25
PPP6_HUMAN	0.447573	-0.0928891	PPP6C	O00743;O00743-3	ENSG00000119414	ENSP00000362648;ENSP00000392147;ENSP00000411744	ENST00000373547;ENST00000415905;ENST00000451402	O00743;O00743-3	PPP6C	Serine/threonine-protein phosphatase 6 catalytic subunit;Isoform 3 of Serine/threonine-protein phosphatase 6 catalytic subunit	PPP6_HUMAN	11	12	100	0.0622379	15.6027	4.32e-25	0	2.91e-21
DPOLB_HUMAN	0.793321	-0.092857	POLB	P06746	ENSG00000070501	ENSP00000265421	ENST00000265421	P06746	POLB	DNA polymerase beta	DPOLB_HUMAN	12	14	100	0.0727128	12.2764	3.95e-27	0	6.03e-23
FACE2_HUMAN	0.166353	-0.0928294	RCE1	Q9Y256	ENSG00000173653	ENSP00000309163	ENST00000309657	Q9Y256	RCE1	CAAX prenyl protease 2	FACE2_HUMAN	2	2	100	0.140107	12.4633	7.27e-20	0	1.08e-16
SGT1_HUMAN	0.468532	-0.092754	ECD	O95905;O95905-3	ENSG00000122882	ENSP00000362070;ENSP00000395786;ENSP00000401566	ENST00000372979;ENST00000430082;ENST00000454759	O95905;O95905-3	ECD	Protein ecdysoneless homolog;Isoform 3 of Protein ecdysoneless homolog	ECD_HUMAN	15	15	100	0.0999104	10.7553	1.23e-18	0	1.32e-15
AT11A_HUMAN	1.10025	-0.0927439	ATP11A	P98196	ENSG00000068650	ENSP00000364796;ENSP00000420387	ENST00000375645;ENST00000487903	P98196	ATP11A	Phospholipid-transporting ATPase IH	AT11A_HUMAN	34	36	100	0.0531618	12.4336	1.04e-28	0	3.31e-24
COX7C_HUMAN	0.103712	-0.0926425	COX7C	P15954	ENSG00000127184	ENSP00000247655;ENSP00000425759	ENST00000247655;ENST00000509578	P15954	COX7C	Cytochrome c oxidase subunit 7C, mitochondrial	COX7C_HUMAN	2	2	100	0.272197	10.0975	5.44e-15	0	1.67e-12
NEK6_HUMAN	0.478183	-0.0925579	NEK6	Q9HC98	ENSG00000119408	ENSP00000319734;ENSP00000362702;ENSP00000362705;ENSP00000377749;ENSP00000439651;ENSP00000441426;ENSP00000441469;ENSP00000442636	ENST00000320246;ENST00000373600;ENST00000373603;ENST00000394199;ENST00000539416;ENST00000540326;ENST00000545174;ENST00000546191	Q9HC98	NEK6	Serine/threonine-protein kinase Nek6	NEK6_HUMAN	11	13	100	0.106112	12.1908	1.4e-20	0	2.48e-17
ROA3_HUMAN	0.594367	-0.0925535	HNRNPA3	P51991	ENSG00000170144	ENSP00000376309;ENSP00000408487;ENSP00000416340	ENST00000392524;ENST00000411529;ENST00000435711	P51991	HNRNPA3	Heterogeneous nuclear ribonucleoprotein A3	ROA3_HUMAN	25	31	100	0.0712639	17.9478	1.88e-28	0	5.27e-24
NACC1_HUMAN	0.249208	-0.092364	NACC1	Q96RE7	ENSG00000160877	ENSP00000292431	ENST00000292431	Q96RE7	NACC1	Nucleus accumbens-associated protein 1	NACC1_HUMAN	9	9	100	0.0861716	11.866	4.92e-22	0	1.26e-18
ZDH18_HUMAN	0.391643	-0.092351	ZDHHC18	Q9NUE0	ENSG00000204160	ENSP00000363256;ENSP00000363257	ENST00000374141;ENST00000374142	Q9NUE0	ZDHHC18	Palmitoyltransferase ZDHHC18	ZDH18_HUMAN	7	7	100	0.103355	15.6398	2.85e-27	0	4.62e-23
PARG_HUMAN	1.48055	-0.0923459	PARG	Q86W56;Q86W56-2;Q86W56-3	ENSG00000227345	ENSP00000384408;ENSP00000484285	ENST00000402038;ENST00000616448	Q86W56;Q86W56-2;Q86W56-3	PARG	Poly(ADP-ribose) glycohydrolase;Isoform 2 of Poly(ADP-ribose) glycohydrolase;Isoform 3 of Poly(ADP-ribose) glycohydrolase	PARG_HUMAN	20	20	100	0.0503399	12.8698	7.28e-26	0	6.58e-22
ABC3F_HUMAN	0.219765	-0.0922543	APOBEC3F	Q8IUX4	ENSG00000128394	ENSP00000309749;ENSP00000370977	ENST00000308521;ENST00000381565	Q8IUX4	APOBEC3F	DNA dC->dU-editing enzyme APOBEC-3F	ABC3F_HUMAN	11	11	100	0.123107	12.2635	1.66e-23	0	6.51e-20
DRG2_HUMAN	1.52632	-0.0922419	DRG2	P55039	ENSG00000108591	ENSP00000225729	ENST00000225729	P55039	DRG2	Developmentally-regulated GTP-binding protein 2	DRG2_HUMAN	19	23	100	0.0390457	15.1785	2.63e-28	0	6.86e-24
TGS1_HUMAN	0.353472	-0.0922168	TGS1	Q96RS0	ENSG00000137574	ENSP00000260129	ENST00000260129	Q96RS0	TGS1	Trimethylguanosine synthase	TGS1_HUMAN	11	11	100	0.100076	11.1901	6.91e-26	0	6.3e-22
RAE1_HUMAN	0.503405	-0.0922089	CHM	P24386	ENSG00000188419	ENSP00000350386;ENSP00000484306	ENST00000357749;ENST00000615443	P24386	CHM	Rab proteins geranylgeranyltransferase component A 1	RAE1_HUMAN	18	20	100	0.0678953	13.4419	8.48e-25	0	5.14e-21
FUT8_HUMAN	1.26529	-0.0921024	FUT8	Q9BYC5	ENSG00000033170	ENSP00000345865;ENSP00000353910;ENSP00000378087;ENSP00000452433	ENST00000342677;ENST00000360689;ENST00000394586;ENST00000557164	Q9BYC5	FUT8	Alpha-(1,6)-fucosyltransferase	FUT8_HUMAN	12	12	100	0.0753407	10.1158	3.09e-26	0	3.24e-22
MED20_HUMAN	0.371622	-0.0921005	MED20	Q9H944	ENSG00000124641	ENSP00000265350;ENSP00000386816	ENST00000265350;ENST00000409312	Q9H944	MED20	Mediator of RNA polymerase II transcription subunit 20	MED20_HUMAN	7	9	100	0.0862822	12.966	9.16e-25	0	5.48e-21
PANK2_HUMAN	0.766731	-0.0920849	PANK2	Q9BZ23	ENSG00000125779	ENSP00000313377;ENSP00000417609;ENSP00000477429;ENSP00000481523	ENST00000316562;ENST00000497424;ENST00000610179;ENST00000621507	Q9BZ23	PANK2	Pantothenate kinase 2, mitochondrial	PANK2_HUMAN	17	19	100	0.0934469	13.4186	2.44e-26	0	2.66e-22
F175A_HUMAN	0.236044	-0.092007	FAM175A	Q6UWZ7	ENSG00000163322	ENSP00000369857	ENST00000321945	Q6UWZ7	ABRAXAS1	BRCA1-A complex subunit Abraxas 1	ABRX1_HUMAN	8	8	100	0.110572	11.2851	9.93e-27	0	1.28e-22
PLCL1_HUMAN	0.278577	-0.0919358	PLCL1	Q15111;Q15111-2	ENSG00000115896	ENSP00000402861	ENST00000428675	Q15111;Q15111-2	PLCL1	Inactive phospholipase C-like protein 1;Isoform 2 of Inactive phospholipase C-like protein 1	PLCL1_HUMAN	15	15	100	0.115259	11.199	2.19e-29	0	9.95e-25
ABHEB_HUMAN	0.374525	-0.0919282	ABHD14B	Q96IU4	ENSG00000114779	ENSP00000354841;ENSP00000378455;ENSP00000420065;ENSP00000433388	ENST00000361143;ENST00000395008;ENST00000483233;ENST00000525795	Q96IU4	ABHD14B	Protein ABHD14B	ABHEB_HUMAN	7	8	100	0.0814958	15.4364	1.85e-24	0	9.92e-21
BT3L4_HUMAN	0.336919	-0.0919088	BTF3L4	Q96K17	ENSG00000134717	ENSP00000360664;ENSP00000434824;ENSP00000436712	ENST00000313334;ENST00000472944;ENST00000489308	Q96K17	BTF3L4	Transcription factor BTF3 homolog 4	BT3L4_HUMAN	7	10	100	0.115074	16.2707	1.05e-27	0	2.07e-23
UBR2_HUMAN	1.60374	-0.0918973	UBR2	Q8IWV8;Q8IWV8-4	ENSG00000024048	ENSP00000361990;ENSP00000361992;ENSP00000361994	ENST00000372899;ENST00000372901;ENST00000372903	Q8IWV8;Q8IWV8-4	UBR2	E3 ubiquitin-protein ligase UBR2;Isoform 4 of E3 ubiquitin-protein ligase UBR2	UBR2_HUMAN	49	51	100	0.0383643	14.8215	1.09e-26	0	1.38e-22
CBLB_HUMAN	0.335097	-0.0918598	CBLB	Q13191;Q13191-2;Q13191-3	ENSG00000114423	ENSP00000264122;ENSP00000384816	ENST00000264122;ENST00000403724	Q13191;Q13191-2;Q13191-3	CBLB	E3 ubiquitin-protein ligase CBL-B;Isoform Truncated 1 of E3 ubiquitin-protein ligase CBL-B;Isoform Truncated 2 of E3 ubiquitin-protein ligase CBL-B	CBLB_HUMAN	12	12	100	0.0885132	12.9952	2.04e-27	0	3.53e-23
SURF4_HUMAN	1.31369	-0.0918255	SURF4	O15260;O15260-2	ENSG00000148248;ENSG00000280951	ENSP00000361057;ENSP00000419853;ENSP00000446061;ENSP00000486049;ENSP00000486869;ENSP00000487537	ENST00000371989;ENST00000485435;ENST00000545297;ENST00000626303;ENST00000629119;ENST00000629578	O15260;O15260-2	SURF4	Surfeit locus protein 4;Isoform 2 of Surfeit locus protein 4	SURF4_HUMAN	6	11	100	0.085498	16.1012	4.54e-17	0	2.94e-14
RPP38_HUMAN	0.612665	-0.0917711	RPP38	P78345	ENSG00000152464	ENSP00000367439;ENSP00000367444;ENSP00000367445;ENSP00000478982	ENST00000378197;ENST00000378202;ENST00000378203;ENST00000616640	P78345	RPP38	Ribonuclease P protein subunit p38	RPP38_HUMAN	8	8	100	0.159075	10.978	1.21e-21	0	2.8e-18
H90B4_HUMAN	0.201906	-0.0917489	HSP90AB4P	Q58FF6				Q58FF6	HSP90AB4P	Putative heat shock protein HSP 90-beta 4	H90B4_HUMAN	3	3	100	0.195105	15.2697	1.8e-24	0	9.73e-21
ABCE1_HUMAN	1.09646	-0.0915426	ABCE1	P61221	ENSG00000164163	ENSP00000296577	ENST00000296577	P61221	ABCE1	ATP-binding cassette sub-family E member 1	ABCE1_HUMAN	28	31	100	0.044037	14.9504	1.92e-28	0	5.36e-24
VPS16_HUMAN	1.21348	-0.091507	VPS16	Q9H269	ENSG00000215305	ENSP00000369810;ENSP00000369836	ENST00000380445;ENST00000380469	Q9H269	VPS16	Vacuolar protein sorting-associated protein 16 homolog	VPS16_HUMAN	39	46	100	0.0453206	15.9914	1.53e-33	0	1.41e-27
PLXD1_HUMAN	0.234876	-0.0915	PLXND1	Q9Y4D7	ENSG00000004399	ENSP00000317128	ENST00000324093	Q9Y4D7	PLXND1	Plexin-D1	PLXD1_HUMAN	60	66	100	0.110506	15.58	3.68e-29	0	1.48e-24
LIMK1_HUMAN	0.414734	-0.0914936	LIMK1	P53667-2	ENSG00000106683	ENSP00000336740;ENSP00000414606;ENSP00000444452	ENST00000336180;ENST00000435201;ENST00000538333	P53667-2	LIMK1	Isoform 2 of LIM domain kinase 1	LIMK1_HUMAN	21	21	100	0.0767535	13.4314	8.65e-29	0	2.87e-24
XYLK_HUMAN	0.645296	-0.0913893	FAM20B	O75063	ENSG00000116199	ENSP00000263733	ENST00000263733	O75063	FAM20B	Glycosaminoglycan xylosylkinase	XYLK_HUMAN	8	8	100	0.0750647	10.8807	2e-26	0	2.27e-22
RO60_HUMAN	0.772277	-0.0912768	TROVE2	P10155	ENSG00000116747	ENSP00000356411;ENSP00000356413;ENSP00000356414;ENSP00000356415;ENSP00000356416;ENSP00000383752	ENST00000367441;ENST00000367443;ENST00000367444;ENST00000367445;ENST00000367446;ENST00000400968	P10155	RO60	60 kDa SS-A/Ro ribonucleoprotein	RO60_HUMAN	21	27	100	0.0558018	15.6022	1.73e-27	0	3.08e-23
WDR35_HUMAN	0.255294	-0.0911773	WDR35	Q9P2L0;Q9P2L0-2	ENSG00000118965	ENSP00000281405;ENSP00000314444	ENST00000281405;ENST00000345530	Q9P2L0;Q9P2L0-2	WDR35	WD repeat-containing protein 35;Isoform 2 of WD repeat-containing protein 35	WDR35_HUMAN	10	10	100	0.11003	10.5836	6.94e-24	0	3.07e-20
LERL1_HUMAN	0.226855	-0.0911436	LEPROTL1	O95214;O95214-2	ENSG00000104660	ENSP00000314625;ENSP00000428281	ENST00000321250;ENST00000523116	O95214;O95214-2	LEPROTL1	Leptin receptor overlapping transcript-like 1;Isoform 2 of Leptin receptor overlapping transcript-like 1	LERL1_HUMAN	2	3	95.8	0.167179	11.8643	1.53e-21	0	3.42e-18
LANC1_HUMAN	0.604733	-0.0910095	LANCL1	O43813	ENSG00000115365	ENSP00000233714;ENSP00000388713;ENSP00000393323;ENSP00000393597;ENSP00000397646	ENST00000233714;ENST00000431941;ENST00000441020;ENST00000443314;ENST00000450366	O43813	LANCL1	Glutathione S-transferase LANCL1	LANC1_HUMAN	16	16	100	0.0612941	13.573	3.3e-28	0	8.21e-24
ZN416_HUMAN	0.136817	-0.0909659	ZNF416	Q9BWM5	ENSG00000083817	ENSP00000196489	ENST00000196489	Q9BWM5	ZNF416	Zinc finger protein 416	ZN416_HUMAN	1	1	95.8	0.360729	12.5178	3.47e-11	0	2.63e-09
PUS7L_HUMAN	0.33945	-0.0908531	PUS7L	Q9H0K6	ENSG00000129317	ENSP00000343081;ENSP00000398497;ENSP00000415899;ENSP00000447706	ENST00000344862;ENST00000416848;ENST00000431332;ENST00000551923	Q9H0K6	PUS7L	Pseudouridylate synthase 7 homolog-like protein	PUS7L_HUMAN	6	6	100	0.0987234	12.0104	3.63e-26	0	3.7e-22
TPC11_HUMAN	0.995833	-0.0908496	TRAPPC11	Q7Z392	ENSG00000168538	ENSP00000335371;ENSP00000349738	ENST00000334690;ENST00000357207	Q7Z392	TRAPPC11	Trafficking protein particle complex subunit 11	TPC11_HUMAN	43	47	100	0.0509766	12.8664	9.2e-33	0	4.24e-27
GIMA7_HUMAN	0.333991	-0.0908311	GIMAP7	Q8NHV1	ENSG00000179144	ENSP00000315474	ENST00000313543	Q8NHV1	GIMAP7	GTPase IMAP family member 7	GIMA7_HUMAN	9	10	100	0.0854951	14.1216	7.44e-32	0	1.65e-26
WDR92_HUMAN	0.931007	-0.0906884	WDR92	Q96MX6	ENSG00000243667	ENSP00000295121;ENSP00000386746	ENST00000295121;ENST00000409164	Q96MX6	DNAAF10	Dynein axonemal assembly factor 10	DAA10_HUMAN	14	15	100	0.0513906	12.0271	1.55e-28	0	4.52e-24
GP108_HUMAN	0.283983	-0.0906582	GPR108	Q9NPR9	ENSG00000125734	ENSP00000264080	ENST00000264080	Q9NPR9	GPR108	Protein GPR108	GP108_HUMAN	6	7	100	0.0863674	12.7212	5.09e-24	0	2.36e-20
SRBP2_HUMAN	0.302774	-0.0905981	SREBF2	Q12772	ENSG00000198911	ENSP00000354476	ENST00000361204	Q12772	SREBF2	Sterol regulatory element-binding protein 2	SRBP2_HUMAN	8	8	100	0.155815	9.43788	4.82e-26	0	4.68e-22
DJB11_HUMAN	0.549555	-0.0904662	DNAJB11	Q9UBS4	ENSG00000090520	ENSP00000265028;ENSP00000414398	ENST00000265028;ENST00000439351	Q9UBS4	DNAJB11	DnaJ homolog subfamily B member 11	DJB11_HUMAN	14	17	100	0.0754384	16.4076	4.4e-28	0	1.03e-23
ATX1_HUMAN	0.408859	-0.0904471	ATXN1	P54253	ENSG00000124788	ENSP00000244769;ENSP00000416360	ENST00000244769;ENST00000436367	P54253	ATXN1	Ataxin-1	ATX1_HUMAN	7	7	100	0.0864314	10.5893	2.21e-29	0	1e-24
TPC_HUMAN	0.291307	-0.0904163	SLC25A19	Q9HC21	ENSG00000125454	ENSP00000319574;ENSP00000364410;ENSP00000385312;ENSP00000397818;ENSP00000402202;ENSP00000463795	ENST00000320362;ENST00000375261;ENST00000402418;ENST00000416858;ENST00000442286;ENST00000580994	Q9HC21	SLC25A19	Mitochondrial thiamine pyrophosphate carrier	TPC_HUMAN	16	16	100	0.0846729	14.5534	4.32e-28	0	1.02e-23
[truncated: 7,078 more rows]
